# Supplementary material for: Characterization of the pig lower respiratory tract antibiotic resistome
Source: Nat Commun. 2023 Aug 12;14:4868. doi: 10.1038/s41467-023-40587-1 (PMC10423206; doi:10.1038/s41467-023-40587-1)
Supplement: Supplementary file 4 — Supplementary Data [file 41467_2023_40587_MOESM4_ESM.xlsx]

## Sheet: Supplementary Data 1
Supplementary Data 1. Information of experimental pigs and 745 lavage samples of the lower respiratory tract microbiota
SampleID	Animal	Gender	Age	Site	Population	Lesion score	Lung lesion
5800	5800	F	240 days	Lung	F7	3.13	SVLL
5801	5801	M	240 days	Lung	F7	1.52	MLL
5802	5802	F	240 days	Lung	F7	1.23	SLL
5803	5803	M	240 days	Lung	F7	3.72	SVLL
5804	5804	F	240 days	Lung	F7	0.58	HL
5805	5805	M	240 days	Lung	F7	1.88	MLL
5806	5806	F	240 days	Lung	F7	0.58	HL
5807	5807	M	240 days	Lung	F7	1.41	SLL
5808	5808	F	240 days	Lung	F7	1.75	MLL
5809	5809	M	240 days	Lung	F7	2.65	MLL
5810	5810	F	240 days	Lung	F7	1.18	SLL
5811	5811	M	240 days	Lung	F7	2.28	MLL
5812	5812	F	240 days	Lung	F7	2.25	MLL
5813	5813	M	240 days	Lung	F7	1.6	MLL
5814	5814	F	240 days	Lung	F7	1.26	SLL
5815	5815	M	240 days	Lung	F7	1.8	MLL
5816	5816	F	240 days	Lung	F7	0.92	SLL
5820	5820	F	240 days	Lung	F7	2.29	MLL
5821	5821	M	240 days	Lung	F7	1.22	SLL
5822	5822	F	240 days	Lung	F7	0.98	SLL
5823	5823	M	240 days	Lung	F7	2.6	MLL
5824	5824	F	240 days	Lung	F7	1.33	SLL
5825	5825	M	240 days	Lung	F7	1.13	SLL
5826	5826	F	240 days	Lung	F7	1.33	SLL
5828	5828	F	240 days	Lung	F7	3.24	SVLL
5829	5829	M	240 days	Lung	F7	2.57	MLL
5830	5830	F	240 days	Lung	F7	3.34	SVLL
5833	5833	M	240 days	Lung	F7	1.48	SLL
5834	5834	F	240 days	Lung	F7	3.33	SVLL
5835	5835	M	240 days	Lung	F7	0.98	SLL
5836	5836	F	240 days	Lung	F7	0.33	HL
5838	5838	F	240 days	Lung	F7	0.63	HL
5839	5839	M	240 days	Lung	F7	0.68	HL
5840	5840	F	240 days	Lung	F7	0.46	HL
5841	5841	M	240 days	Lung	F7	0.56	HL
5843	5843	M	240 days	Lung	F7	0.6	HL
5845	5845	M	240 days	Lung	F7	1.27	SLL
5846	5846	F	240 days	Lung	F7	0.88	SLL
5847	5847	M	240 days	Lung	F7	2.54	MLL
5850	5850	F	240 days	Lung	F7	0.83	SLL
5851	5851	M	240 days	Lung	F7	0.84	SLL
5852	5852	F	240 days	Lung	F7	1.73	MLL
5855	5855	M	240 days	Lung	F7	1.45	SLL
5857	5857	M	240 days	Lung	F7	2.54	MLL
5858	5858	F	240 days	Lung	F7	0.92	SLL
5859	5859	M	240 days	Lung	F7	3.05	SVLL
5863	5863	M	240 days	Lung	F7	1.21	SLL
5865	5865	M	240 days	Lung	F7	2.53	MLL
5866	5866	F	240 days	Lung	F7	1.38	SLL
5868	5868	F	240 days	Lung	F7	1.57	MLL
5871	5871	M	240 days	Lung	F7	2.34	MLL
5874	5874	F	240 days	Lung	F7	4.19	SVLL
5875	5875	M	240 days	Lung	F7	1.45	SLL
5876	5876	F	240 days	Lung	F7	1.66	MLL
5877	5877	M	240 days	Lung	F7	2.03	MLL
5878	5878	F	240 days	Lung	F7	2.23	MLL
5880	5880	F	240 days	Lung	F7	0.91	SLL
5882	5882	F	240 days	Lung	F7	3.89	SVLL
5884	5884	F	240 days	Lung	F7	2.12	MLL
5886	5886	F	240 days	Lung	F7	2.53	MLL
5887	5887	M	240 days	Lung	F7	0.74	HL
5888	5888	F	240 days	Lung	F7	1.35	SLL
5890	5890	F	240 days	Lung	F7	1.13	SLL
5891	5891	M	240 days	Lung	F7	1.68	MLL
5892	5892	F	240 days	Lung	F7	2.57	MLL
5894	5894	F	240 days	Lung	F7	2.07	MLL
5895	5895	M	240 days	Lung	F7	1.78	MLL
5896	5896	F	240 days	Lung	F7	2.58	MLL
5897	5897	M	240 days	Lung	F7	2.37	MLL
5898	5898	F	240 days	Lung	F7	2.98	MLL
5899	5899	M	240 days	Lung	F7	2.03	MLL
5900	5900	F	240 days	Lung	F7	2.66	MLL
5901	5901	M	240 days	Lung	F7	4.1	SVLL
5902	5902	F	240 days	Lung	F7	1.54	MLL
5903	5903	M	240 days	Lung	F7	2.72	MLL
5904	5904	F	240 days	Lung	F7	0.63	HL
5905	5905	M	240 days	Lung	F7	1.72	MLL
5906	5906	F	240 days	Lung	F7	1.98	MLL
5907	5907	M	240 days	Lung	F7	3.12	SVLL
5908	5908	F	240 days	Lung	F7	2.05	MLL
5909	5909	M	240 days	Lung	F7	0.93	SLL
5910	5910	F	240 days	Lung	F7	1.26	SLL
5911	5911	M	240 days	Lung	F7	1.56	MLL
5912	5912	F	240 days	Lung	F7	0.68	HL
5913	5913	M	240 days	Lung	F7	0.58	HL
5915	5915	M	240 days	Lung	F7	1.32	SLL
5916	5916	F	240 days	Lung	F7	1.62	MLL
5917	5917	M	240 days	Lung	F7	0.65	HL
5918	5918	F	240 days	Lung	F7	1.48	SLL
5919	5919	M	240 days	Lung	F7	0.68	HL
5920	5920	F	240 days	Lung	F7	3.98	SVLL
5922	5922	F	240 days	Lung	F7	1.58	MLL
5924	5924	F	240 days	Lung	F7	3.19	SVLL
5926	5926	F	240 days	Lung	F7	2.48	MLL
5927	5927	M	240 days	Lung	F7	3.14	SVLL
5929	5929	M	240 days	Lung	F7	0.87	SLL
5931	5931	M	240 days	Lung	F7	0.93	SLL
5933	5933	M	240 days	Lung	F7	1.03	SLL
5934	5934	F	240 days	Lung	F7	1.28	SLL
5935	5935	M	240 days	Lung	F7	1.79	MLL
5936	5936	F	240 days	Lung	F7	1.94	MLL
5937	5937	M	240 days	Lung	F7	0.34	HL
5938	5938	F	240 days	Lung	F7	2.19	MLL
5939	5939	M	240 days	Lung	F7	2.73	MLL
5940	5940	F	240 days	Lung	F7	1.86	MLL
5941	5941	M	240 days	Lung	F7	3.04	SVLL
5943	5943	M	240 days	Lung	F7	2.99	MLL
5944	5944	F	240 days	Lung	F7	0.68	HL
5945	5945	M	240 days	Lung	F7	4.97	SVLL
5946	5946	F	240 days	Lung	F7	2.55	MLL
5948	5948	F	240 days	Lung	F7	4.18	SVLL
5950	5950	F	240 days	Lung	F7	3.4	SVLL
5951	5951	M	240 days	Lung	F7	1.63	MLL
5953	5953	M	240 days	Lung	F7	1.65	MLL
5954	5954	F	240 days	Lung	F7	3.23	SVLL
5955	5955	M	240 days	Lung	F7	1.72	MLL
5956	5956	F	240 days	Lung	F7	0.65	HL
5959	5959	M	240 days	Lung	F7	3.93	SVLL
5960	5960	F	240 days	Lung	F7	0.49	HL
5962	5962	F	240 days	Lung	F7	1.63	MLL
5963	5963	M	240 days	Lung	F7	3.21	SVLL
5964	5964	F	240 days	Lung	F7	1.38	SLL
5965	5965	M	240 days	Lung	F7	4.73	SVLL
5969	5969	M	240 days	Lung	F7	4.63	SVLL
5970	5970	F	240 days	Lung	F7	1.57	MLL
5971	5971	M	240 days	Lung	F7	1.33	SLL
5972	5972	F	240 days	Lung	F7	1.19	SLL
5973	5973	M	240 days	Lung	F7	1.45	SLL
5974	5974	F	240 days	Lung	F7	2.23	MLL
5976	5976	F	240 days	Lung	F7	3.53	SVLL
5977	5977	M	240 days	Lung	F7	3.49	SVLL
5981	5981	M	240 days	Lung	F7	1.24	SLL
5983	5983	M	240 days	Lung	F7	1.96	MLL
5985	5985	M	240 days	Lung	F7	2.86	MLL
5986	5986	F	240 days	Lung	F7	4.68	SVLL
5987	5987	M	240 days	Lung	F7	1.26	SLL
5988	5988	F	240 days	Lung	F7	0.87	SLL
5989	5989	M	240 days	Lung	F7	3.12	SVLL
5990	5990	F	240 days	Lung	F7	0.97	SLL
5991	5991	M	240 days	Lung	F7	1.3	SLL
5993	5993	M	240 days	Lung	F7	3.33	SVLL
5994	5994	F	240 days	Lung	F7	1.51	MLL
5995	5995	M	240 days	Lung	F7	2.93	MLL
6000	6000	F	240 days	Lung	F7	0.9	SLL
6001	6001	M	240 days	Lung	F7	3.28	SVLL
6002	6002	F	240 days	Lung	F7	0.71	HL
6004	6004	F	240 days	Lung	F7	1.59	MLL
6005	6005	M	240 days	Lung	F7	1.78	MLL
6006	6006	F	240 days	Lung	F7	1.5	SLL
6007	6007	M	240 days	Lung	F7	1.87	MLL
6008	6008	F	240 days	Lung	F7	2.03	MLL
6009	6009	M	240 days	Lung	F7	0.98	SLL
6011	6011	M	240 days	Lung	F7	3.39	SVLL
6013	6013	M	240 days	Lung	F7	0.73	HL
6014	6014	F	240 days	Lung	F7	1.08	SLL
6016	6016	F	240 days	Lung	F7	1.9	MLL
6017	6017	M	240 days	Lung	F7	2.27	MLL
6019	6019	M	240 days	Lung	F7	1.16	SLL
6020	6020	F	240 days	Lung	F7	3.76	SVLL
6022	6022	F	240 days	Lung	F7	1.39	SLL
6024	6024	F	240 days	Lung	F7	3.37	SVLL
6025	6025	M	240 days	Lung	F7	1.28	SLL
6027	6027	M	240 days	Lung	F7	0.98	SLL
6029	6029	M	240 days	Lung	F7	1.08	SLL
6030	6030	F	240 days	Lung	F7	1.14	SLL
6039	6039	M	240 days	Lung	F7	1.74	MLL
6040	6040	F	240 days	Lung	F7	1.36	SLL
6041	6041	M	240 days	Lung	F7	3.65	SVLL
6044	6044	F	240 days	Lung	F7	1.22	SLL
6045	6045	M	240 days	Lung	F7	2.01	MLL
6046	6046	F	240 days	Lung	F7	1.12	SLL
6048	6048	F	240 days	Lung	F7	2.92	MLL
6049	6049	M	240 days	Lung	F7	2.07	MLL
6050	6050	F	240 days	Lung	F7	1.58	MLL
6051	6051	M	240 days	Lung	F7	2.56	MLL
6052	6052	F	240 days	Lung	F7	2.27	MLL
6053	6053	M	240 days	Lung	F7	1.36	SLL
6055	6055	M	240 days	Lung	F7	2.38	MLL
6056	6056	F	240 days	Lung	F7	1.32	SLL
6057	6057	M	240 days	Lung	F7	3.41	SVLL
6058	6058	F	240 days	Lung	F7	0.93	SLL
6060	6060	F	240 days	Lung	F7	1.28	SLL
6061	6061	M	240 days	Lung	F7	2.19	MLL
6062	6062	F	240 days	Lung	F7	0.75	HL
6064	6064	F	240 days	Lung	F7	0.71	HL
6065	6065	M	240 days	Lung	F7	0.99	SLL
6066	6066	F	240 days	Lung	F7	0.9	SLL
6068	6068	F	240 days	Lung	F7	0.73	HL
6070	6070	F	240 days	Lung	F7	0.45	HL
6071	6071	M	240 days	Lung	F7	1.65	MLL
6073	6073	M	240 days	Lung	F7	3.58	SVLL
6078	6078	F	240 days	Lung	F7	2.63	MLL
6081	6081	M	240 days	Lung	F7	3	MLL
6082	6082	F	240 days	Lung	F7	2.04	MLL
6084	6084	F	240 days	Lung	F7	2.24	MLL
6086	6086	F	240 days	Lung	F7	1.78	MLL
6087	6087	M	240 days	Lung	F7	2.8	MLL
6089	6089	M	240 days	Lung	F7	3.48	SVLL
6090	6090	F	240 days	Lung	F7	4.03	SVLL
6093	6093	M	240 days	Lung	F7	3.63	SVLL
6096	6096	F	240 days	Lung	F7	4.83	SVLL
6101	6101	M	240 days	Lung	F7	3.03	SVLL
6103	6103	M	240 days	Lung	F7	1.3	SLL
6107	6107	M	240 days	Lung	F7	0.7	HL
6110	6110	F	240 days	Lung	F7	4.22	SVLL
6114	6114	F	240 days	Lung	F7	1.19	SLL
6115	6115	M	240 days	Lung	F7	1.43	SLL
6117	6117	M	240 days	Lung	F7	0.93	SLL
6119	6119	M	240 days	Lung	F7	0.71	HL
6125	6125	M	240 days	Lung	F7	2.73	MLL
6127	6127	M	240 days	Lung	F7	1.24	SLL
6128	6128	F	240 days	Lung	F7	1.96	MLL
6129	6129	M	240 days	Lung	F7	3.78	SVLL
6131	6131	M	240 days	Lung	F7	3.18	SVLL
6134	6134	F	240 days	Lung	F7	2.08	MLL
6135	6135	M	240 days	Lung	F7	1.13	SLL
6136	6136	F	240 days	Lung	F7	2.44	MLL
6137	6137	M	240 days	Lung	F7	3.31	SVLL
6140	6140	F	240 days	Lung	F7	3.83	SVLL
6141	6141	M	240 days	Lung	F7	4.68	SVLL
6143	6143	M	240 days	Lung	F7	2.38	MLL
6144	6144	F	240 days	Lung	F7	3.43	SVLL
6146	6146	F	240 days	Lung	F7	4.26	SVLL
6147	6147	M	240 days	Lung	F7	1.97	MLL
6148	6148	F	240 days	Lung	F7	2.01	MLL
6149	6149	M	240 days	Lung	F7	1.31	SLL
6150	6150	F	240 days	Lung	F7	3.64	SVLL
6158	6158	F	240 days	Lung	F7	2.7	MLL
6162	6162	F	240 days	Lung	F7	2.18	MLL
6166	6166	F	240 days	Lung	F7	3.02	SVLL
6167	6167	M	240 days	Lung	F7	3.64	SVLL
6168	6168	F	240 days	Lung	F7	1.34	SLL
6170	6170	F	240 days	Lung	F7	1.45	SLL
6175	6175	M	240 days	Lung	F7	3.83	SVLL
6179	6179	M	240 days	Lung	F7	3.53	SVLL
6182	6182	F	240 days	Lung	F7	1.73	MLL
6184	6184	F	240 days	Lung	F7	2.55	MLL
6185	6185	M	240 days	Lung	F7	3.59	SVLL
6186	6186	F	240 days	Lung	F7	3.08	SVLL
6187	6187	M	240 days	Lung	F7	1.17	SLL
6188	6188	F	240 days	Lung	F7	1.04	SLL
6191	6191	M	240 days	Lung	F7	3.19	SVLL
6192	6192	F	240 days	Lung	F7	1.77	MLL
6193	6193	M	240 days	Lung	F7	1.79	MLL
6197	6197	M	240 days	Lung	F7	2.71	MLL
6203	6203	M	240 days	Lung	F7	3.15	SVLL
6204	6204	F	240 days	Lung	F7	1.96	MLL
6206	6206	F	240 days	Lung	F7	0.83	SLL
6207	6207	M	240 days	Lung	F7	2.49	MLL
6210	6210	F	240 days	Lung	F7	3.61	SVLL
6211	6211	M	240 days	Lung	F7	2.9	MLL
6219	6219	M	240 days	Lung	F7	1.55	MLL
6220	6220	F	240 days	Lung	F7	1.89	MLL
6222	6222	F	240 days	Lung	F7	2.85	MLL
6225	6225	M	240 days	Lung	F7	1.36	SLL
6226	6226	F	240 days	Lung	F7	1.93	MLL
6227	6227	M	240 days	Lung	F7	3.45	SVLL
6228	6228	F	240 days	Lung	F7	3.01	SVLL
6229	6229	M	240 days	Lung	F7	2.62	MLL
6230	6230	F	240 days	Lung	F7	1.92	MLL
6231	6231	M	240 days	Lung	F7	2.35	MLL
6232	6232	F	240 days	Lung	F7	3.43	SVLL
6233	6233	M	240 days	Lung	F7	2.9	MLL
6235	6235	M	240 days	Lung	F7	3.48	SVLL
6239	6239	M	240 days	Lung	F7	3.21	SVLL
6240	6240	F	240 days	Lung	F7	0.83	SLL
6241	6241	M	240 days	Lung	F7	2.03	MLL
6245	6245	M	240 days	Lung	F7	2.93	MLL
6247	6247	M	240 days	Lung	F7	3.54	SVLL
6249	6249	M	240 days	Lung	F7	2.6	MLL
6251	6251	M	240 days	Lung	F7	2.67	MLL
6253	6253	M	240 days	Lung	F7	1.89	MLL
6254	6254	F	240 days	Lung	F7	1.53	MLL
6256	6256	F	240 days	Lung	F7	1.19	SLL
6259	6259	M	240 days	Lung	F7	2.15	MLL
6262	6262	F	240 days	Lung	F7	0.56	HL
6263	6263	M	240 days	Lung	F7	2.81	MLL
6265	6265	M	240 days	Lung	F7	4.33	SVLL
6267	6267	M	240 days	Lung	F7	1.17	SLL
6269	6269	M	240 days	Lung	F7	1.12	SLL
6272	6272	F	240 days	Lung	F7	1.06	SLL
6273	6273	M	240 days	Lung	F7	3.33	SVLL
6275	6275	M	240 days	Lung	F7	3.25	SVLL
6277	6277	M	240 days	Lung	F7	3.72	SVLL
6281	6281	M	240 days	Lung	F7	2.3	MLL
6283	6283	M	240 days	Lung	F7	4.04	SVLL
6291	6291	M	240 days	Lung	F7	2.95	MLL
6292	6292	F	240 days	Lung	F7	1.05	SLL
6293	6293	M	240 days	Lung	F7	1.27	SLL
6294	6294	F	240 days	Lung	F7	4.18	SVLL
6295	6295	M	240 days	Lung	F7	1.29	SLL
6297	6297	M	240 days	Lung	F7	3.33	SVLL
6299	6299	M	240 days	Lung	F7	0.67	HL
6301	6301	M	240 days	Lung	F7	3.82	SVLL
6303	6303	M	240 days	Lung	F7	1.15	SLL
6311	6311	M	240 days	Lung	F7	2.84	MLL
6319	6319	M	240 days	Lung	F7	0.83	SLL
6322	6322	F	240 days	Lung	F7	1.87	MLL
6325	6325	M	240 days	Lung	F7	4.48	SVLL
6328	6328	F	240 days	Lung	F7	1.46	SLL
6330	6330	F	240 days	Lung	F7	0.78	SLL
6332	6332	F	240 days	Lung	F7	1.65	MLL
6340	6340	F	240 days	Lung	F7	1.59	MLL
6341	6341	M	240 days	Lung	F7	1.45	SLL
6345	6345	M	240 days	Lung	F7	0.67	HL
6347	6347	M	240 days	Lung	F7	1.74	MLL
6349	6349	M	240 days	Lung	F7	2.43	MLL
6350	6350	F	240 days	Lung	F7	0.58	HL
6351	6351	M	240 days	Lung	F7	3.66	SVLL
6352	6352	F	240 days	Lung	F7	1.12	SLL
6353	6353	M	240 days	Lung	F7	0.69	HL
6355	6355	M	240 days	Lung	F7	3.6	SVLL
6357	6357	M	240 days	Lung	F7	0.54	HL
6358	6358	F	240 days	Lung	F7	0.64	HL
6363	6363	M	240 days	Lung	F7	0.9	SLL
6365	6365	M	240 days	Lung	F7	0.98	SLL
6375	6375	M	240 days	Lung	F7	1.47	SLL
6380	6380	F	240 days	Lung	F7	2.77	MLL
6385	6385	M	240 days	Lung	F7	0.93	SLL
6389	6389	M	240 days	Lung	F7	1.48	SLL
6397	6397	M	240 days	Lung	F7	0.82	SLL
6403	6403	M	240 days	Lung	F7	0.34	HL
6405	6405	M	240 days	Lung	F7	1.89	MLL
6407	6407	M	240 days	Lung	F7	0.64	HL
6408	6408	F	240 days	Lung	F7	1.54	MLL
6409	6409	M	240 days	Lung	F7	1.3	SLL
6412	6412	F	240 days	Lung	F7	1.93	MLL
6421	6421	M	240 days	Lung	F7	1.4	SLL
6425	6425	M	240 days	Lung	F7	1.63	MLL
6434	6434	F	240 days	Lung	F7	2.31	MLL
6435	6435	M	240 days	Lung	F7	2.02	MLL
6437	6437	M	240 days	Lung	F7	3.36	SVLL
6438	6438	F	240 days	Lung	F7	0.77	SLL
6458	6458	F	240 days	Lung	F7	1.28	SLL
6460	6460	F	240 days	Lung	F7	1.68	MLL
6462	6462	F	240 days	Lung	F7	2.58	MLL
6463	6463	M	240 days	Lung	F7	3.8	SVLL
6464	6464	F	240 days	Lung	F7	1.22	SLL
6465	6465	M	240 days	Lung	F7	0.51	HL
6466	6466	F	240 days	Lung	F7	3.77	SVLL
6468	6468	F	240 days	Lung	F7	2.48	MLL
6469	6469	M	240 days	Lung	F7	1.28	SLL
6471	6471	M	240 days	Lung	F7	1.02	SLL
6474	6474	F	240 days	Lung	F7	1.5	SLL
6475	6475	M	240 days	Lung	F7	3.08	SVLL
6477	6477	M	240 days	Lung	F7	2.59	MLL
6479	6479	M	240 days	Lung	F7	1.34	SLL
6484	6484	F	240 days	Lung	F7	0.84	SLL
6486	6486	F	240 days	Lung	F7	0.36	HL
6490	6490	F	240 days	Lung	F7	3.62	SVLL
6497	6497	M	240 days	Lung	F7	0.34	HL
6499	6499	M	240 days	Lung	F7	1.29	SLL
6505	6505	M	240 days	Lung	F7	1.76	MLL
6506	6506	F	240 days	Lung	F7	2.11	MLL
6510	6510	F	240 days	Lung	F7	0.48	HL
6512	6512	F	240 days	Lung	F7	2.53	MLL
6524	6524	F	240 days	Lung	F7	0.6	HL
6526	6526	F	240 days	Lung	F7	2.72	MLL
6540	6540	F	240 days	Lung	F7	1.33	SLL
6542	6542	F	240 days	Lung	F7	2.74	MLL
6544	6544	F	240 days	Lung	F7	4.64	SVLL
6546	6546	F	240 days	Lung	F7	1.75	MLL
6549	6549	M	240 days	Lung	F7	0.88	SLL
6552	6552	F	240 days	Lung	F7	2.6	MLL
6553	6553	M	240 days	Lung	F7	3.63	SVLL
6556	6556	F	240 days	Lung	F7	2.4	MLL
6558	6558	F	240 days	Lung	F7	3.79	SVLL
6564	6564	F	240 days	Lung	F7	2.2	MLL
6566	6566	F	240 days	Lung	F7	1.1	SLL
6567	6567	M	240 days	Lung	F7	0.78	SLL
6568	6568	F	240 days	Lung	F7	1.31	SLL
6569	6569	M	240 days	Lung	F7	0.76	SLL
6570	6570	F	240 days	Lung	F7	0.95	SLL
6572	6572	F	240 days	Lung	F7	0.73	HL
6573	6573	M	240 days	Lung	F7	3.46	SVLL
6574	6574	F	240 days	Lung	F7	1.9	MLL
6575	6575	M	240 days	Lung	F7	1.83	MLL
6576	6576	F	240 days	Lung	F7	2.97	MLL
6577	6577	M	240 days	Lung	F7	1.8	MLL
6578	6578	F	240 days	Lung	F7	4.66	SVLL
6581	6581	M	240 days	Lung	F7	3.5	SVLL
6582	6582	F	240 days	Lung	F7	0.76	SLL
6584	6584	F	240 days	Lung	F7	1.42	SLL
6590	6590	F	240 days	Lung	F7	1.78	MLL
6592	6592	F	240 days	Lung	F7	1.46	SLL
6596	6596	F	240 days	Lung	F7	0.74	HL
6598	6598	F	240 days	Lung	F7	3.13	SVLL
6600	6600	F	240 days	Lung	F7	0.97	SLL
6603	6603	M	240 days	Lung	F7	1.48	SLL
6607	6607	M	240 days	Lung	F7	1.6	MLL
6609	6609	M	240 days	Lung	F7	1.02	SLL
6612	6612	F	240 days	Lung	F7	1.48	SLL
6613	6613	M	240 days	Lung	F7	1.91	MLL
6614	6614	F	240 days	Lung	F7	2.83	MLL
6620	6620	F	240 days	Lung	F7	2.61	MLL
6634	6634	F	240 days	Lung	F7	0.9	SLL
6638	6638	F	240 days	Lung	F7	2.87	MLL
6647	6647	M	240 days	Lung	F7	1.43	SLL
6651	6651	M	240 days	Lung	F7	1.88	MLL
6653	6653	M	240 days	Lung	F7	1.78	MLL
6655	6655	M	240 days	Lung	F7	0.83	SLL
6659	6659	M	240 days	Lung	F7	3.08	SVLL
6661	6661	M	240 days	Lung	F7	3.73	SVLL
6663	6663	M	240 days	Lung	F7	3.56	SVLL
6665	6665	M	240 days	Lung	F7	1.74	MLL
6669	6669	M	240 days	Lung	F7	4.09	SVLL
6671	6671	M	240 days	Lung	F7	2.66	MLL
6675	6675	M	240 days	Lung	F7	1.99	MLL
6679	6679	M	240 days	Lung	F7	1.09	SLL
6680	6680	F	240 days	Lung	F7	3.21	SVLL
6682	6682	F	240 days	Lung	F7	1.61	MLL
6683	6683	M	240 days	Lung	F7	1.39	SLL
6685	6685	M	240 days	Lung	F7	3.13	SVLL
6690	6690	F	240 days	Lung	F7	1.05	SLL
6692	6692	F	240 days	Lung	F7	1.22	SLL
6693	6693	M	240 days	Lung	F7	1.39	SLL
6694	6694	F	240 days	Lung	F7	1.07	SLL
6695	6695	M	240 days	Lung	F7	2.76	MLL
6696	6696	M	240 days	Lung	F7	1.02	SLL
6697	6697	M	240 days	Lung	F7	1.17	SLL
6698	6698	M	240 days	Lung	F7	1.06	SLL
6699	6699	M	240 days	Lung	F7	0.93	SLL
6701	6701	M	240 days	Lung	F7	3.86	SVLL
6702	6702	F	240 days	Lung	F7	0.92	SLL
6704	6704	F	240 days	Lung	F7	1.09	SLL
6705	6705	M	240 days	Lung	F7	1.98	MLL
6710	6710	F	240 days	Lung	F7	1.24	SLL
6711	6711	M	240 days	Lung	F7	1.31	SLL
6713	6713	M	240 days	Lung	F7	1.61	MLL
6714	6714	F	240 days	Lung	F7	0.9	SLL
6715	6715	M	240 days	Lung	F7	1.29	SLL
6716	6716	F	240 days	Lung	F7	0.54	HL
6717	6717	M	240 days	Lung	F7	0.9	SLL
6719	6719	M	240 days	Lung	F7	1.13	SLL
6721	6721	M	240 days	Lung	F7	1.09	SLL
6723	6723	M	240 days	Lung	F7	3.22	SVLL
6724	6724	F	240 days	Lung	F7	1.43	SLL
6726	6726	F	240 days	Lung	F7	1.06	SLL
6728	6728	F	240 days	Lung	F7	1.07	SLL
6729	6729	M	240 days	Lung	F7	0.89	SLL
6731	6731	M	240 days	Lung	F7	3.65	SVLL
6732	6732	F	240 days	Lung	F7	1.71	MLL
6740	6740	F	240 days	Lung	F7	2.36	MLL
6742	6742	F	240 days	Lung	F7	1.03	SLL
6743	6743	M	240 days	Lung	F7	0.95	SLL
6745	6745	M	240 days	Lung	F7	1.12	SLL
6746	6746	F	240 days	Lung	F7	0.98	SLL
6748	6748	F	240 days	Lung	F7	0.93	SLL
6751	6751	M	240 days	Lung	F7	2.04	MLL
6753	6753	M	240 days	Lung	F7	0.96	SLL
6755	6755	M	240 days	Lung	F7	1.13	SLL
6756	6756	F	240 days	Lung	F7	1.32	SLL
6757	6757	M	240 days	Lung	F7	1.17	SLL
6759	6759	M	240 days	Lung	F7	0.92	SLL
6761	6761	M	240 days	Lung	F7	1.5	SLL
6763	6763	M	240 days	Lung	F7	2.13	MLL
6766	6766	F	240 days	Lung	F7	1.22	SLL
6768	6768	F	240 days	Lung	F7	1.18	SLL
6770	6770	F	240 days	Lung	F7	1.17	SLL
6774	6774	F	240 days	Lung	F7	2.81	MLL
6781	6781	M	240 days	Lung	F7	1.15	SLL
6783	6783	M	240 days	Lung	F7	2.79	MLL
6789	6789	M	240 days	Lung	F7	2.75	MLL
6791	6791	M	240 days	Lung	F7	2.23	MLL
6793	6793	M	240 days	Lung	F7	1.08	SLL
6795	6795	M	240 days	Lung	F7	3.43	SVLL
6797	6797	M	240 days	Lung	F7	0.93	SLL
6798	6798	F	240 days	Lung	F7	1.61	MLL
6801	6801	M	240 days	Lung	F7	0.99	SLL
6802	6802	F	240 days	Lung	F7	1.42	SLL
6803	6803	M	240 days	Lung	F7	3.81	SVLL
6805	6805	M	240 days	Lung	F7	4.15	SVLL
6807	6807	M	240 days	Lung	F7	1.6	MLL
6808	6808	F	240 days	Lung	F7	1.18	SLL
6809	6809	M	240 days	Lung	F7	4.48	SVLL
6811	6811	M	240 days	Lung	F7	2.11	MLL
6815	6815	M	240 days	Lung	F7	0.57	HL
6820	6820	F	240 days	Lung	F7	0.71	HL
6821	6821	M	240 days	Lung	F7	3.64	SVLL
6822	6822	F	240 days	Lung	F7	1.93	MLL
6824	6824	F	240 days	Lung	F7	2.11	MLL
6825	6825	M	240 days	Lung	F7	2.93	MLL
6827	6827	M	240 days	Lung	F7	3.53	SVLL
6830	6830	F	240 days	Lung	F7	3.45	SVLL
6831	6831	M	240 days	Lung	F7	2.7	MLL
6832	6832	F	240 days	Lung	F7	3.09	SVLL
6833	6833	M	240 days	Lung	F7	1.38	SLL
6834	6834	F	240 days	Lung	F7	1.98	MLL
6835	6835	M	240 days	Lung	F7	0.89	SLL
6837	6837	M	240 days	Lung	F7	3.8	SVLL
6840	6840	F	240 days	Lung	F7	0.68	HL
6841	6841	M	240 days	Lung	F7	0.88	SLL
6842	6842	F	240 days	Lung	F7	1.59	MLL
6843	6843	M	240 days	Lung	F7	0.76	SLL
6844	6844	F	240 days	Lung	F7	1.23	SLL
6845	6845	M	240 days	Lung	F7	1.73	MLL
6846	6846	F	240 days	Lung	F7	3.47	SVLL
6847	6847	M	240 days	Lung	F7	4.67	SVLL
6848	6848	F	240 days	Lung	F7	3.36	SVLL
6850	6850	F	240 days	Lung	F7	2.63	MLL
6851	6851	M	240 days	Lung	F7	2.12	MLL
6852	6852	F	240 days	Lung	F7	0.99	SLL
6853	6853	M	240 days	Lung	F7	1.1	SLL
6854	6854	F	240 days	Lung	F7	1.18	SLL
6855	6855	M	240 days	Lung	F7	0.38	HL
6857	6857	F	240 days	Lung	F7	0.93	SLL
6858	6858	F	240 days	Lung	F7	0.89	SLL
6859	6859	F	240 days	Lung	F7	0.83	SLL
6860	6860	F	240 days	Lung	F7	3.12	SVLL
6861	6861	M	240 days	Lung	F7	1.2	SLL
6863	6863	M	240 days	Lung	F7	1.05	SLL
6864	6864	F	240 days	Lung	F7	0.71	HL
6867	6867	M	240 days	Lung	F7	1.34	SLL
6868	6868	F	240 days	Lung	F7	1.55	MLL
6869	6869	M	240 days	Lung	F7	1.31	SLL
6870	6870	F	240 days	Lung	F7	1.82	MLL
6872	6872	F	240 days	Lung	F7	1.83	MLL
6874	6874	F	240 days	Lung	F7	2.45	MLL
6875	6875	M	240 days	Lung	F7	1.5	SLL
6877	6877	M	240 days	Lung	F7	1.99	MLL
6878	6878	F	240 days	Lung	F7	1.66	MLL
6880	6880	F	240 days	Lung	F7	1.89	MLL
6882	6882	F	240 days	Lung	F7	1.08	SLL
6887	6887	M	240 days	Lung	F7	1	SLL
6889	6889	M	240 days	Lung	F7	1.69	MLL
6890	6890	F	240 days	Lung	F7	2.05	MLL
6891	6891	M	240 days	Lung	F7	1.4	SLL
6893	6893	M	240 days	Lung	F7	1.22	SLL
6894	6894	F	240 days	Lung	F7	1.25	SLL
6895	6895	M	240 days	Lung	F7	1.45	SLL
6898	6898	F	240 days	Lung	F7	1.13	SLL
6899	6899	M	240 days	Lung	F7	2.03	MLL
6901	6901	M	240 days	Lung	F7	2.54	MLL
6902	6902	F	240 days	Lung	F7	0.83	SLL
6904	6904	F	240 days	Lung	F7	4.01	SVLL
6905	6905	M	240 days	Lung	F7	0.93	SLL
6907	6907	M	240 days	Lung	F7	4.15	SVLL
6910	6910	F	240 days	Lung	F7	4.24	SVLL
6911	6911	M	240 days	Lung	F7	0.93	SLL
6912	6912	F	240 days	Lung	F7	0.84	SLL
6914	6914	F	240 days	Lung	F7	3.48	SVLL
6916	6916	F	240 days	Lung	F7	1.93	MLL
6917	6917	M	240 days	Lung	F7	3.2	SVLL
6918	6918	F	240 days	Lung	F7	1.11	SLL
6920	6920	F	240 days	Lung	F7	2.44	MLL
6924	6924	F	240 days	Lung	F7	3.13	SVLL
6937	6937	M	240 days	Lung	F7	1.73	MLL
6939	6939	M	240 days	Lung	F7	3.92	SVLL
6945	6945	M	240 days	Lung	F7	1.4	SLL
6951	6951	M	240 days	Lung	F7	1.08	SLL
6953	6953	M	240 days	Lung	F7	1.22	SLL
6955	6955	M	240 days	Lung	F7	1.28	SLL
6957	6957	M	240 days	Lung	F7	3.39	SVLL
6960	6960	F	240 days	Lung	F7	2.13	MLL
6967	6967	M	240 days	Lung	F7	1.32	SLL
6971	6971	M	240 days	Lung	F7	0.83	SLL
6973	6973	M	240 days	Lung	F7	0.95	SLL
6974	6974	F	240 days	Lung	F7	2.23	MLL
6975	6975	M	240 days	Lung	F7	2.22	MLL
6977	6977	M	240 days	Lung	F7	3.29	SVLL
6979	6979	M	240 days	Lung	F7	1.92	MLL
6981	6981	M	240 days	Lung	F7	0.6	HL
6983	6983	M	240 days	Lung	F7	2.47	MLL
6985	6985	M	240 days	Lung	F7	4.25	SVLL
6989	6989	M	240 days	Lung	F7	2.07	MLL
6995	6995	M	240 days	Lung	F7	1.18	SLL
7001	7001	M	240 days	Lung	F7	1.44	SLL
7003	7003	M	240 days	Lung	F7	0.45	HL
7005	7005	M	240 days	Lung	F7	1.07	SLL
7009	7009	M	240 days	Lung	F7	0.99	SLL
7011	7011	M	240 days	Lung	F7	3.79	SVLL
7015	7015	M	240 days	Lung	F7	1.22	SLL
7017	7017	M	240 days	Lung	F7	0.88	SLL
7019	7019	M	240 days	Lung	F7	2.71	MLL
7021	7021	M	240 days	Lung	F7	1.29	SLL
7023	7023	M	240 days	Lung	F7	1.45	SLL
7025	7025	M	240 days	Lung	F7	1.68	MLL
7027	7027	M	240 days	Lung	F7	2.22	MLL
7029	7029	M	240 days	Lung	F7	1.6	MLL
7031	7031	M	240 days	Lung	F7	1.21	SLL
7033	7033	M	240 days	Lung	F7	2.11	MLL
7035	7035	M	240 days	Lung	F7	3.36	SVLL
7037	7037	M	240 days	Lung	F7	1.58	MLL
7041	7041	M	240 days	Lung	F7	2.58	MLL
7043	7043	M	240 days	Lung	F7	2.01	MLL
7045	7045	M	240 days	Lung	F7	1.97	MLL
7047	7047	M	240 days	Lung	F7	0.7	HL
7049	7049	M	240 days	Lung	F7	3.16	SVLL
7051	7051	M	240 days	Lung	F7	2.09	MLL
7053	7053	M	240 days	Lung	F7	3.07	SVLL
7055	7055	M	240 days	Lung	F7	2.74	MLL
7057	7057	M	240 days	Lung	F7	3.04	SVLL
7059	7059	M	240 days	Lung	F7	0.98	SLL
7061	7061	M	240 days	Lung	F7	0.98	SLL
7067	7067	M	240 days	Lung	F7	1.9	MLL
7069	7069	M	240 days	Lung	F7	1.78	MLL
7071	7071	M	240 days	Lung	F7	1.72	MLL
7075	7075	M	240 days	Lung	F7	3.18	SVLL
7077	7077	F	240 days	Lung	F7	0.86	SLL
7079	7079	M	240 days	Lung	F7	0.8	SLL
7081	7081	M	240 days	Lung	F7	1.87	MLL
7083	7083	M	240 days	Lung	F7	0.86	SLL
7087	7087	M	240 days	Lung	F7	1.18	SLL
7089	7089	M	240 days	Lung	F7	1.22	SLL
7093	7093	M	240 days	Lung	F7	1.58	MLL
7097	7097	M	240 days	Lung	F7	2.93	MLL
7099	7099	M	240 days	Lung	F7	2.43	MLL
7101	7101	M	240 days	Lung	F7	3.93	SVLL
7103	7103	M	240 days	Lung	F7	3.71	SVLL
7105	7105	M	240 days	Lung	F7	2.15	MLL
7107	7107	M	240 days	Lung	F7	1.23	SLL
7111	7111	M	240 days	Lung	F7	0.78	SLL
7113	7113	M	240 days	Lung	F7	3.78	SVLL
W6838	6838	F	240 days	Trachea	F7	3.6	SVLL
W6840	6840	F	240 days	Trachea	F7	0.68	HL
W6842	6842	F	240 days	Trachea	F7	1.59	MLL
W6844	6844	F	240 days	Trachea	F7	1.23	SLL
W6846	6846	F	240 days	Trachea	F7	3.47	SVLL
W6848	6848	F	240 days	Trachea	F7	3.36	SVLL
W6850	6850	F	240 days	Trachea	F7	2.63	MLL
W6852	6852	F	240 days	Trachea	F7	0.99	SLL
W6854	6854	F	240 days	Trachea	F7	1.18	SLL
W6858	6858	F	240 days	Trachea	F7	0.89	SLL
W6860	6860	F	240 days	Trachea	F7	3.12	SVLL
W6864	6864	F	240 days	Trachea	F7	0.71	HL
W6868	6868	F	240 days	Trachea	F7	1.55	MLL
W6870	6870	F	240 days	Trachea	F7	1.82	MLL
W6872	6872	F	240 days	Trachea	F7	1.83	MLL
W6874	6874	F	240 days	Trachea	F7	2.45	MLL
W6876	6876	F	240 days	Trachea	F7	1.31	SLL
W6878	6878	F	240 days	Trachea	F7	1.66	MLL
W6880	6880	F	240 days	Trachea	F7	1.89	MLL
W6882	6882	F	240 days	Trachea	F7	1.08	SLL
W6890	6890	F	240 days	Trachea	F7	2.05	MLL
W6894	6894	F	240 days	Trachea	F7	1.25	SLL
W6898	6898	F	240 days	Trachea	F7	1.13	SLL
W6902	6902	F	240 days	Trachea	F7	0.82	SLL
W6904	6904	F	240 days	Trachea	F7	4.01	SVLL
W6910	6910	F	240 days	Trachea	F7	4.24	SVLL
W6912	6912	F	240 days	Trachea	F7	0.84	SLL
W6914	6914	F	240 days	Trachea	F7	3.48	SVLL
W6918	6918	F	240 days	Trachea	F7	1.11	SLL
W6920	6920	F	240 days	Trachea	F7	2.44	MLL
W6932	6932	F	240 days	Trachea	F7	3.49	SVLL
W6960	6960	F	240 days	Trachea	F7	2.13	MLL
W7009	7009	M	240 days	Trachea	F7	0.99	SLL
W7011	7011	M	240 days	Trachea	F7	3.79	SVLL
W7015	7015	M	240 days	Trachea	F7	1.22	SLL
W7017	7017	M	240 days	Trachea	F7	0.88	SLL
W7019	7019	M	240 days	Trachea	F7	2.71	MLL
W7021	7021	M	240 days	Trachea	F7	1.29	SLL
W7025	7025	M	240 days	Trachea	F7	1.68	MLL
W7027	7027	M	240 days	Trachea	F7	2.22	MLL
W7029	7029	M	240 days	Trachea	F7	1.6	MLL
W7031	7031	M	240 days	Trachea	F7	1.21	SLL
W7033	7033	M	240 days	Trachea	F7	2.11	MLL
W7035	7035	M	240 days	Trachea	F7	3.36	SVLL
W7037	7037	M	240 days	Trachea	F7	1.58	MLL
W7043	7043	M	240 days	Trachea	F7	2.01	MLL
W7045	7045	M	240 days	Trachea	F7	1.97	MLL
W7047	7047	M	240 days	Trachea	F7	0.7	HL
W7049	7049	M	240 days	Trachea	F7	3.16	SVLL
W7053	7053	M	240 days	Trachea	F7	3.07	SVLL
W7055	7055	M	240 days	Trachea	F7	2.74	MLL
W7057	7057	M	240 days	Trachea	F7	3.04	SVLL
W7059	7059	M	240 days	Trachea	F7	0.98	SLL
W7061	7061	M	240 days	Trachea	F7	0.98	SLL
W7063	7063	M	240 days	Trachea	F7	2.32	MLL
W7067	7067	M	240 days	Trachea	F7	1.9	MLL
W7069	7069	M	240 days	Trachea	F7	1.78	MLL
W7071	7071	M	240 days	Trachea	F7	1.72	MLL
W7073	7073	M	240 days	Trachea	F7	1.41	SLL
W7075	7075	M	240 days	Trachea	F7	3.18	SVLL
W7077	7077	F	240 days	Trachea	F7	0.86	SLL
W7079	7079	M	240 days	Trachea	F7	0.8	SLL
W7081	7081	M	240 days	Trachea	F7	1.87	MLL
W7083	7083	M	240 days	Trachea	F7	0.86	SLL
W7087	7087	M	240 days	Trachea	F7	1.18	SLL
W7089	7089	M	240 days	Trachea	F7	1.22	SLL
W7093	7093	M	240 days	Trachea	F7	1.58	MLL
W7097	7097	M	240 days	Trachea	F7	2.93	MLL
W7099	7099	M	240 days	Trachea	F7	2.43	MLL
W7101	7101	M	240 days	Trachea	F7	3.93	SVLL
W7103	7103	M	240 days	Trachea	F7	3.71	SVLL
W7105	7105	M	240 days	Trachea	F7	2.15	MLL
W7111	7111	M	240 days	Trachea	F7	0.78	SLL
W7113	7113	M	240 days	Trachea	F7	3.78	SVLL
E7009	7009	M	240 days	Esophagus	F7	0.99	SLL
ZZE1814	ZZE1814	F	adult	Lung	Tibetan	3.63	SVLL
ZZE1826	ZZE1826	F	adult	Lung	Tibetan	2.1	MLL
ZZE1851	ZZE1851	F	adult	Lung	Tibetan	4.48	SVLL
ZZE2811	ZZE2811	F	adult	Lung	Tibetan	2.78	MLL
ZZE2867	ZZE2867	F	adult	Lung	Tibetan	2.2	MLL
ZZE3831	ZZE3831	F	adult	Lung	Tibetan	2.73	MLL
ZZE3856	ZZE3856	F	adult	Lung	Tibetan	3.86	SVLL
ZZE3874	ZZE3874	F	adult	Lung	Tibetan	0.52	HL
ZZE4838	ZZE4838	F	adult	Lung	Tibetan	3.13	SVLL
ZZE4866	ZZE4866	F	adult	Lung	Tibetan	4.8	SVLL
ZZE4870	ZZE4870	F	adult	Lung	Tibetan	2.7	MLL
JXJJW_B002	JXJJW_B002	M	adult	Lung	Wild boars	NA	NA
JXJJW_B005	JXJJW_B005	F	adult	Lung	Wild boars	NA	NA
JXJJWB001	JXJJWB001	M	adult	Lung	Wild boars	NA	NA
JXNCWB003	JXNCWB003	F	adult	Lung	Wild boars	NA	NA
JXNCWB004	JXNCWB004	M	adult	Lung	Wild boars	NA	NA
JXNCWB006	JXNCWB006	M	adult	Lung	Wild boars	NA	NA
WB04lung	WB04lung	M	adult	Lung	Wild boars	4.85	SVLL
WB05lung	WB05lung	F	adult	Lung	Wild boars	4.93	SVLL
WB06lung	WB06lung	M	adult	Lung	Wild boars	3.56	SVLL
1214	1214	F	196 days	Lung	Berkshire × Licha	2.86	MLL
2904	2904	F	196 days	Lung	Berkshire × Licha	0.62	HL
4008	4008	F	195 days	Lung	Berkshire × Licha	1.36	SLL
308806	308806	F	265 days	Lung	Berkshire × Licha	0.23	HL
335206	335206	F	244 days	Lung	Berkshire × Licha	0.4	HL
338608	338608	F	244 days	Lung	Berkshire × Licha	2.6	MLL
339806	339806	F	244 days	Lung	Berkshire × Licha	1.43	SLL
342406	342406	F	237 days	Lung	Berkshire × Licha	0.65	HL
343506	343506	F	236 days	Lung	Berkshire × Licha	0.08	HL
343712	343712	F	235 days	Lung	Berkshire × Licha	0.34	HL
344102	344102	F	237 days	Lung	Berkshire × Licha	1.51	MLL
344501	344501	M	238 days	Lung	Berkshire × Licha	1.44	SLL
345206	345206	F	234 days	Lung	Berkshire × Licha	1.18	SLL
347004	347004	F	237 days	Lung	Berkshire × Licha	1.49	SLL
347512	347512	F	235 days	Lung	Berkshire × Licha	1.16	SLL
350408	350408	F	233 days	Lung	Berkshire × Licha	0.26	HL
351906	351906	F	232 days	Lung	Berkshire × Licha	0.23	HL
352007	352007	M	232 days	Lung	Berkshire × Licha	1.41	SLL
354204	354204	F	230 days	Lung	Berkshire × Licha	2.42	MLL
354610	354610	F	230 days	Lung	Berkshire × Licha	1.48	SLL
360604	360604	F	233 days	Lung	Berkshire × Licha	3.19	SVLL
360702	360702	F	231 days	Lung	Berkshire × Licha	0.52	HL
363203	363203	M	224 days	Lung	Berkshire × Licha	1.89	MLL
363311	363311	M	228 days	Lung	Berkshire × Licha	1.95	MLL
364506	364506	F	222 days	Lung	Berkshire × Licha	1.53	MLL
380313	380313	M	210 days	Lung	Berkshire × Licha	0.58	HL
382109	382109	M	208 days	Lung	Berkshire × Licha	1.22	SLL
385604	385604	F	212 days	Lung	Berkshire × Licha	0.47	HL
5192	5192	F	~60 days	Lung	Erhualian	2.43	MLL
5298	5298	F	~60 days	Lung	Erhualian	2.69	MLL
5324	5324	F	~60 days	Lung	Erhualian	1.41	SLL
5392	5392	F	~60 days	Lung	Erhualian	0.46	HL
89544	89544	M	~60 days	Lung	Erhualian	2.58	MLL
89552	89552	M	~60 days	Lung	Erhualian	2.37	MLL
89566	89566	M	~60 days	Lung	Erhualian	2.63	MLL
89568	89568	M	~60 days	Lung	Erhualian	2.06	MLL
108781	108781	M	~60 days	Lung	Erhualian	1.93	MLL

## Sheet: Supplementary Data 2
Supplementary Data 2. Information of 1,228 ORFs identified as antibiotic resistance protein-coding genes
GeneId	ARG types	ARG types rename	ARO ID	ARGs	Resistance Mechanism	Contig source	kraken2 annotation
5814_lung_k141_6782_1	acridine dye; disinfecting agents and intercalating dyes	Multidrug	3005010	qacEdelta1	antibiotic efflux	5814_lung_k141_6782	d__Bacteria
5192_lung_k141_36155_1	acridine dye; disinfecting agents and intercalating dyes	Multidrug	3005010	qacEdelta1	antibiotic efflux	5192_lung_k141_36155	d__Bacteria|p__Proteobacteria|c__Gammaproteobacteria
5812_lung_k141_7075_1	acridine dye; disinfecting agents and intercalating dyes	Multidrug	3005010	qacEdelta1	antibiotic efflux	5812_lung_k141_7075	d__Bacteria
6847_lung_k141_11525_2	acridine dye; disinfecting agents and intercalating dyes	Multidrug	3005010	qacEdelta1	antibiotic efflux	6847_lung_k141_11525	d__Bacteria
W6860_lung_k141_93108_1	aminocoumarin antibiotic	Aminocoumarin	3000793	mdtB	antibiotic efflux	W6860_lung_k141_93108	d__Bacteria|p__Proteobacteria|c__Gammaproteobacteria|o__Enterobacterales|f__Enterobacteriaceae|g__Escherichia|s__Escherichia coli
All_lung_k141_2367322_1	aminocoumarin antibiotic	Aminocoumarin	3000793	mdtB	antibiotic efflux	All_lung_k141_2367322	d__Bacteria|p__Proteobacteria|c__Betaproteobacteria|o__Burkholderiales|f__Alcaligenaceae|g__Bordetella|s__Bordetella flabilis
W6860_lung_k141_83808_1	aminocoumarin antibiotic	Aminocoumarin	3000793	mdtB	antibiotic efflux	W6860_lung_k141_83808	d__Bacteria|p__Proteobacteria|c__Gammaproteobacteria|o__Enterobacterales|f__Enterobacteriaceae|g__Escherichia
All_lung_k141_5587554_1	aminocoumarin antibiotic	Aminocoumarin	3000794	mdtC	antibiotic efflux	All_lung_k141_5587554	d__Bacteria|p__Proteobacteria|c__Gammaproteobacteria|o__Enterobacterales|f__Enterobacteriaceae|g__Escherichia|s__Escherichia coli
All_lung_k141_1617887_1	aminocoumarin antibiotic	Aminocoumarin	3000794	mdtC	antibiotic efflux	All_lung_k141_1617887	d__Bacteria|p__Proteobacteria|c__Gammaproteobacteria|o__Enterobacterales|f__Enterobacteriaceae
All_lung_k141_3706906_1	aminocoumarin antibiotic	Aminocoumarin	3000792	mdtA	antibiotic efflux	All_lung_k141_3706906	d__Bacteria|p__Proteobacteria|c__Gammaproteobacteria|o__Enterobacterales|f__Enterobacteriaceae|g__Escherichia|s__Escherichia coli
W6932_lung_k141_11298_1	aminocoumarin antibiotic	Aminocoumarin	3000794	mdtC	antibiotic efflux	W6932_lung_k141_11298	d__Bacteria|p__Proteobacteria|c__Gammaproteobacteria|o__Enterobacterales|f__Enterobacteriaceae|g__Escherichia|s__Escherichia coli
7075_lung_k141_25425_1	aminocoumarin antibiotic	Aminocoumarin	3000793	mdtB	antibiotic efflux	7075_lung_k141_25425	d__Bacteria|p__Proteobacteria|c__Gammaproteobacteria|o__Enterobacterales|f__Enterobacteriaceae|g__Escherichia|s__Escherichia coli
5931_lung_k141_13957_1	aminocoumarin antibiotic	Aminocoumarin	3000793	mdtB	antibiotic efflux	5931_lung_k141_13957	d__Bacteria|p__Proteobacteria|c__Gammaproteobacteria|o__Enterobacterales|f__Enterobacteriaceae|g__Escherichia
All_lung_k141_3304656_1	aminocoumarin antibiotic	Aminocoumarin	3000793	mdtB	antibiotic efflux	All_lung_k141_3304656	d__Bacteria|p__Proteobacteria|c__Gammaproteobacteria|o__Enterobacterales|f__Enterobacteriaceae|g__Escherichia|s__Escherichia coli
7075_lung_k141_20279_1	aminocoumarin antibiotic	Aminocoumarin	3000793	mdtB	antibiotic efflux	7075_lung_k141_20279	d__Bacteria|p__Proteobacteria|c__Gammaproteobacteria|o__Enterobacterales|f__Enterobacteriaceae
108781_lung_k141_1819_1	aminoglycoside antibiotic	Aminoglycoside	3004682	aadA27	antibiotic inactivation	108781_lung_k141_1819	d__Bacteria|p__Proteobacteria|c__Gammaproteobacteria|o__Pseudomonadales|f__Moraxellaceae|g__Acinetobacter|s__Acinetobacter gyllenbergii
W6878_lung_k141_14465_1	aminoglycoside antibiotic	Aminoglycoside	3002660	APH(6)-Id	antibiotic inactivation	W6878_lung_k141_14465	d__Bacteria|p__Proteobacteria|c__Gammaproteobacteria|o__Enterobacterales|f__Enterobacteriaceae|g__Escherichia|s__Escherichia coli
6713_lung_k141_2141_1	aminoglycoside antibiotic	Aminoglycoside	3004683	aadS	antibiotic inactivation	6713_lung_k141_2141	d__Bacteria|p__Bacteroidetes|c__Flavobacteriia|o__Flavobacteriales|f__Weeksellaceae|g__Chryseobacterium|s__Chryseobacterium sp.
6269_lung_k141_53762_1	aminoglycoside antibiotic	Aminoglycoside	3004683	aadS	antibiotic inactivation	6269_lung_k141_53762	d__Bacteria|p__Bacteroidetes|c__Flavobacteriia|o__Flavobacteriales
6723_lung_k141_15031_1	aminoglycoside antibiotic	Aminoglycoside	3002639	APH(3'')-Ib	antibiotic inactivation	6723_lung_k141_15031	d__Bacteria|p__Proteobacteria
All_lung_k141_47732_2	aminoglycoside antibiotic	Aminoglycoside	3002629	ANT(6)-Ib	antibiotic inactivation	All_lung_k141_47732	d__Bacteria|p__Firmicutes|c__Clostridia|o__Clostridiales|f__Clostridiaceae|g__Clostridium|s__Clostridium perfringens
W6904_lung_k141_9807_1	aminoglycoside antibiotic	Aminoglycoside	3002660	APH(6)-Id	antibiotic inactivation	W6904_lung_k141_9807	d__Bacteria|p__Proteobacteria|c__Gammaproteobacteria|o__Pasteurellales|f__Pasteurellaceae|g__Actinobacillus|s__Actinobacillus sp. GY-402
339806_lung_k141_1618_2	aminoglycoside antibiotic	Aminoglycoside	3002628	aad(6)	antibiotic inactivation	339806_lung_k141_1618	d__Bacteria|p__Firmicutes|c__Bacilli|o__Bacillales|f__Staphylococcaceae|g__Staphylococcus|s__Staphylococcus aureus
339806_lung_k141_2245_1	aminoglycoside antibiotic	Aminoglycoside	3002647	APH(3')-IIIa	antibiotic inactivation	339806_lung_k141_2245	d__Bacteria
6299_lung_k141_3470_2	aminoglycoside antibiotic	Aminoglycoside	3002642	APH(3')-Ib	antibiotic inactivation	6299_lung_k141_3470	d__Bacteria|p__Proteobacteria|c__Betaproteobacteria|o__Burkholderiales|f__Comamonadaceae|g__Comamonas|s__Comamonas koreensis
339806_lung_k141_12375_1	aminoglycoside antibiotic	Aminoglycoside	3002626	ANT(6)-Ia	antibiotic inactivation	339806_lung_k141_12375	d__Bacteria|p__Firmicutes|c__Clostridia|o__Clostridiales|f__Lachnospiraceae|g__Roseburia|s__Roseburia hominis
6766_lung_k141_6865_1	aminoglycoside antibiotic	Aminoglycoside	3002626	ANT(6)-Ia	antibiotic inactivation	6766_lung_k141_6865	d__Bacteria|p__Firmicutes
6299_lung_k141_5949_1	aminoglycoside antibiotic	Aminoglycoside	3002597	AAC(6')-Ie-APH(2'')-Ia	antibiotic inactivation	6299_lung_k141_5949	R__root
All_lung_k141_56892_1	aminoglycoside antibiotic	Aminoglycoside	3002636	APH(2'')-IIIa	antibiotic inactivation	All_lung_k141_56892	d__Bacteria|p__Firmicutes|c__Bacilli|o__Bacillales|f__Bacillaceae|g__Bacillus|s__Bacillus cereus
7107_lung_k141_10417_2	aminoglycoside antibiotic	Aminoglycoside	3002628	aad(6)	antibiotic inactivation	7107_lung_k141_10417	d__Bacteria
All_lung_k141_864098_2	aminoglycoside antibiotic	Aminoglycoside	3002616	aadA16	antibiotic inactivation	All_lung_k141_864098	d__Bacteria|p__Proteobacteria|c__Gammaproteobacteria|o__Xanthomonadales|f__Xanthomonadaceae|g__Lysobacter|s__Lysobacter oculi
5868_lung_k141_8527_2	aminoglycoside antibiotic	Aminoglycoside	3002594	AAC(6')-IIa	antibiotic inactivation	5868_lung_k141_8527	d__Bacteria|p__Proteobacteria|c__Gammaproteobacteria|o__Enterobacterales|f__Enterobacteriaceae|g__Klebsiella|s__Klebsiella pneumoniae
350408_lung_k141_12442_1	aminoglycoside antibiotic	Aminoglycoside	3002597	AAC(6')-Ie-APH(2'')-Ia	antibiotic inactivation	350408_lung_k141_12442	d__Bacteria|p__Firmicutes|c__Bacilli|o__Lactobacillales
6793_lung_k141_4401_2	aminoglycoside antibiotic	Aminoglycoside	3002639	APH(3'')-Ib	antibiotic inactivation	6793_lung_k141_4401	d__Bacteria
5986_lung_k141_5386_1	aminoglycoside antibiotic	Aminoglycoside	3002660	APH(6)-Id	antibiotic inactivation	5986_lung_k141_5386	d__Bacteria
All_lung_k141_933087_1	aminoglycoside antibiotic	Aminoglycoside	3002598	ANT(3'')-Ii-AAC(6')-IId fusion protein	antibiotic inactivation	All_lung_k141_933087	d__Bacteria|p__Proteobacteria|c__Gammaproteobacteria|o__Pseudomonadales|f__Pseudomonadaceae|g__Pseudomonas|s__Pseudomonas sp. LPH1
5868_lung_k141_20398_2	aminoglycoside antibiotic	Aminoglycoside	3002605	aadA5	antibiotic inactivation	5868_lung_k141_20398	d__Bacteria
5868_lung_k141_21723_2	aminoglycoside antibiotic	Aminoglycoside	3000230	ANT(2'')-Ia	antibiotic inactivation	5868_lung_k141_21723	d__Bacteria
All_lung_k141_64929_1	aminoglycoside antibiotic	Aminoglycoside	3004629	AAC(6')-Im	antibiotic inactivation	All_lung_k141_64929	d__Bacteria|p__Firmicutes|c__Clostridia|o__Clostridiales|f__Lachnospiraceae|g__Blautia|s__Blautia producta
W6918_lung_k141_20086_1	aminoglycoside antibiotic	Aminoglycoside	3002660	APH(6)-Id	antibiotic inactivation	W6918_lung_k141_20086	d__Bacteria|p__Proteobacteria|c__Gammaproteobacteria|o__Enterobacterales|f__Enterobacteriaceae|g__Escherichia|s__Escherichia coli
5868_lung_k141_28631_1	aminoglycoside antibiotic	Aminoglycoside	3004675	aphA15	antibiotic inactivation	5868_lung_k141_28631	d__Bacteria|p__Proteobacteria|c__Gammaproteobacteria|o__Xanthomonadales|f__Xanthomonadaceae|g__Thermomonas|s__Thermomonas sp. XSG
5192_lung_k141_1067_1	aminoglycoside antibiotic	Aminoglycoside	3004682	aadA27	antibiotic inactivation	5192_lung_k141_1067	d__Bacteria|p__Proteobacteria|c__Gammaproteobacteria|o__Pseudomonadales|f__Moraxellaceae|g__Acinetobacter|s__Acinetobacter baumannii
6389_lung_k141_14408_1	aminoglycoside antibiotic	Aminoglycoside	3002639	APH(3'')-Ib	antibiotic inactivation	6389_lung_k141_14408	d__Bacteria|p__Proteobacteria|c__Gammaproteobacteria|o__Enterobacterales|f__Enterobacteriaceae|g__Klebsiella|s__Klebsiella michiganensis
5192_lung_k141_4379_1	aminoglycoside antibiotic	Aminoglycoside	3002641	APH(3')-Ia	antibiotic inactivation	5192_lung_k141_4379	d__Bacteria|p__Proteobacteria|c__Gammaproteobacteria|o__Pseudomonadales|f__Moraxellaceae|g__Acinetobacter
5192_lung_k141_4918_2	aminoglycoside antibiotic	Aminoglycoside	3002580	AAC(6')-Ib9	antibiotic inactivation	5192_lung_k141_4918	d__Bacteria|p__Proteobacteria|c__Gammaproteobacteria|o__Aeromonadales|f__Aeromonadaceae|g__Aeromonas
6408_lung_k141_7368_1	aminoglycoside antibiotic	Aminoglycoside	3002639	APH(3'')-Ib	antibiotic inactivation	6408_lung_k141_7368	d__Bacteria|p__Proteobacteria|c__Gammaproteobacteria|o__Enterobacterales|f__Enterobacteriaceae|g__Klebsiella|s__Klebsiella michiganensis
6895_lung_k141_10371_1	aminoglycoside antibiotic	Aminoglycoside	3002628	aad(6)	antibiotic inactivation	6895_lung_k141_10371	d__Bacteria
All_lung_k141_107233_1	aminoglycoside antibiotic	Aminoglycoside	3002598	ANT(3'')-Ii-AAC(6')-IId fusion protein	antibiotic inactivation	All_lung_k141_107233	d__Bacteria|p__Proteobacteria|c__Gammaproteobacteria
5908_lung_k141_9712_1	aminoglycoside antibiotic	Aminoglycoside	3000491	acrD	antibiotic efflux	5908_lung_k141_9712	d__Bacteria|p__Proteobacteria|c__Gammaproteobacteria|o__Enterobacterales|f__Enterobacteriaceae
7093_lung_k141_6024_1	aminoglycoside antibiotic	Aminoglycoside	3002652	APH(3')-VIa	antibiotic inactivation	7093_lung_k141_6024	d__Bacteria|p__Proteobacteria|c__Gammaproteobacteria|o__Enterobacterales|f__Enterobacteriaceae|g__Klebsiella|s__Klebsiella pneumoniae
5875_lung_k141_16322_1	aminoglycoside antibiotic	Aminoglycoside	3002578	AAC(6')-Ib7	antibiotic inactivation	5875_lung_k141_16322	d__Bacteria|p__Proteobacteria|c__Gammaproteobacteria|o__Enterobacterales|f__Enterobacteriaceae|g__Escherichia|s__Escherichia coli
6421_lung_k141_14506_1	aminoglycoside antibiotic	Aminoglycoside	3000230	ANT(2'')-Ia	antibiotic inactivation	6421_lung_k141_14506	d__Bacteria|p__Proteobacteria|c__Gammaproteobacteria|o__Pseudomonadales|f__Moraxellaceae|g__Acinetobacter|s__Acinetobacter baumannii
7093_lung_k141_10266_2	aminoglycoside antibiotic	Aminoglycoside	3002594	AAC(6')-IIa	antibiotic inactivation	7093_lung_k141_10266	d__Bacteria|p__Proteobacteria|c__Gammaproteobacteria|o__Enterobacterales|f__Enterobacteriaceae|g__Klebsiella
7075_lung_k141_7299_1	aminoglycoside antibiotic	Aminoglycoside	3002639	APH(3'')-Ib	antibiotic inactivation	7075_lung_k141_7299	d__Bacteria|p__Proteobacteria|c__Gammaproteobacteria|o__Enterobacterales|f__Enterobacteriaceae|g__Klebsiella|s__Klebsiella michiganensis
5816_lung_k141_4394_1	aminoglycoside antibiotic	Aminoglycoside	3002539	AAC(3)-IV	antibiotic inactivation	5816_lung_k141_4394	d__Bacteria
5816_lung_k141_4470_1	aminoglycoside antibiotic	Aminoglycoside	3002652	APH(3')-VIa	antibiotic inactivation	5816_lung_k141_4470	d__Bacteria|p__Proteobacteria
All_lung_k141_1391178_1	aminoglycoside antibiotic	Aminoglycoside	3004629	AAC(6')-Im	antibiotic inactivation	All_lung_k141_1391178	d__Bacteria|p__Proteobacteria|c__Gammaproteobacteria|o__Enterobacterales|f__Enterobacteriaceae
All_lung_k141_1414390_1	aminoglycoside antibiotic	Aminoglycoside	3002597	AAC(6')-Ie-APH(2'')-Ia	antibiotic inactivation	All_lung_k141_1414390	d__Bacteria|p__Firmicutes|c__Bacilli
All_lung_k141_128049_1	aminoglycoside antibiotic	Aminoglycoside	3004621	AAC(3)-IIe	antibiotic inactivation	All_lung_k141_128049	d__Bacteria|p__Proteobacteria|c__Gammaproteobacteria
6013_lung_k141_2370_1	aminoglycoside antibiotic	Aminoglycoside	3004089	ANT(3'')-IIa	antibiotic inactivation	6013_lung_k141_2370	d__Bacteria|p__Proteobacteria|c__Gammaproteobacteria|o__Pseudomonadales|f__Moraxellaceae|g__Acinetobacter|s__Acinetobacter baumannii
6540_lung_k141_3725_2	aminoglycoside antibiotic	Aminoglycoside	3002597	AAC(6')-Ie-APH(2'')-Ia	antibiotic inactivation	6540_lung_k141_3725	d__Bacteria|p__Firmicutes|c__Bacilli|o__Bacillales|f__Staphylococcaceae|g__Staphylococcus
7075_lung_k141_15803_1	aminoglycoside antibiotic	Aminoglycoside	3000491	acrD	antibiotic efflux	7075_lung_k141_15803	d__Bacteria|p__Proteobacteria|c__Gammaproteobacteria|o__Enterobacterales|f__Enterobacteriaceae
6851_lung_k141_10223_2	aminoglycoside antibiotic	Aminoglycoside	3002639	APH(3'')-Ib	antibiotic inactivation	6851_lung_k141_10223	d__Bacteria|p__Proteobacteria|c__Gammaproteobacteria|o__Pasteurellales|f__Pasteurellaceae|g__Glaesserella|s__Glaesserella parasuis
6540_lung_k141_15995_1	aminoglycoside antibiotic	Aminoglycoside	3002578	AAC(6')-Ib7	antibiotic inactivation	6540_lung_k141_15995	d__Bacteria|p__Proteobacteria|c__Gammaproteobacteria|o__Pseudomonadales|f__Moraxellaceae|g__Acinetobacter|s__Acinetobacter baumannii
W7021_lung_k141_16159_1	aminoglycoside antibiotic	Aminoglycoside	3004682	aadA27	antibiotic inactivation	W7021_lung_k141_16159	d__Bacteria|p__Proteobacteria|c__Gammaproteobacteria|o__Pseudomonadales|f__Moraxellaceae|g__Acinetobacter|s__Acinetobacter gyllenbergii
6540_lung_k141_19293_1	aminoglycoside antibiotic	Aminoglycoside	3002597	AAC(6')-Ie-APH(2'')-Ia	antibiotic inactivation	6540_lung_k141_19293	d__Bacteria|p__Firmicutes|c__Bacilli|o__Lactobacillales|f__Enterococcaceae|g__Enterococcus|s__Enterococcus faecium
6025_lung_k141_3327_1	aminoglycoside antibiotic	Aminoglycoside	3003197	aadA25	antibiotic inactivation	6025_lung_k141_3327	d__Bacteria|p__Proteobacteria|c__Gammaproteobacteria
5801_lung_k141_10062_1	aminoglycoside antibiotic	Aminoglycoside	3002660	APH(6)-Id	antibiotic inactivation	5801_lung_k141_10062	d__Bacteria|p__Proteobacteria|c__Gammaproteobacteria
6540_lung_k141_27756_1	aminoglycoside antibiotic	Aminoglycoside	3002616	aadA16	antibiotic inactivation	6540_lung_k141_27756	d__Bacteria|p__Proteobacteria|c__Gammaproteobacteria|o__Xanthomonadales|f__Xanthomonadaceae
W6854_lung_k141_6633_1	aminoglycoside antibiotic	Aminoglycoside	3002639	APH(3'')-Ib	antibiotic inactivation	W6854_lung_k141_6633	d__Bacteria|p__Proteobacteria|c__Gammaproteobacteria|o__Pasteurellales|f__Pasteurellaceae|g__Glaesserella|s__Glaesserella parasuis
6540_lung_k141_33236_2	aminoglycoside antibiotic	Aminoglycoside	3002630	ANT(9)-Ia	antibiotic inactivation	6540_lung_k141_33236	d__Bacteria|p__Firmicutes|c__Bacilli|o__Bacillales|f__Staphylococcaceae|g__Staphylococcus|s__Staphylococcus aureus
6540_lung_k141_34392_1	aminoglycoside antibiotic	Aminoglycoside	3002642	APH(3')-Ib	antibiotic inactivation	6540_lung_k141_34392	d__Bacteria|p__Proteobacteria
5895_lung_k141_8737_1	aminoglycoside antibiotic	Aminoglycoside	3004089	ANT(3'')-IIa	antibiotic inactivation	5895_lung_k141_8737	d__Bacteria|p__Proteobacteria|c__Gammaproteobacteria|o__Pseudomonadales|f__Moraxellaceae|g__Acinetobacter|s__Acinetobacter baumannii
5804_lung_k141_23937_1	aminoglycoside antibiotic	Aminoglycoside	3004704	aadA8b	antibiotic inactivation	5804_lung_k141_23937	d__Bacteria
W7045_lung_k141_13455_1	aminoglycoside antibiotic	Aminoglycoside	3002622	aadA6/aadA10	antibiotic inactivation	W7045_lung_k141_13455	d__Bacteria|p__Proteobacteria|c__Gammaproteobacteria|o__Enterobacterales
5895_lung_k141_15104_1	aminoglycoside antibiotic	Aminoglycoside	3002597	AAC(6')-Ie-APH(2'')-Ia	antibiotic inactivation	5895_lung_k141_15104	d__Bacteria|p__Firmicutes|c__Bacilli|o__Bacillales|f__Staphylococcaceae|g__Staphylococcus
7077_lung_k141_2483_1	aminoglycoside antibiotic	Aminoglycoside	3002597	AAC(6')-Ie-APH(2'')-Ia	antibiotic inactivation	7077_lung_k141_2483	d__Bacteria|p__Firmicutes|c__Bacilli|o__Lactobacillales|f__Enterococcaceae|g__Enterococcus|s__Enterococcus faecium
6890_lung_k141_8259_2	aminoglycoside antibiotic	Aminoglycoside	3003905	ANT(4')-Ib	antibiotic inactivation	6890_lung_k141_8259	d__Bacteria
6556_lung_k141_14545_1	aminoglycoside antibiotic	Aminoglycoside	3002622	aadA6/aadA10	antibiotic inactivation	6556_lung_k141_14545	d__Bacteria|p__Proteobacteria|c__Gammaproteobacteria|o__Enterobacterales
6566_lung_k141_4311_2	aminoglycoside antibiotic	Aminoglycoside	3002660	APH(6)-Id	antibiotic inactivation	6566_lung_k141_4311	d__Bacteria|p__Proteobacteria|c__Gammaproteobacteria|o__Pseudomonadales|f__Moraxellaceae|g__Acinetobacter
E7009_lung_k141_36163_2	aminoglycoside antibiotic	Aminoglycoside	3002594	AAC(6')-IIa	antibiotic inactivation	E7009_lung_k141_36163	d__Bacteria|p__Proteobacteria|c__Gammaproteobacteria|o__Pasteurellales|f__Pasteurellaceae|g__Actinobacillus|s__Actinobacillus indolicus
All_lung_k141_214513_1	aminoglycoside antibiotic	Aminoglycoside	3003841	kdpE	antibiotic efflux	All_lung_k141_214513	d__Bacteria|p__Proteobacteria|c__Gammaproteobacteria|o__Enterobacterales|f__Enterobacteriaceae|g__Escherichia|s__Escherichia coli
5808_lung_k141_4524_1	aminoglycoside antibiotic	Aminoglycoside	3003197	aadA25	antibiotic inactivation	5808_lung_k141_4524	d__Bacteria|p__Proteobacteria|c__Gammaproteobacteria|o__Pseudomonadales|f__Moraxellaceae|g__Acinetobacter|s__Acinetobacter baumannii
5808_lung_k141_8476_1	aminoglycoside antibiotic	Aminoglycoside	3002602	aadA2	antibiotic inactivation	5808_lung_k141_8476	d__Bacteria
6568_lung_k141_1312_2	aminoglycoside antibiotic	Aminoglycoside	3002628	aad(6)	antibiotic inactivation	6568_lung_k141_1312	d__Bacteria|p__Firmicutes|c__Clostridia|o__Clostridiales|f__Lachnospiraceae|g__Roseburia|s__Roseburia hominis
E7009_lung_k141_127100_1	aminoglycoside antibiotic	Aminoglycoside	3002659	APH(6)-Ic	antibiotic inactivation	E7009_lung_k141_127100	d__Bacteria|p__Proteobacteria
7099_lung_k141_4006_1	aminoglycoside antibiotic	Aminoglycoside	3004191	APH(2'')-If	antibiotic inactivation	7099_lung_k141_4006	d__Bacteria|p__Proteobacteria
5811_lung_k141_5247_2	aminoglycoside antibiotic	Aminoglycoside	3002647	APH(3')-IIIa	antibiotic inactivation	5811_lung_k141_5247	d__Bacteria|p__Firmicutes|c__Clostridia|o__Clostridiales|f__Peptostreptococcaceae|g__Clostridioides|s__Clostridioides difficile
6683_lung_k141_10418_1	aminoglycoside antibiotic	Aminoglycoside	3004683	aadS	antibiotic inactivation	6683_lung_k141_10418	d__Bacteria|p__Bacteroidetes|c__Flavobacteriia|o__Flavobacteriales|f__Weeksellaceae|g__Empedobacter
6064_lung_k141_11465_1	aminoglycoside antibiotic	Aminoglycoside	3002660	APH(6)-Id	antibiotic inactivation	6064_lung_k141_11465	d__Bacteria
W7067_lung_k141_4546_1	aminoglycoside antibiotic	Aminoglycoside	3002647	APH(3')-IIIa	antibiotic inactivation	W7067_lung_k141_4546	d__Bacteria|p__Firmicutes|c__Clostridia|o__Clostridiales|f__Peptostreptococcaceae|g__Clostridioides|s__Clostridioides difficile
5814_lung_k141_6995_1	aminoglycoside antibiotic	Aminoglycoside	3002639	APH(3'')-Ib	antibiotic inactivation	5814_lung_k141_6995	d__Bacteria|p__Proteobacteria|c__Gammaproteobacteria
W6864_lung_k141_8454_1	aminoglycoside antibiotic	Aminoglycoside	3002647	APH(3')-IIIa	antibiotic inactivation	W6864_lung_k141_8454	d__Bacteria
5916_lung_k141_4242_2	aminoglycoside antibiotic	Aminoglycoside	3002660	APH(6)-Id	antibiotic inactivation	5916_lung_k141_4242	d__Bacteria|p__Actinobacteria|c__Actinomycetia|o__Corynebacteriales|f__Corynebacteriaceae|g__Corynebacterium
All_lung_k141_660010_1	aminoglycoside antibiotic	Aminoglycoside	3002628	aad(6)	antibiotic inactivation	All_lung_k141_660010	d__Bacteria|p__Firmicutes|c__Clostridia|o__Clostridiales|f__Ruminococcaceae|g__Ruminococcus|s__Ruminococcus albus
6710_lung_k141_5501_1	aminoglycoside antibiotic	Aminoglycoside	3004683	aadS	antibiotic inactivation	6710_lung_k141_5501	d__Bacteria|p__Bacteroidetes
JXJJW_B005_lung_k141_9710_1	aminoglycoside antibiotic	Aminoglycoside	3004089	ANT(3'')-IIa	antibiotic inactivation	JXJJW_B005_lung_k141_9710	d__Bacteria|p__Proteobacteria|c__Gammaproteobacteria|o__Pseudomonadales|f__Moraxellaceae|g__Acinetobacter|s__Acinetobacter baumannii
5816_lung_k141_11018_1	aminoglycoside antibiotic	Aminoglycoside	3003905	ANT(4')-Ib	antibiotic inactivation	5816_lung_k141_11018	d__Bacteria|p__Firmicutes|c__Bacilli|o__Bacillales|f__Bacillaceae|g__Lysinibacillus|s__Lysinibacillus fusiformis
All_lung_k141_274707_2	aminoglycoside antibiotic	Aminoglycoside	3004675	aphA15	antibiotic inactivation	All_lung_k141_274707	d__Bacteria|p__Proteobacteria|c__Gammaproteobacteria|o__Chromatiales|f__Chromatiaceae|g__Rheinheimera|s__Rheinheimera sp. D18
6655_lung_k141_13162_1	aminoglycoside antibiotic	Aminoglycoside	3002579	AAC(6')-Ib8	antibiotic inactivation	6655_lung_k141_13162	d__Bacteria|p__Proteobacteria|c__Gammaproteobacteria|o__Pseudomonadales|f__Pseudomonadaceae|g__Pseudomonas
5822_lung_k141_3268_1	aminoglycoside antibiotic	Aminoglycoside	3004089	ANT(3'')-IIa	antibiotic inactivation	5822_lung_k141_3268	d__Bacteria|p__Proteobacteria|c__Gammaproteobacteria|o__Pseudomonadales|f__Pseudomonadaceae|g__Pseudomonas|s__Pseudomonas fulva
All_lung_k141_2718460_1	aminoglycoside antibiotic	Aminoglycoside	3003905	ANT(4')-Ib	antibiotic inactivation	All_lung_k141_2718460	d__Bacteria|p__Firmicutes|c__Bacilli|o__Bacillales|f__Staphylococcaceae|g__Staphylococcus|s__Staphylococcus aureus
5926_lung_k141_10079_1	aminoglycoside antibiotic	Aminoglycoside	3003905	ANT(4')-Ib	antibiotic inactivation	5926_lung_k141_10079	d__Bacteria
W7075_lung_k141_36528_1	aminoglycoside antibiotic	Aminoglycoside	3002635	APH(2'')-IIa	antibiotic inactivation	W7075_lung_k141_36528	d__Bacteria|p__Firmicutes|c__Clostridia|o__Clostridiales|f__Peptostreptococcaceae|g__Clostridioides|s__Clostridioides difficile
5868_lung_k141_915_1	aminoglycoside antibiotic	Aminoglycoside	3002652	APH(3')-VIa	antibiotic inactivation	5868_lung_k141_915	d__Bacteria|p__Proteobacteria|c__Gammaproteobacteria|o__Pseudomonadales|f__Moraxellaceae|g__Moraxella|s__Moraxella osloensis
W7081_lung_k141_14313_1	aminoglycoside antibiotic	Aminoglycoside	3002626	ANT(6)-Ia	antibiotic inactivation	W7081_lung_k141_14313	d__Bacteria|p__Firmicutes
6607_lung_k141_1508_1	aminoglycoside antibiotic	Aminoglycoside	3003905	ANT(4')-Ib	antibiotic inactivation	6607_lung_k141_1508	d__Bacteria|p__Firmicutes|c__Bacilli|o__Lactobacillales|f__Enterococcaceae|g__Enterococcus|s__Enterococcus faecium
5825_lung_k141_7438_1	aminoglycoside antibiotic	Aminoglycoside	3003197	aadA25	antibiotic inactivation	5825_lung_k141_7438	d__Bacteria
6609_lung_k141_9697_1	aminoglycoside antibiotic	Aminoglycoside	3002639	APH(3'')-Ib	antibiotic inactivation	6609_lung_k141_9697	d__Bacteria|p__Proteobacteria|c__Gammaproteobacteria|o__Pseudomonadales|f__Moraxellaceae|g__Acinetobacter|s__Acinetobacter baumannii
5941_lung_k141_3304_1	aminoglycoside antibiotic	Aminoglycoside	3004683	aadS	antibiotic inactivation	5941_lung_k141_3304	d__Bacteria|p__Bacteroidetes|c__Flavobacteriia|o__Flavobacteriales|f__Weeksellaceae|g__Empedobacter|s__Empedobacter falsenii
5846_lung_k141_22392_1	aminoglycoside antibiotic	Aminoglycoside	3002652	APH(3')-VIa	antibiotic inactivation	5846_lung_k141_22392	d__Bacteria|p__Proteobacteria|c__Gammaproteobacteria|o__Enterobacterales|f__Enterobacteriaceae|g__Klebsiella|s__Klebsiella pneumoniae
W7099_lung_k141_10672_1	aminoglycoside antibiotic	Aminoglycoside	3002626	ANT(6)-Ia	antibiotic inactivation	W7099_lung_k141_10672	d__Bacteria|p__Firmicutes
6222_lung_k141_15235_1	aminoglycoside antibiotic	Aminoglycoside	3002639	APH(3'')-Ib	antibiotic inactivation	6222_lung_k141_15235	d__Bacteria|p__Proteobacteria|c__Gammaproteobacteria|o__Pseudomonadales|f__Moraxellaceae|g__Acinetobacter
5933_lung_k141_2784_1	aminoglycoside antibiotic	Aminoglycoside	3002605	aadA5	antibiotic inactivation	5933_lung_k141_2784	d__Bacteria|p__Proteobacteria|c__Gammaproteobacteria|o__Enterobacterales|f__Enterobacteriaceae|g__Escherichia|s__Escherichia coli
5985_lung_k141_7531_1	aminoglycoside antibiotic	Aminoglycoside	3002639	APH(3'')-Ib	antibiotic inactivation	5985_lung_k141_7531	d__Bacteria|p__Proteobacteria|c__Gammaproteobacteria
All_lung_k141_412990_1	aminoglycoside antibiotic	Aminoglycoside	3002609	aadA9	antibiotic inactivation	All_lung_k141_412990	d__Bacteria|p__Proteobacteria|c__Gammaproteobacteria|o__Xanthomonadales|f__Xanthomonadaceae|g__Luteimonas|s__Luteimonas yindakuii
5846_lung_k141_1196_2	aminoglycoside antibiotic	Aminoglycoside	3004089	ANT(3'')-IIa	antibiotic inactivation	5846_lung_k141_1196	d__Bacteria|p__Proteobacteria|c__Gammaproteobacteria|o__Pasteurellales|f__Pasteurellaceae|g__Actinobacillus|s__Actinobacillus indolicus
5846_lung_k141_6193_2	aminoglycoside antibiotic	Aminoglycoside	3002539	AAC(3)-IV	antibiotic inactivation	5846_lung_k141_6193	d__Bacteria
5937_lung_k141_4998_1	aminoglycoside antibiotic	Aminoglycoside	3000491	acrD	antibiotic efflux	5937_lung_k141_4998	d__Bacteria|p__Proteobacteria|c__Gammaproteobacteria|o__Enterobacterales|f__Enterobacteriaceae|g__Escherichia|s__Escherichia coli
5846_lung_k141_8942_1	aminoglycoside antibiotic	Aminoglycoside	3002630	ANT(9)-Ia	antibiotic inactivation	5846_lung_k141_8942	d__Bacteria|p__Firmicutes|c__Bacilli|o__Bacillales|f__Staphylococcaceae|g__Staphylococcus|s__Staphylococcus aureus
6665_lung_k141_5105_1	aminoglycoside antibiotic	Aminoglycoside	3004191	APH(2'')-If	antibiotic inactivation	6665_lung_k141_5105	d__Bacteria|p__Firmicutes|c__Bacilli|o__Bacillales|f__Staphylococcaceae|g__Staphylococcus|s__Staphylococcus aureus
6665_lung_k141_9682_1	aminoglycoside antibiotic	Aminoglycoside	3004683	aadS	antibiotic inactivation	6665_lung_k141_9682	d__Bacteria|p__Bacteroidetes
All_lung_k141_2463518_2	aminoglycoside antibiotic	Aminoglycoside	3002596	AAC(6')-IIc	antibiotic inactivation	All_lung_k141_2463518	d__Bacteria|p__Proteobacteria|c__Betaproteobacteria|o__Burkholderiales|f__Comamonadaceae|g__Comamonas|s__Comamonas testosteroni
6989_lung_k141_12147_1	aminoglycoside antibiotic	Aminoglycoside	3002641	APH(3')-Ia	antibiotic inactivation	6989_lung_k141_12147	d__Bacteria|p__Proteobacteria|c__Gammaproteobacteria|o__Pseudomonadales|f__Moraxellaceae|g__Acinetobacter
6219_lung_k141_16798_1	aminoglycoside antibiotic	Aminoglycoside	3002641	APH(3')-Ia	antibiotic inactivation	6219_lung_k141_16798	d__Bacteria|p__Proteobacteria|c__Gammaproteobacteria
7001_lung_k141_9894_1	aminoglycoside antibiotic	Aminoglycoside	3002647	APH(3')-IIIa	antibiotic inactivation	7001_lung_k141_9894	d__Bacteria|p__Firmicutes
All_lung_k141_3651075_1	aminoglycoside antibiotic	Aminoglycoside	3003395	Mycobacterium tuberculosis rpsL mutations conferring resistance to Streptomycin	antibiotic target alteration	All_lung_k141_3651075	d__Bacteria|p__Actinobacteria|c__Actinomycetia|o__Propionibacteriales|f__Propionibacteriaceae|g__Tessaracoccus|s__Tessaracoccus aquimaris
6683_lung_k141_8799_1	aminoglycoside antibiotic	Aminoglycoside	3002602	aadA2	antibiotic inactivation	6683_lung_k141_8799	d__Bacteria
7067_lung_k141_4943_1	aminoglycoside antibiotic	Aminoglycoside	3002647	APH(3')-IIIa	antibiotic inactivation	7067_lung_k141_4943	d__Bacteria|p__Firmicutes|c__Clostridia|o__Clostridiales|f__Peptostreptococcaceae|g__Clostridioides|s__Clostridioides difficile
All_lung_k141_752653_2	aminoglycoside antibiotic	Aminoglycoside	3002631	spd	antibiotic inactivation	All_lung_k141_752653	d__Bacteria|p__Firmicutes|c__Bacilli|o__Bacillales|f__Staphylococcaceae|g__Staphylococcus|s__Staphylococcus aureus
5851_lung_k141_10457_1	aminoglycoside antibiotic	Aminoglycoside	3002626	ANT(6)-Ia	antibiotic inactivation	5851_lung_k141_10457	d__Bacteria|p__Firmicutes
6693_lung_k141_17523_1	aminoglycoside antibiotic	Aminoglycoside	3002606	aadA6	antibiotic inactivation	6693_lung_k141_17523	d__Bacteria|p__Proteobacteria
5994_lung_k141_9391_1	aminoglycoside antibiotic	Aminoglycoside	3002615	aadA15	antibiotic inactivation	5994_lung_k141_9391	d__Bacteria|p__Proteobacteria|c__Betaproteobacteria|o__Burkholderiales|f__Comamonadaceae|g__Melaminivora|s__Melaminivora sp. SC2-9
All_lung_k141_33518_1	aminoglycoside antibiotic	Aminoglycoside	3004629	AAC(6')-Im	antibiotic inactivation	All_lung_k141_33518	d__Bacteria|p__Firmicutes|c__Clostridia|o__Clostridiales|f__Peptostreptococcaceae|g__Clostridioides|s__Clostridioides difficile
5962_lung_k141_8119_1	aminoglycoside antibiotic	Aminoglycoside	3002535	AAC(3)-IIc	antibiotic inactivation	5962_lung_k141_8119	d__Bacteria|p__Proteobacteria|c__Gammaproteobacteria
5894_lung_k141_2695_1	aminoglycoside antibiotic	Aminoglycoside	3002641	APH(3')-Ia	antibiotic inactivation	5894_lung_k141_2695	d__Bacteria|p__Proteobacteria|c__Gammaproteobacteria|o__Enterobacterales
5868_lung_k141_30239_1	aminoglycoside antibiotic	Aminoglycoside	3002605	aadA5	antibiotic inactivation	5868_lung_k141_30239	d__Bacteria|p__Proteobacteria|c__Gammaproteobacteria|o__Enterobacterales
5863_lung_k141_9958_1	aminoglycoside antibiotic	Aminoglycoside	3002660	APH(6)-Id	antibiotic inactivation	5863_lung_k141_9958	d__Bacteria
7043_lung_k141_10772_1	aminoglycoside antibiotic	Aminoglycoside	3004191	APH(2'')-If	antibiotic inactivation	7043_lung_k141_10772	d__Bacteria|p__Proteobacteria
5976_lung_k141_2093_1	aminoglycoside antibiotic	Aminoglycoside	3002644	APH(3')-IIa	antibiotic inactivation	5976_lung_k141_2093	d__Bacteria|p__Proteobacteria|c__Gammaproteobacteria|o__Enterobacterales|f__Enterobacteriaceae
5955_lung_k141_11220_1	aminoglycoside antibiotic	Aminoglycoside	3002652	APH(3')-VIa	antibiotic inactivation	5955_lung_k141_11220	d__Bacteria|p__Proteobacteria
W6880_lung_k141_3322_1	aminoglycoside antibiotic	Aminoglycoside	3004089	ANT(3'')-IIa	antibiotic inactivation	W6880_lung_k141_3322	d__Bacteria|p__Proteobacteria|c__Betaproteobacteria|o__Burkholderiales|f__Comamonadaceae|g__Hydrogenophaga|s__Hydrogenophaga sp. NH-16
6029_lung_k141_23462_1	aminoglycoside antibiotic	Aminoglycoside	3002594	AAC(6')-IIa	antibiotic inactivation	6029_lung_k141_23462	d__Bacteria|p__Proteobacteria|c__Gammaproteobacteria|o__Pseudomonadales|f__Pseudomonadaceae|g__Pseudomonas|s__Pseudomonas aeruginosa
6143_lung_k141_17224_1	aminoglycoside antibiotic	Aminoglycoside	3002639	APH(3'')-Ib	antibiotic inactivation	6143_lung_k141_17224	d__Bacteria
7075_lung_k141_19416_1	aminoglycoside antibiotic	Aminoglycoside	3000491	acrD	antibiotic efflux	7075_lung_k141_19416	d__Bacteria|p__Proteobacteria|c__Gammaproteobacteria|o__Enterobacterales|f__Enterobacteriaceae|g__Escherichia|s__Escherichia coli
6755_lung_k141_5821_1	aminoglycoside antibiotic	Aminoglycoside	3004191	APH(2'')-If	antibiotic inactivation	6755_lung_k141_5821	d__Bacteria|p__Firmicutes|c__Bacilli|o__Bacillales|f__Staphylococcaceae|g__Staphylococcus|s__Staphylococcus aureus
5962_lung_k141_4569_1	aminoglycoside antibiotic	Aminoglycoside	3004191	APH(2'')-If	antibiotic inactivation	5962_lung_k141_4569	d__Bacteria
5988_lung_k141_17489_1	aminoglycoside antibiotic	Aminoglycoside	3002626	ANT(6)-Ia	antibiotic inactivation	5988_lung_k141_17489	d__Bacteria|p__Firmicutes|c__Bacilli|o__Bacillales|f__Staphylococcaceae|g__Staphylococcus
6661_lung_k141_9931_1	aminoglycoside antibiotic	Aminoglycoside	3004683	aadS	antibiotic inactivation	6661_lung_k141_9931	d__Bacteria|p__Bacteroidetes|c__Flavobacteriia|o__Flavobacteriales|f__Weeksellaceae|g__Riemerella|s__Riemerella anatipestifer
5953_lung_k141_15687_1	aminoglycoside antibiotic	Aminoglycoside	3004683	aadS	antibiotic inactivation	5953_lung_k141_15687	d__Bacteria|p__Bacteroidetes
5990_lung_k141_6384_1	aminoglycoside antibiotic	Aminoglycoside	3002580	AAC(6')-Ib9	antibiotic inactivation	5990_lung_k141_6384	d__Bacteria|p__Proteobacteria|c__Gammaproteobacteria|o__Pseudomonadales|f__Moraxellaceae|g__Acinetobacter|s__Acinetobacter baumannii
7087_lung_k141_7085_1	aminoglycoside antibiotic	Aminoglycoside	3002621	aadA24	antibiotic inactivation	7087_lung_k141_7085	d__Bacteria|p__Proteobacteria|c__Gammaproteobacteria|o__Xanthomonadales|f__Xanthomonadaceae
W7113_lung_k141_24653_1	aminoglycoside antibiotic	Aminoglycoside	3002639	APH(3'')-Ib	antibiotic inactivation	W7113_lung_k141_24653	d__Bacteria|p__Proteobacteria|c__Gammaproteobacteria|o__Enterobacterales|f__Enterobacteriaceae|g__Klebsiella|s__Klebsiella michiganensis
All_lung_k141_4600157_1	aminoglycoside antibiotic	Aminoglycoside	3002595	AAC(6')-IIb	antibiotic inactivation	All_lung_k141_4600157	d__Bacteria|p__Proteobacteria|c__Gammaproteobacteria|o__Pseudomonadales|f__Moraxellaceae|g__Acinetobacter
6867_lung_k141_9458_1	aminoglycoside antibiotic	Aminoglycoside	3002626	ANT(6)-Ia	antibiotic inactivation	6867_lung_k141_9458	d__Bacteria|p__Firmicutes
7045_lung_k141_737_2	aminoglycoside antibiotic	Aminoglycoside	3002603	aadA3	antibiotic inactivation	7045_lung_k141_737	d__Bacteria|p__Proteobacteria|c__Gammaproteobacteria|o__Pseudomonadales|f__Moraxellaceae|g__Acinetobacter
5987_lung_k141_5204_1	aminoglycoside antibiotic	Aminoglycoside	3002660	APH(6)-Id	antibiotic inactivation	5987_lung_k141_5204	d__Bacteria
7053_lung_k141_5738_1	aminoglycoside antibiotic	Aminoglycoside	3002644	APH(3')-IIa	antibiotic inactivation	7053_lung_k141_5738	d__Bacteria|p__Proteobacteria|c__Gammaproteobacteria|o__Enterobacterales|f__Enterobacteriaceae
7053_lung_k141_8975_1	aminoglycoside antibiotic	Aminoglycoside	3002639	APH(3'')-Ib	antibiotic inactivation	7053_lung_k141_8975	d__Bacteria|p__Proteobacteria|c__Gammaproteobacteria|o__Enterobacterales|f__Enterobacteriaceae|g__Klebsiella|s__Klebsiella michiganensis
5988_lung_k141_10426_1	aminoglycoside antibiotic	Aminoglycoside	3004623	AAC(3)-IId	antibiotic inactivation	5988_lung_k141_10426	d__Bacteria|p__Proteobacteria|c__Gammaproteobacteria|o__Pseudomonadales|f__Moraxellaceae|g__Acinetobacter|s__Acinetobacter johnsonii
6066_lung_k141_8416_1	aminoglycoside antibiotic	Aminoglycoside	3002641	APH(3')-Ia	antibiotic inactivation	6066_lung_k141_8416	d__Bacteria|p__Proteobacteria|c__Gammaproteobacteria
W7025_lung_k141_12899_1	aminoglycoside antibiotic	Aminoglycoside	3004191	APH(2'')-If	antibiotic inactivation	W7025_lung_k141_12899	d__Bacteria|p__Proteobacteria
7107_lung_k141_4965_1	aminoglycoside antibiotic	Aminoglycoside	3002597	AAC(6')-Ie-APH(2'')-Ia	antibiotic inactivation	7107_lung_k141_4965	d__Bacteria|p__Firmicutes|c__Bacilli|o__Lactobacillales|f__Enterococcaceae|g__Enterococcus|s__Enterococcus faecium
JXJJWB001_lung_k141_33915_1	aminoglycoside antibiotic	Aminoglycoside	3002597	AAC(6')-Ie-APH(2'')-Ia	antibiotic inactivation	JXJJWB001_lung_k141_33915	d__Bacteria|p__Firmicutes|c__Bacilli|o__Bacillales|f__Staphylococcaceae|g__Staphylococcus
W7069_lung_k141_10857_1	aminoglycoside antibiotic	Aminoglycoside	3002660	APH(6)-Id	antibiotic inactivation	W7069_lung_k141_10857	d__Bacteria
6009_lung_k141_13959_1	aminoglycoside antibiotic	Aminoglycoside	3004191	APH(2'')-If	antibiotic inactivation	6009_lung_k141_13959	d__Bacteria
6011_lung_k141_5535_1	aminoglycoside antibiotic	Aminoglycoside	3002626	ANT(6)-Ia	antibiotic inactivation	6011_lung_k141_5535	d__Bacteria|p__Firmicutes
7093_lung_k141_1203_3	aminoglycoside antibiotic	Aminoglycoside	3002639	APH(3'')-Ib	antibiotic inactivation	7093_lung_k141_1203	d__Bacteria|p__Proteobacteria|c__Gammaproteobacteria|o__Pseudomonadales|f__Moraxellaceae|g__Acinetobacter
7003_lung_k141_703_2	aminoglycoside antibiotic	Aminoglycoside	3004091	ANT(3'')-IIc	antibiotic inactivation	7003_lung_k141_703	d__Bacteria|p__Proteobacteria|c__Gammaproteobacteria|o__Pseudomonadales|f__Moraxellaceae|g__Acinetobacter|s__Acinetobacter gyllenbergii
89566_lung_k141_6838_1	aminoglycoside antibiotic	Aminoglycoside	3002639	APH(3'')-Ib	antibiotic inactivation	89566_lung_k141_6838	d__Bacteria
7093_lung_k141_4782_1	aminoglycoside antibiotic	Aminoglycoside	3002539	AAC(3)-IV	antibiotic inactivation	7093_lung_k141_4782	d__Bacteria
5994_lung_k141_7021_1	aminoglycoside antibiotic	Aminoglycoside	3002655	APH(4)-Ia	antibiotic inactivation	5994_lung_k141_7021	d__Bacteria
5913_lung_k141_12654_1	aminoglycoside antibiotic	Aminoglycoside	3002639	APH(3'')-Ib	antibiotic inactivation	5913_lung_k141_12654	d__Bacteria|p__Proteobacteria|c__Gammaproteobacteria|o__Pseudomonadales|f__Moraxellaceae|g__Acinetobacter
W6852_lung_k141_1354_3	aminoglycoside antibiotic	Aminoglycoside	3000491	acrD	antibiotic efflux	W6852_lung_k141_1354	d__Bacteria|p__Proteobacteria|c__Gammaproteobacteria|o__Enterobacterales|f__Enterobacteriaceae|g__Escherichia|s__Escherichia coli
6893_lung_k141_4915_2	aminoglycoside antibiotic	Aminoglycoside	3004089	ANT(3'')-IIa	antibiotic inactivation	6893_lung_k141_4915	d__Bacteria|p__Proteobacteria|c__Gammaproteobacteria|o__Xanthomonadales|f__Xanthomonadaceae|g__Thermomonas|s__Thermomonas brevis
W7049_lung_k141_15549_1	aminoglycoside antibiotic	Aminoglycoside	3002606	aadA6	antibiotic inactivation	W7049_lung_k141_15549	d__Bacteria|p__Proteobacteria|c__Gammaproteobacteria
6893_lung_k141_8957_1	aminoglycoside antibiotic	Aminoglycoside	3004683	aadS	antibiotic inactivation	6893_lung_k141_8957	d__Bacteria|p__Bacteroidetes|c__Flavobacteriia|o__Flavobacteriales|f__Weeksellaceae|g__Chryseobacterium|s__Chryseobacterium sp. NEB161
6895_lung_k141_4473_2	aminoglycoside antibiotic	Aminoglycoside	3002606	aadA6	antibiotic inactivation	6895_lung_k141_4473	d__Bacteria|p__Proteobacteria|c__Gammaproteobacteria|o__Enterobacterales
7059_lung_k141_9389_1	aminoglycoside antibiotic	Aminoglycoside	3002641	APH(3')-Ia	antibiotic inactivation	7059_lung_k141_9389	d__Bacteria|p__Proteobacteria|c__Gammaproteobacteria|o__Pseudomonadales|f__Pseudomonadaceae|g__Pseudomonas|s__Pseudomonas glycinae
6864_lung_k141_4165_1	aminoglycoside antibiotic	Aminoglycoside	3002626	ANT(6)-Ia	antibiotic inactivation	6864_lung_k141_4165	d__Bacteria|p__Firmicutes|c__Bacilli|o__Bacillales|f__Staphylococcaceae|g__Staphylococcus|s__Staphylococcus aureus
W7075_lung_k141_5711_1	aminoglycoside antibiotic	Aminoglycoside	3002578	AAC(6')-Ib7	antibiotic inactivation	W7075_lung_k141_5711	d__Bacteria|p__Proteobacteria|c__Gammaproteobacteria|o__Pseudomonadales|f__Pseudomonadaceae|g__Pseudomonas|s__Pseudomonas sp. gcc21
6914_lung_k141_11700_1	aminoglycoside antibiotic	Aminoglycoside	3003676	AAC(6')-Ib'	antibiotic inactivation	6914_lung_k141_11700	d__Bacteria|p__Proteobacteria
6029_lung_k141_11087_2	aminoglycoside antibiotic	Aminoglycoside	3002597	AAC(6')-Ie-APH(2'')-Ia	antibiotic inactivation	6029_lung_k141_11087	d__Bacteria
All_lung_k141_3138303_1	aminoglycoside antibiotic	Aminoglycoside	3002584	AAC(6')-29b	antibiotic inactivation	All_lung_k141_3138303	d__Bacteria|p__Proteobacteria|c__Gammaproteobacteria|o__Pseudomonadales|f__Pseudomonadaceae|g__Pseudomonas|s__Pseudomonas aeruginosa
5935_lung_k141_13289_1	aminoglycoside antibiotic	Aminoglycoside	3004091	ANT(3'')-IIc	antibiotic inactivation	5935_lung_k141_13289	d__Bacteria|p__Proteobacteria|c__Gammaproteobacteria|o__Pseudomonadales|f__Moraxellaceae|g__Acinetobacter|s__Acinetobacter gyllenbergii
5890_lung_k141_6415_1	aminoglycoside antibiotic	Aminoglycoside	3002647	APH(3')-IIIa	antibiotic inactivation	5890_lung_k141_6415	d__Bacteria
E7009_lung_k141_33972_2	aminoglycoside antibiotic	Aminoglycoside	3004191	APH(2'')-If	antibiotic inactivation	E7009_lung_k141_33972	d__Bacteria|p__Proteobacteria|c__Gammaproteobacteria|o__Pasteurellales|f__Pasteurellaceae|g__Actinobacillus|s__Actinobacillus indolicus
7075_lung_k141_20185_1	aminoglycoside antibiotic	Aminoglycoside	3002535	AAC(3)-IIc	antibiotic inactivation	7075_lung_k141_20185	d__Bacteria|p__Proteobacteria|c__Gammaproteobacteria
W6852_lung_k141_11985_2	aminoglycoside antibiotic	Aminoglycoside	3002601	aadA	antibiotic inactivation	W6852_lung_k141_11985	d__Bacteria|p__Proteobacteria
W7111_lung_k141_2656_1	aminoglycoside antibiotic	Aminoglycoside	3002628	aad(6)	antibiotic inactivation	W7111_lung_k141_2656	d__Bacteria
All_lung_k141_3755620_1	aminoglycoside antibiotic	Aminoglycoside	3002605	aadA5	antibiotic inactivation	All_lung_k141_3755620	d__Bacteria
All_lung_k141_33518_2	aminoglycoside antibiotic	Aminoglycoside	3002635	APH(2'')-IIa	antibiotic inactivation	All_lung_k141_33518	d__Bacteria|p__Firmicutes|c__Clostridia|o__Clostridiales|f__Peptostreptococcaceae|g__Clostridioides|s__Clostridioides difficile
5919_lung_k141_2251_1	aminoglycoside antibiotic	Aminoglycoside	3004089	ANT(3'')-IIa	antibiotic inactivation	5919_lung_k141_2251	d__Bacteria|p__Proteobacteria|c__Gammaproteobacteria|o__Pseudomonadales|f__Moraxellaceae|g__Acinetobacter|s__Acinetobacter baumannii
W7037_lung_k141_3278_1	aminoglycoside antibiotic	Aminoglycoside	3000230	ANT(2'')-Ia	antibiotic inactivation	W7037_lung_k141_3278	d__Bacteria|p__Proteobacteria|c__Betaproteobacteria|o__Burkholderiales|f__Burkholderiaceae|g__Cupriavidus|s__Cupriavidus metallidurans
6117_lung_k141_15316_1	aminoglycoside antibiotic	Aminoglycoside	3002641	APH(3')-Ia	antibiotic inactivation	6117_lung_k141_15316	d__Bacteria|p__Proteobacteria|c__Gammaproteobacteria
6269_lung_k141_25853_1	aminoglycoside antibiotic	Aminoglycoside	3000230	ANT(2'')-Ia	antibiotic inactivation	6269_lung_k141_25853	d__Bacteria|p__Proteobacteria|c__Betaproteobacteria|o__Burkholderiales|f__Comamonadaceae|g__Schlegelella|s__Schlegelella thermodepolymerans
6206_lung_k141_4294_1	aminoglycoside antibiotic	Aminoglycoside	3002605	aadA5	antibiotic inactivation	6206_lung_k141_4294	d__Bacteria|p__Proteobacteria|c__Gammaproteobacteria|o__Pseudomonadales|f__Pseudomonadaceae|g__Pseudomonas|s__Pseudomonas aeruginosa
W6860_lung_k141_43439_1	aminoglycoside antibiotic	Aminoglycoside	3002655	APH(4)-Ia	antibiotic inactivation	W6860_lung_k141_43439	d__Bacteria
5936_lung_k141_4012_1	aminoglycoside antibiotic	Aminoglycoside	3002539	AAC(3)-IV	antibiotic inactivation	5936_lung_k141_4012	d__Bacteria|p__Proteobacteria|c__Gammaproteobacteria|o__Enterobacterales|f__Enterobacteriaceae|g__Salmonella|s__Salmonella enterica
5960_lung_k141_4447_1	aminoglycoside antibiotic	Aminoglycoside	3002639	APH(3'')-Ib	antibiotic inactivation	5960_lung_k141_4447	d__Bacteria|p__Proteobacteria|c__Gammaproteobacteria
6203_lung_k141_5683_1	aminoglycoside antibiotic	Aminoglycoside	3002639	APH(3'')-Ib	antibiotic inactivation	6203_lung_k141_5683	d__Bacteria|p__Proteobacteria|c__Gammaproteobacteria|o__Enterobacterales|f__Enterobacteriaceae|g__Klebsiella|s__Klebsiella michiganensis
6661_lung_k141_4792_1	aminoglycoside antibiotic	Aminoglycoside	3003905	ANT(4')-Ib	antibiotic inactivation	6661_lung_k141_4792	d__Bacteria
All_lung_k141_767377_1	aminoglycoside antibiotic	Aminoglycoside	3004683	aadS	antibiotic inactivation	All_lung_k141_767377	d__Bacteria|p__Bacteroidetes|c__Flavobacteriia|o__Flavobacteriales|f__Weeksellaceae|g__Elizabethkingia|s__Elizabethkingia sp. JS20170427COW
6207_lung_k141_14997_1	aminoglycoside antibiotic	Aminoglycoside	3002602	aadA2	antibiotic inactivation	6207_lung_k141_14997	d__Bacteria
All_lung_k141_3204463_1	aminoglycoside antibiotic	Aminoglycoside	3002530	AAC(3)-Ib	antibiotic inactivation	All_lung_k141_3204463	d__Bacteria|p__Proteobacteria|c__Gammaproteobacteria
6128_lung_k141_17623_1	aminoglycoside antibiotic	Aminoglycoside	3002660	APH(6)-Id	antibiotic inactivation	6128_lung_k141_17623	d__Bacteria
6898_lung_k141_9142_1	aminoglycoside antibiotic	Aminoglycoside	3002647	APH(3')-IIIa	antibiotic inactivation	6898_lung_k141_9142	d__Bacteria
5955_lung_k141_6245_1	aminoglycoside antibiotic	Aminoglycoside	3004089	ANT(3'')-IIa	antibiotic inactivation	5955_lung_k141_6245	d__Bacteria|p__Proteobacteria|c__Gammaproteobacteria|o__Enterobacterales|f__Enterobacteriaceae|g__Klebsiella|s__Klebsiella pneumoniae
W6910_lung_k141_525_1	aminoglycoside antibiotic	Aminoglycoside	3002630	ANT(9)-Ia	antibiotic inactivation	W6910_lung_k141_525	d__Bacteria|p__Firmicutes|c__Bacilli|o__Lactobacillales|f__Lactobacillaceae|g__Lactobacillus|s__Lactobacillus crispatus
All_lung_k141_1004657_1	aminoglycoside antibiotic	Aminoglycoside	3002604	aadA4	antibiotic inactivation	All_lung_k141_1004657	d__Bacteria|p__Proteobacteria|c__Gammaproteobacteria|o__Pseudomonadales|f__Pseudomonadaceae|g__Pseudomonas|s__Pseudomonas aeruginosa
6186_lung_k141_8376_1	aminoglycoside antibiotic	Aminoglycoside	3002639	APH(3'')-Ib	antibiotic inactivation	6186_lung_k141_8376	d__Bacteria
W6860_lung_k141_28139_2	aminoglycoside antibiotic	Aminoglycoside	3002655	APH(4)-Ia	antibiotic inactivation	W6860_lung_k141_28139	d__Bacteria
7075_lung_k141_7005_1	aminoglycoside antibiotic; aminocoumarin antibiotic	Multidrug	3000829	baeS	antibiotic efflux	7075_lung_k141_7005	d__Bacteria|p__Proteobacteria|c__Gammaproteobacteria|o__Enterobacterales|f__Enterobacteriaceae
All_lung_k141_4303208_1	aminoglycoside antibiotic; aminocoumarin antibiotic	Multidrug	3000830	cpxA	antibiotic efflux	All_lung_k141_4303208	d__Bacteria|p__Proteobacteria|c__Gammaproteobacteria|o__Enterobacterales|f__Enterobacteriaceae|g__Enterobacter|s__Enterobacter cloacae complex
7077_lung_k141_11498_2	aminoglycoside antibiotic; aminocoumarin antibiotic	Multidrug	3000830	cpxA	antibiotic efflux	7077_lung_k141_11498	d__Bacteria|p__Proteobacteria|c__Gammaproteobacteria|o__Enterobacterales|f__Enterobacteriaceae
5931_lung_k141_12231_1	aminoglycoside antibiotic; aminocoumarin antibiotic	Multidrug	3000830	cpxA	antibiotic efflux	5931_lung_k141_12231	d__Bacteria|p__Proteobacteria|c__Gammaproteobacteria|o__Enterobacterales|f__Enterobacteriaceae|g__Escherichia|s__Escherichia coli
All_lung_k141_3539288_2	aminoglycoside antibiotic; aminocoumarin antibiotic	Multidrug	3000828	baeR	antibiotic efflux	All_lung_k141_3539288	d__Bacteria|p__Proteobacteria|c__Gammaproteobacteria|o__Enterobacterales|f__Enterobacteriaceae|g__Leclercia|s__Leclercia adecarboxylata
All_lung_k141_978294_2	aminoglycoside antibiotic; aminocoumarin antibiotic	Multidrug	3000828	baeR	antibiotic efflux	All_lung_k141_978294	d__Bacteria|p__Proteobacteria|c__Gammaproteobacteria|o__Enterobacterales|f__Enterobacteriaceae|g__Escherichia|s__Escherichia coli
All_lung_k141_554908_1	aminoglycoside antibiotic; aminocoumarin antibiotic	Multidrug	3000830	cpxA	antibiotic efflux	All_lung_k141_554908	d__Bacteria|p__Proteobacteria|c__Gammaproteobacteria|o__Enterobacterales|f__Enterobacteriaceae|g__Escherichia|s__Escherichia coli
6582_lung_k141_7062_1	aminoglycoside antibiotic; cephalosporin; cephamycin; penam	Multidrug	3003052	smeB	antibiotic efflux	6582_lung_k141_7062	d__Bacteria|p__Proteobacteria|c__Gammaproteobacteria|o__Xanthomonadales|f__Xanthomonadaceae|g__Stenotrophomonas|s__Stenotrophomonas maltophilia
6582_lung_k141_17945_1	aminoglycoside antibiotic; cephalosporin; cephamycin; penam	Multidrug	3003052	smeB	antibiotic efflux	6582_lung_k141_17945	d__Bacteria|p__Proteobacteria|c__Gammaproteobacteria|o__Xanthomonadales|f__Xanthomonadaceae|g__Stenotrophomonas|s__Stenotrophomonas maltophilia
All_lung_k141_1616543_1	aminoglycoside antibiotic; cephalosporin; cephamycin; penam	Multidrug	3003053	smeC	antibiotic efflux	All_lung_k141_1616543	d__Bacteria|p__Proteobacteria|c__Gammaproteobacteria|o__Xanthomonadales|f__Xanthomonadaceae|g__Stenotrophomonas|s__Stenotrophomonas maltophilia
All_lung_k141_6067355_1	aminoglycoside antibiotic; cephalosporin; cephamycin; penam	Multidrug	3003052	smeB	antibiotic efflux	All_lung_k141_6067355	d__Bacteria|p__Proteobacteria|c__Gammaproteobacteria|o__Xanthomonadales|f__Xanthomonadaceae|g__Stenotrophomonas|s__Stenotrophomonas maltophilia
6408_lung_k141_11937_2	aminoglycoside antibiotic; cephalosporin; cephamycin; penam	Multidrug	3003052	smeB	antibiotic efflux	6408_lung_k141_11937	d__Bacteria|p__Proteobacteria|c__Gammaproteobacteria|o__Xanthomonadales|f__Xanthomonadaceae|g__Stenotrophomonas|s__Stenotrophomonas sp. Pemsol
All_lung_k141_2344279_1	aminoglycoside antibiotic; cephalosporin; cephamycin; penam	Multidrug	3003052	smeB	antibiotic efflux	All_lung_k141_2344279	d__Bacteria|p__Proteobacteria|c__Gammaproteobacteria|o__Xanthomonadales|f__Xanthomonadaceae|g__Stenotrophomonas|s__Stenotrophomonas maltophilia
W7009_lung_k141_54712_1	aminoglycoside antibiotic; cephalosporin; cephamycin; penam	Multidrug	3003052	smeB	antibiotic efflux	W7009_lung_k141_54712	d__Bacteria|p__Proteobacteria|c__Gammaproteobacteria|o__Xanthomonadales|f__Xanthomonadaceae|g__Stenotrophomonas|s__Stenotrophomonas maltophilia
All_lung_k141_2214056_2	aminoglycoside antibiotic; cephalosporin; cephamycin; penam	Multidrug	3003067	smeS	antibiotic efflux	All_lung_k141_2214056	d__Bacteria|p__Proteobacteria|c__Gammaproteobacteria|o__Xanthomonadales|f__Xanthomonadaceae|g__Stenotrophomonas|s__Stenotrophomonas maltophilia
All_lung_k141_2214056_1	aminoglycoside antibiotic; cephalosporin; cephamycin; penam	Multidrug	3003066	smeR	antibiotic efflux	All_lung_k141_2214056	d__Bacteria|p__Proteobacteria|c__Gammaproteobacteria|o__Xanthomonadales|f__Xanthomonadaceae|g__Stenotrophomonas|s__Stenotrophomonas maltophilia
6005_lung_k141_7802_1	aminoglycoside antibiotic; cephalosporin; cephamycin; penam	Multidrug	3003052	smeB	antibiotic efflux	6005_lung_k141_7802	d__Bacteria|p__Proteobacteria|c__Gammaproteobacteria|o__Xanthomonadales|f__Xanthomonadaceae|g__Stenotrophomonas|s__Stenotrophomonas maltophilia
6693_lung_k141_17200_1	aminoglycoside antibiotic; cephalosporin; cephamycin; penam	Multidrug	3003052	smeB	antibiotic efflux	6693_lung_k141_17200	d__Bacteria|p__Proteobacteria|c__Gammaproteobacteria|o__Xanthomonadales|f__Xanthomonadaceae|g__Stenotrophomonas|s__Stenotrophomonas sp. Pemsol
All_lung_k141_3834857_1	aminoglycoside antibiotic; cephalosporin; cephamycin; penam	Multidrug	3003051	smeA	antibiotic efflux	All_lung_k141_3834857	d__Bacteria|p__Proteobacteria|c__Gammaproteobacteria|o__Xanthomonadales|f__Xanthomonadaceae|g__Stenotrophomonas|s__Stenotrophomonas maltophilia
385604_lung_k141_11801_2	aminoglycoside antibiotic; cephalosporin; cephamycin; penam	Multidrug	3003052	smeB	antibiotic efflux	385604_lung_k141_11801	d__Bacteria|p__Proteobacteria|c__Gammaproteobacteria|o__Xanthomonadales|f__Xanthomonadaceae|g__Stenotrophomonas|s__Stenotrophomonas sp. Pemsol
All_lung_k141_7386793_1	aminoglycoside antibiotic; cephalosporin; cephamycin; penam	Multidrug	3003052	smeB	antibiotic efflux	All_lung_k141_7386793	d__Bacteria|p__Proteobacteria|c__Gammaproteobacteria|o__Xanthomonadales|f__Xanthomonadaceae|g__Stenotrophomonas|s__Stenotrophomonas maltophilia
6363_lung_k141_34833_1	bicyclomycin	Bicyclomycin	3003801	bcr-1	antibiotic efflux	6363_lung_k141_34833	d__Bacteria|p__Proteobacteria|c__Gammaproteobacteria|o__Pseudomonadales|f__Pseudomonadaceae|g__Pseudomonas
6226_lung_k141_13419_2	carbapenem	Carbapenem	3006993	SGM-7	antibiotic inactivation	6226_lung_k141_13419	d__Bacteria|p__Proteobacteria|c__Alphaproteobacteria|o__Sphingomonadales|f__Sphingomonadaceae|g__Sphingobium|s__Sphingobium yanoikuyae
5392_lung_k141_33046_1	carbapenem	Carbapenem	3003094	imiH	antibiotic inactivation	5392_lung_k141_33046	d__Bacteria|p__Proteobacteria|c__Gammaproteobacteria|o__Aeromonadales|f__Aeromonadaceae|g__Aeromonas|s__Aeromonas veronii
All_lung_k141_3672620_2	carbapenem	Carbapenem	3003716	CPS-1	antibiotic inactivation	All_lung_k141_3672620	d__Bacteria|p__Bacteroidetes|c__Flavobacteriia|o__Flavobacteriales|f__Weeksellaceae|g__Chryseobacterium|s__Chryseobacterium indoltheticum
6048_lung_k141_11322_1	carbapenem	Carbapenem	3006992	SGM-6	antibiotic inactivation	6048_lung_k141_11322	d__Bacteria|p__Proteobacteria|c__Alphaproteobacteria|o__Sphingomonadales|f__Sphingomonadaceae|g__Sphingobium|s__Sphingobium yanoikuyae
All_lung_k141_741481_2	carbapenem	Carbapenem	3003093	cphA3	antibiotic inactivation	All_lung_k141_741481	d__Bacteria|p__Proteobacteria|c__Gammaproteobacteria|o__Aeromonadales|f__Aeromonadaceae|g__Aeromonas|s__Aeromonas veronii
All_lung_k141_5840201_1	carbapenem	Carbapenem	3003716	CPS-1	antibiotic inactivation	All_lung_k141_5840201	d__Bacteria|p__Bacteroidetes|c__Flavobacteriia|o__Flavobacteriales|f__Weeksellaceae|g__Chryseobacterium|s__Chryseobacterium indoltheticum
6025_lung_k141_1986_1	carbapenem	Carbapenem	3006992	SGM-6	antibiotic inactivation	6025_lung_k141_1986	d__Bacteria|p__Proteobacteria|c__Alphaproteobacteria|o__Sphingomonadales|f__Sphingomonadaceae|g__Sphingobium|s__Sphingobium yanoikuyae
6136_lung_k141_6288_1	carbapenem	Carbapenem	3006993	SGM-7	antibiotic inactivation	6136_lung_k141_6288	d__Bacteria|p__Proteobacteria|c__Alphaproteobacteria|o__Sphingomonadales|f__Sphingomonadaceae|g__Sphingobium|s__Sphingobium yanoikuyae
6269_lung_k141_27729_1	carbapenem	Carbapenem	3006992	SGM-6	antibiotic inactivation	6269_lung_k141_27729	d__Bacteria|p__Proteobacteria|c__Alphaproteobacteria|o__Sphingomonadales|f__Sphingomonadaceae|g__Sphingobium|s__Sphingobium yanoikuyae
6245_lung_k141_28152_1	carbapenem	Carbapenem	3006993	SGM-7	antibiotic inactivation	6245_lung_k141_28152	d__Bacteria|p__Proteobacteria|c__Alphaproteobacteria|o__Sphingomonadales|f__Sphingomonadaceae|g__Sphingobium|s__Sphingobium sp. PAMC28499
6134_lung_k141_2585_1	carbapenem	Carbapenem	3006992	SGM-6	antibiotic inactivation	6134_lung_k141_2585	d__Bacteria|p__Proteobacteria|c__Alphaproteobacteria|o__Sphingomonadales|f__Sphingomonadaceae|g__Sphingobium|s__Sphingobium yanoikuyae
All_lung_k141_3596096_1	carbapenem; cephalosporin	Multidrug	3006964	PAU-1	antibiotic inactivation	All_lung_k141_3596096	U__unclassified
5824_lung_k141_11939_1	carbapenem; cephalosporin; penam	Multidrug	3005867	OXA-651	antibiotic inactivation	5824_lung_k141_11939	d__Bacteria|p__Proteobacteria|c__Gammaproteobacteria|o__Pseudomonadales|f__Moraxellaceae|g__Acinetobacter|s__Acinetobacter johnsonii
5846_lung_k141_23384_1	carbapenem; cephalosporin; penam	Multidrug	3001777	OXA-347	antibiotic inactivation	5846_lung_k141_23384	d__Bacteria|p__Bacteroidetes
5392_lung_k141_31891_1	carbapenem; cephalosporin; penam	Multidrug	3005863	OXA-643	antibiotic inactivation	5392_lung_k141_31891	d__Bacteria|p__Proteobacteria|c__Gammaproteobacteria|o__Pseudomonadales|f__Moraxellaceae|g__Acinetobacter|s__Acinetobacter johnsonii
All_lung_k141_1153196_2	carbapenem; cephalosporin; penam	Multidrug	3001796	OXA-50	antibiotic inactivation	All_lung_k141_1153196	d__Bacteria|p__Proteobacteria|c__Gammaproteobacteria|o__Enterobacterales|f__Enterobacteriaceae|g__Escherichia|s__Escherichia coli
W7061_lung_k141_49230_1	carbapenem; cephalosporin; penam	Multidrug	3001736	OXA-281	antibiotic inactivation	W7061_lung_k141_49230	d__Bacteria|p__Proteobacteria|c__Gammaproteobacteria|o__Pseudomonadales|f__Moraxellaceae|g__Acinetobacter|s__Acinetobacter johnsonii
5943_lung_k141_8619_1	carbapenem; cephalosporin; penam	Multidrug	3005864	OXA-644	antibiotic inactivation	5943_lung_k141_8619	d__Bacteria|p__Proteobacteria|c__Gammaproteobacteria|o__Pseudomonadales|f__Moraxellaceae|g__Acinetobacter|s__Acinetobacter johnsonii
All_lung_k141_855148_1	carbapenem; cephalosporin; penam	Multidrug	3005830	OXA-609	antibiotic inactivation	All_lung_k141_855148	d__Bacteria|p__Proteobacteria|c__Epsilonproteobacteria|o__Campylobacterales|f__Campylobacteraceae|g__Campylobacter
6895_lung_k141_6178_1	carbapenem; cephalosporin; penam	Multidrug	3001777	OXA-347	antibiotic inactivation	6895_lung_k141_6178	d__Bacteria|p__Bacteroidetes|c__Flavobacteriia|o__Flavobacteriales|f__Weeksellaceae|g__Chryseobacterium|s__Chryseobacterium sp. POL2
5192_lung_k141_11226_1	carbapenem; cephalosporin; penam	Multidrug	3003128	OXA-436	antibiotic inactivation	5192_lung_k141_11226	d__Bacteria|p__Proteobacteria|c__Gammaproteobacteria|o__Alteromonadales|f__Shewanellaceae|g__Shewanella|s__Shewanella sp. ANA-3
All_lung_k141_1087419_2	carbapenem; cephalosporin; penam	Multidrug	3005937	OXA-732	antibiotic inactivation	All_lung_k141_1087419	d__Bacteria|p__Proteobacteria|c__Gammaproteobacteria|o__Aeromonadales|f__Aeromonadaceae|g__Aeromonas
89544_lung_k141_14327_1	carbapenem; cephalosporin; penam	Multidrug	3001736	OXA-281	antibiotic inactivation	89544_lung_k141_14327	d__Bacteria|p__Proteobacteria|c__Gammaproteobacteria|o__Pseudomonadales|f__Moraxellaceae|g__Acinetobacter|s__Acinetobacter johnsonii
All_lung_k141_5939699_1	carbapenem; cephalosporin; penam	Multidrug	3001775	OXA-119	antibiotic inactivation	All_lung_k141_5939699	d__Bacteria|p__Proteobacteria|c__Gammaproteobacteria|o__Aeromonadales|f__Aeromonadaceae|g__Aeromonas
5192_lung_k141_34299_1	carbapenem; cephalosporin; penam	Multidrug	3005729	OXA-498	antibiotic inactivation	5192_lung_k141_34299	d__Bacteria|p__Proteobacteria|c__Gammaproteobacteria|o__Pseudomonadales|f__Moraxellaceae|g__Acinetobacter|s__Acinetobacter johnsonii
5392_lung_k141_30057_1	carbapenem; cephalosporin; penam	Multidrug	3005936	OXA-731	antibiotic inactivation	5392_lung_k141_30057	d__Bacteria|p__Proteobacteria|c__Gammaproteobacteria|o__Alteromonadales|f__Shewanellaceae|g__Shewanella|s__Shewanella putrefaciens
All_lung_k141_603321_1	carbapenem; cephalosporin; penam	Multidrug	3005158	OXA-668	antibiotic inactivation	All_lung_k141_603321	d__Bacteria|p__Proteobacteria|c__Gammaproteobacteria|o__Pseudomonadales|f__Moraxellaceae|g__Acinetobacter|s__Acinetobacter guillouiae
5392_lung_k141_17579_2	carbapenem; cephalosporin; penam	Multidrug	3005931	OXA-726	antibiotic inactivation	5392_lung_k141_17579	d__Bacteria|p__Proteobacteria|c__Gammaproteobacteria|o__Aeromonadales|f__Aeromonadaceae|g__Aeromonas|s__Aeromonas hydrophila
6146_lung_k141_14572_1	carbapenem; cephalosporin; penam	Multidrug	3001713	OXA-214	antibiotic inactivation	6146_lung_k141_14572	d__Bacteria|p__Proteobacteria|c__Gammaproteobacteria|o__Pseudomonadales|f__Moraxellaceae|g__Acinetobacter|s__Acinetobacter haemolyticus
All_lung_k141_5996181_1	carbapenem; cephalosporin; penam	Multidrug	3001808	OXA-60	antibiotic inactivation	All_lung_k141_5996181	d__Bacteria|p__Proteobacteria|c__Betaproteobacteria|o__Burkholderiales|f__Burkholderiaceae|g__Ralstonia|s__Ralstonia pickettii
All_lung_k141_3337547_1	carbapenem; cephalosporin; penam	Multidrug	3005325	OXA-573	antibiotic inactivation	All_lung_k141_3337547	d__Bacteria|p__Proteobacteria|c__Betaproteobacteria|o__Burkholderiales|f__Burkholderiaceae|g__Ralstonia|s__Ralstonia insidiosa
6206_lung_k141_15114_1	carbapenem; cephalosporin; penam	Multidrug	3005863	OXA-643	antibiotic inactivation	6206_lung_k141_15114	d__Bacteria|p__Proteobacteria|c__Gammaproteobacteria|o__Pseudomonadales|f__Moraxellaceae|g__Acinetobacter|s__Acinetobacter johnsonii
All_lung_k141_4255235_2	carbapenem; cephalosporin; penam	Multidrug	3001483	OXA-205	antibiotic inactivation	All_lung_k141_4255235	d__Bacteria|p__Proteobacteria|c__Gammaproteobacteria|o__Xanthomonadales|f__Xanthomonadaceae|g__Pseudoxanthomonas|s__Pseudoxanthomonas mexicana
6911_lung_k141_17990_1	carbapenem; cephalosporin; penam	Multidrug	3001611	OXA-58	antibiotic inactivation	6911_lung_k141_17990	d__Bacteria|p__Proteobacteria|c__Gammaproteobacteria|o__Pseudomonadales|f__Moraxellaceae|g__Acinetobacter|s__Acinetobacter baumannii
All_lung_k141_62745_2	carbapenem; cephalosporin; penam	Multidrug	3005462	EBR-4	antibiotic inactivation	All_lung_k141_62745	d__Bacteria|p__Bacteroidetes|c__Flavobacteriia|o__Flavobacteriales|f__Weeksellaceae|g__Empedobacter|s__Empedobacter stercoris
6192_lung_k141_2590_1	carbapenem; cephalosporin; penam	Multidrug	3001720	OXA-264	antibiotic inactivation	6192_lung_k141_2590	d__Bacteria|p__Proteobacteria|c__Gammaproteobacteria|o__Pseudomonadales|f__Moraxellaceae|g__Acinetobacter|s__Acinetobacter haemolyticus
108781_lung_k141_1827_1	carbapenem; cephalosporin; penam	Multidrug	3001521	OXA-333	antibiotic inactivation	108781_lung_k141_1827	d__Bacteria|p__Proteobacteria|c__Gammaproteobacteria|o__Pseudomonadales|f__Moraxellaceae|g__Acinetobacter|s__Acinetobacter johnsonii
All_lung_k141_149372_2	carbapenem; cephalosporin; penam	Multidrug	3000840	JOHN-1	antibiotic inactivation	All_lung_k141_149372	d__Bacteria|p__Bacteroidetes|c__Flavobacteriia|o__Flavobacteriales|f__Flavobacteriaceae|g__Flavobacterium|s__Flavobacterium anhuiense
All_lung_k141_5703660_1	carbapenem; cephalosporin; penam	Multidrug	3001751	OXA-296	antibiotic inactivation	All_lung_k141_5703660	U__unclassified
6973_lung_k141_11304_1	carbapenem; cephalosporin; penam	Multidrug	3001720	OXA-264	antibiotic inactivation	6973_lung_k141_11304	d__Bacteria|p__Proteobacteria|c__Gammaproteobacteria|o__Pseudomonadales|f__Moraxellaceae|g__Acinetobacter|s__Acinetobacter haemolyticus
All_lung_k141_1911116_1	carbapenem; cephalosporin; penam	Multidrug	3001397	OXA-2	antibiotic inactivation	All_lung_k141_1911116	d__Bacteria|p__Proteobacteria
All_lung_k141_794532_1	carbapenem; cephalosporin; penam	Multidrug	3001396	OXA-1	antibiotic inactivation	All_lung_k141_794532	d__Bacteria|p__Proteobacteria|c__Gammaproteobacteria|o__Enterobacterales|f__Enterobacteriaceae|g__Klebsiella|s__Klebsiella pneumoniae
5192_lung_k141_5174_2	carbapenem; cephalosporin; penam	Multidrug	3005867	OXA-651	antibiotic inactivation	5192_lung_k141_5174	d__Bacteria|p__Proteobacteria|c__Gammaproteobacteria|o__Pseudomonadales|f__Moraxellaceae|g__Acinetobacter|s__Acinetobacter johnsonii
5392_lung_k141_42583_1	carbapenem; cephalosporin; penam	Multidrug	3001521	OXA-333	antibiotic inactivation	5392_lung_k141_42583	d__Bacteria|p__Proteobacteria|c__Gammaproteobacteria|o__Pseudomonadales|f__Moraxellaceae|g__Acinetobacter|s__Acinetobacter johnsonii
All_lung_k141_2894860_2	carbapenem; cephalosporin; penam	Multidrug	3005775	OXA-551	antibiotic inactivation	All_lung_k141_2894860	d__Bacteria|p__Proteobacteria|c__Gammaproteobacteria|o__Alteromonadales|f__Shewanellaceae|g__Shewanella|s__Shewanella baltica
All_lung_k141_2404057_1	carbapenem; cephalosporin; penam	Multidrug	3001157	SHV-108	antibiotic inactivation	All_lung_k141_2404057	d__Bacteria|p__Proteobacteria|c__Gammaproteobacteria|o__Enterobacterales|f__Enterobacteriaceae|g__Klebsiella|s__Klebsiella pneumoniae
W6850_lung_k141_31604_2	carbapenem; cephalosporin; penam	Multidrug	3005867	OXA-651	antibiotic inactivation	W6850_lung_k141_31604	d__Bacteria|p__Proteobacteria|c__Gammaproteobacteria|o__Pseudomonadales|f__Moraxellaceae|g__Acinetobacter|s__Acinetobacter johnsonii
108781_lung_k141_14026_1	carbapenem; cephalosporin; penam	Multidrug	3005734	OXA-504	antibiotic inactivation	108781_lung_k141_14026	d__Bacteria|p__Proteobacteria|c__Gammaproteobacteria|o__Aeromonadales|f__Aeromonadaceae|g__Aeromonas|s__Aeromonas caviae
All_lung_k141_274427_2	carbapenem; cephalosporin; penam	Multidrug	3005867	OXA-651	antibiotic inactivation	All_lung_k141_274427	d__Bacteria|p__Proteobacteria|c__Gammaproteobacteria|o__Pseudomonadales|f__Moraxellaceae|g__Acinetobacter|s__Acinetobacter johnsonii
108781_lung_k141_8694_1	carbapenem; cephalosporin; penam	Multidrug	3005864	OXA-644	antibiotic inactivation	108781_lung_k141_8694	d__Bacteria|p__Proteobacteria|c__Gammaproteobacteria|o__Pseudomonadales|f__Moraxellaceae|g__Acinetobacter|s__Acinetobacter johnsonii
All_lung_k141_414347_1	carbapenem; cephalosporin; penam	Multidrug	3005793	OXA-569	antibiotic inactivation	All_lung_k141_414347	d__Bacteria|p__Proteobacteria|c__Betaproteobacteria|o__Burkholderiales|f__Burkholderiaceae|g__Ralstonia|s__Ralstonia insidiosa
All_lung_k141_4222150_1	carbapenem; cephalosporin; penam	Multidrug	3005339	OXA-646	antibiotic inactivation	All_lung_k141_4222150	d__Bacteria|p__Proteobacteria|c__Gammaproteobacteria|o__Pseudomonadales|f__Moraxellaceae|g__Acinetobacter|s__Acinetobacter lwoffii
All_lung_k141_139389_1	carbapenem; cephalosporin; penam	Multidrug	3001738	OXA-283	antibiotic inactivation	All_lung_k141_139389	d__Bacteria|p__Proteobacteria|c__Gammaproteobacteria|o__Pseudomonadales|f__Moraxellaceae|g__Acinetobacter|s__Acinetobacter lwoffii
5392_lung_k141_32881_1	carbapenem; cephalosporin; penam	Multidrug	3003128	OXA-436	antibiotic inactivation	5392_lung_k141_32881	d__Bacteria|p__Proteobacteria|c__Gammaproteobacteria|o__Alteromonadales|f__Shewanellaceae|g__Shewanella|s__Shewanella sp. MR-4
All_lung_k141_5032289_1	carbapenem; cephalosporin; penam	Multidrug	3001139	SHV-85	antibiotic inactivation	All_lung_k141_5032289	d__Bacteria|p__Proteobacteria|c__Gammaproteobacteria|o__Enterobacterales|f__Enterobacteriaceae|g__Klebsiella|s__Klebsiella pneumoniae
All_lung_k141_6263381_1	carbapenem; cephalosporin; penam	Multidrug	3006018	OXA-820	antibiotic inactivation	All_lung_k141_6263381	d__Bacteria|p__Proteobacteria|c__Gammaproteobacteria|o__Pseudomonadales|f__Moraxellaceae|g__Acinetobacter|s__Acinetobacter pittii
W7075_lung_k141_37080_1	carbapenem; cephalosporin; penam	Multidrug	3001713	OXA-214	antibiotic inactivation	W7075_lung_k141_37080	d__Bacteria|p__Proteobacteria|c__Gammaproteobacteria|o__Pseudomonadales|f__Moraxellaceae|g__Acinetobacter|s__Acinetobacter haemolyticus
All_lung_k141_340156_1	carbapenem; peptide antibiotic; aminocoumarin antibiotic; rifamycin antibiotic	Multidrug	3005059	LptD	antibiotic efflux	All_lung_k141_340156	d__Bacteria|p__Proteobacteria|c__Gammaproteobacteria|o__Enterobacterales|f__Enterobacteriaceae|g__Klebsiella|s__Klebsiella pneumoniae
All_lung_k141_867466_1	cephalosporin	Cephalosporin	3006291	ADC-113	antibiotic inactivation	All_lung_k141_867466	d__Bacteria|p__Proteobacteria|c__Gammaproteobacteria|o__Pseudomonadales|f__Moraxellaceae|g__Acinetobacter|s__Acinetobacter baumannii
All_lung_k141_4870986_1	cephalosporin	Cephalosporin	3006361	ADC-192	antibiotic inactivation	All_lung_k141_4870986	d__Bacteria|p__Proteobacteria|c__Gammaproteobacteria|o__Pseudomonadales|f__Moraxellaceae|g__Acinetobacter|s__Acinetobacter baumannii
All_lung_k141_95823_1	cephalosporin; cephamycin; penam	Multidrug	3004446	Haemophilus influenzae PBP3 conferring resistance to beta-lactam antibiotics	antibiotic target alteration	All_lung_k141_95823	d__Bacteria|p__Proteobacteria|c__Gammaproteobacteria|o__Pasteurellales|f__Pasteurellaceae|g__Glaesserella|s__Glaesserella parasuis
E7009_lung_k141_5498_1	cephalosporin; cephamycin; penam	Multidrug	3004446	Haemophilus influenzae PBP3 conferring resistance to beta-lactam antibiotics	antibiotic target alteration	E7009_lung_k141_5498	d__Bacteria|p__Proteobacteria|c__Gammaproteobacteria|o__Pasteurellales|f__Pasteurellaceae|g__Actinobacillus|s__Actinobacillus succinogenes
All_lung_k141_954754_1	cephalosporin; cephamycin; penam	Multidrug	3004446	Haemophilus influenzae PBP3 conferring resistance to beta-lactam antibiotics	antibiotic target alteration	All_lung_k141_954754	d__Bacteria|p__Proteobacteria|c__Gammaproteobacteria|o__Pasteurellales|f__Pasteurellaceae|g__Glaesserella|s__Glaesserella parasuis
All_lung_k141_13824_1	cephalosporin; cephamycin; penam	Multidrug	3004446	Haemophilus influenzae PBP3 conferring resistance to beta-lactam antibiotics	antibiotic target alteration	All_lung_k141_13824	d__Bacteria|p__Proteobacteria|c__Gammaproteobacteria|o__Pasteurellales|f__Pasteurellaceae|g__Haemophilus|s__Haemophilus parainfluenzae
5192_lung_k141_82_1	cephalosporin; cephamycin; penam	Multidrug	3002186	MOX-3	antibiotic inactivation	5192_lung_k141_82	d__Bacteria|p__Proteobacteria|c__Gammaproteobacteria|o__Aeromonadales|f__Aeromonadaceae|g__Aeromonas|s__Aeromonas caviae
5192_lung_k141_146_1	cephalosporin; cephamycin; penam	Multidrug	3006478	MOX-13	antibiotic inactivation	5192_lung_k141_146	d__Bacteria|p__Proteobacteria|c__Gammaproteobacteria|o__Aeromonadales|f__Aeromonadaceae|g__Aeromonas|s__Aeromonas caviae
All_lung_k141_1056648_1	cephalosporin; cephamycin; penam	Multidrug	3004446	Haemophilus influenzae PBP3 conferring resistance to beta-lactam antibiotics	antibiotic target alteration	All_lung_k141_1056648	d__Bacteria|p__Proteobacteria|c__Gammaproteobacteria|o__Pasteurellales|f__Pasteurellaceae|g__Pasteurella|s__Pasteurella multocida
5874_lung_k141_2070_1	cephalosporin; cephamycin; penam	Multidrug	3004446	Haemophilus influenzae PBP3 conferring resistance to beta-lactam antibiotics	antibiotic target alteration	5874_lung_k141_2070	d__Bacteria|p__Proteobacteria|c__Gammaproteobacteria|o__Pasteurellales|f__Pasteurellaceae|g__Pasteurella|s__Pasteurella multocida
All_lung_k141_826745_1	cephalosporin; cephamycin; penam	Multidrug	3004446	Haemophilus influenzae PBP3 conferring resistance to beta-lactam antibiotics	antibiotic target alteration	All_lung_k141_826745	d__Bacteria|p__Proteobacteria|c__Gammaproteobacteria|o__Pasteurellales|f__Pasteurellaceae|g__Glaesserella|s__Glaesserella parasuis
All_lung_k141_121301_3	cephalosporin; cephamycin; penam	Multidrug	3004446	Haemophilus influenzae PBP3 conferring resistance to beta-lactam antibiotics	antibiotic target alteration	All_lung_k141_121301	d__Bacteria|p__Proteobacteria|c__Gammaproteobacteria|o__Pasteurellales|f__Pasteurellaceae|g__Glaesserella|s__Glaesserella parasuis
W6860_lung_k141_91701_1	cephalosporin; penam	Multidrug	3004612	Escherichia coli ampH beta-lactamase	antibiotic inactivation	W6860_lung_k141_91701	d__Bacteria|p__Proteobacteria|c__Gammaproteobacteria|o__Enterobacterales|f__Enterobacteriaceae|g__Escherichia|s__Escherichia fergusonii
5882_lung_k141_7600_1	cephalosporin; penam	Multidrug	3005080	ROB-10	antibiotic inactivation	5882_lung_k141_7600	d__Bacteria|p__Proteobacteria|c__Gammaproteobacteria|o__Pasteurellales|f__Pasteurellaceae|g__Bibersteinia|s__Bibersteinia trehalosi
W6840_lung_k141_2495_1	cephalosporin; penam	Multidrug	3005073	ROB-3	antibiotic inactivation	W6840_lung_k141_2495	d__Bacteria|p__Proteobacteria|c__Gammaproteobacteria|o__Pasteurellales|f__Pasteurellaceae
W6860_lung_k141_106563_1	cephalosporin; penam	Multidrug	3004611	Escherichia coli ampC1 beta-lactamase	antibiotic inactivation	W6860_lung_k141_106563	d__Bacteria|p__Proteobacteria|c__Gammaproteobacteria|o__Enterobacterales|f__Enterobacteriaceae|g__Escherichia|s__Escherichia coli
6425_lung_k141_4207_1	cephalosporin; penam	Multidrug	3002995	ROB-1	antibiotic inactivation	6425_lung_k141_4207	d__Bacteria|p__Proteobacteria|c__Gammaproteobacteria|o__Pasteurellales|f__Pasteurellaceae
5392_lung_k141_206_1	cephalosporin; penam	Multidrug	3004450	TRU-1	antibiotic inactivation	5392_lung_k141_206	d__Bacteria|p__Proteobacteria|c__Gammaproteobacteria|o__Aeromonadales|f__Aeromonadaceae|g__Aeromonas|s__Aeromonas hydrophila
5810_lung_k141_13429_1	cephalosporin; penam	Multidrug	3005080	ROB-10	antibiotic inactivation	5810_lung_k141_13429	d__Bacteria|p__Proteobacteria|c__Gammaproteobacteria|o__Pasteurellales|f__Pasteurellaceae
All_lung_k141_5296345_1	cephalosporin; penam	Multidrug	3002877	BcI	antibiotic inactivation	All_lung_k141_5296345	d__Bacteria|p__Firmicutes|c__Bacilli|o__Bacillales|f__Bacillaceae|g__Bacillus
5908_lung_k141_7696_1	cephalosporin; penam	Multidrug	3004611	Escherichia coli ampC1 beta-lactamase	antibiotic inactivation	5908_lung_k141_7696	d__Bacteria|p__Proteobacteria|c__Gammaproteobacteria|o__Enterobacterales|f__Enterobacteriaceae|g__Escherichia
W6914_lung_k141_6957_1	cephalosporin; penam	Multidrug	3005073	ROB-3	antibiotic inactivation	W6914_lung_k141_6957	d__Bacteria|p__Proteobacteria|c__Gammaproteobacteria|o__Pasteurellales|f__Pasteurellaceae
6815_lung_k141_13479_1	cephalosporin; penam	Multidrug	3005075	ROB-5	antibiotic inactivation	6815_lung_k141_13479	d__Bacteria|p__Proteobacteria|c__Gammaproteobacteria|o__Pasteurellales|f__Pasteurellaceae
All_lung_k141_2357535_1	cephalosporin; penam	Multidrug	3004611	Escherichia coli ampC1 beta-lactamase	antibiotic inactivation	All_lung_k141_2357535	d__Bacteria|p__Proteobacteria|c__Gammaproteobacteria|o__Enterobacterales|f__Enterobacteriaceae
W7111_lung_k141_24516_1	cephalosporin; penam	Multidrug	3005074	ROB-4	antibiotic inactivation	W7111_lung_k141_24516	d__Bacteria|p__Proteobacteria|c__Gammaproteobacteria|o__Pasteurellales|f__Pasteurellaceae
6269_lung_k141_56127_1	cephalosporin; penam; penem	Multidrug	3004359	ACI-1	antibiotic inactivation	6269_lung_k141_56127	d__Bacteria|p__Firmicutes|c__Negativicutes
7075_lung_k141_12971_2	cephalosporin; penam; penem	Multidrug	3004359	ACI-1	antibiotic inactivation	7075_lung_k141_12971	d__Bacteria|p__Firmicutes|c__Negativicutes
E7009_lung_k141_24356_1	cephamycin	Cephamycin	3003003	CfxA3	antibiotic inactivation	E7009_lung_k141_24356	d__Bacteria|p__Bacteroidetes|c__Bacteroidia|o__Bacteroidales|f__Prevotellaceae|g__Prevotella
5901_lung_k141_13561_1	cephamycin	Cephamycin	3003001	CfxA	antibiotic inactivation	5901_lung_k141_13561	d__Bacteria|p__Bacteroidetes
5868_lung_k141_3760_1	cephamycin	Cephamycin	3003002	CfxA2	antibiotic inactivation	5868_lung_k141_3760	d__Bacteria|p__Bacteroidetes|c__Bacteroidia|o__Bacteroidales
7093_lung_k141_12246_1	cephamycin	Cephamycin	3003003	CfxA3	antibiotic inactivation	7093_lung_k141_12246	d__Bacteria|p__Bacteroidetes|c__Bacteroidia|o__Bacteroidales|f__Bacteroidaceae|g__Bacteroides|s__Bacteroides thetaiotaomicron
7075_lung_k141_14370_1	cephamycin	Cephamycin	3003097	CfxA6	antibiotic inactivation	7075_lung_k141_14370	d__Bacteria|p__Bacteroidetes|c__Bacteroidia|o__Bacteroidales|f__Prevotellaceae|g__Prevotella|s__Prevotella copri
All_lung_k141_57342_2	cephamycin	Cephamycin	3003097	CfxA6	antibiotic inactivation	All_lung_k141_57342	d__Bacteria|p__Bacteroidetes|c__Bacteroidia|o__Bacteroidales|f__Prevotellaceae|g__Prevotella|s__Prevotella copri
All_lung_k141_1319249_1	cephamycin	Cephamycin	3003002	CfxA2	antibiotic inactivation	All_lung_k141_1319249	d__Bacteria|p__Bacteroidetes|c__Bacteroidia|o__Bacteroidales|g__Phocaeicola|s__Phocaeicola vulgatus
6920_lung_k141_5110_1	cephamycin	Cephamycin	3003002	CfxA2	antibiotic inactivation	6920_lung_k141_5110	d__Bacteria|p__Bacteroidetes|c__Bacteroidia|o__Bacteroidales|f__Prevotellaceae|g__Prevotella|s__Prevotella copri
6540_lung_k141_2764_1	cephamycin	Cephamycin	3003002	CfxA2	antibiotic inactivation	6540_lung_k141_2764	d__Bacteria|p__Bacteroidetes|c__Bacteroidia|o__Bacteroidales|f__Bacteroidaceae|g__Bacteroides|s__Bacteroides fragilis
6267_lung_k141_1184_1	diaminopyrimidine antibiotic	Diaminopyrimidine	3003016	dfrA20	antibiotic target replacement	6267_lung_k141_1184	d__Bacteria|p__Proteobacteria|c__Gammaproteobacteria|o__Pseudomonadales|f__Moraxellaceae|g__Acinetobacter|s__Acinetobacter baumannii
5868_lung_k141_7048_1	diaminopyrimidine antibiotic	Diaminopyrimidine	3002868	dfrG	antibiotic target replacement	5868_lung_k141_7048	d__Bacteria|p__Firmicutes|c__Bacilli|o__Bacillales|f__Bacillaceae|g__Gracilibacillus|s__Gracilibacillus sp. SCU50
5392_lung_k141_3782_1	diaminopyrimidine antibiotic	Diaminopyrimidine	3005084	dfrA31	antibiotic target replacement	5392_lung_k141_3782	d__Bacteria|p__Proteobacteria|c__Gammaproteobacteria|o__Vibrionales|f__Vibrionaceae|g__Vibrio|s__Vibrio alginolyticus
6832_lung_k141_8608_2	diaminopyrimidine antibiotic	Diaminopyrimidine	3003016	dfrA20	antibiotic target replacement	6832_lung_k141_8608	d__Bacteria|p__Proteobacteria|c__Gammaproteobacteria|o__Pseudomonadales|f__Moraxellaceae|g__Acinetobacter|s__Acinetobacter baumannii
5192_lung_k141_7956_1	diaminopyrimidine antibiotic	Diaminopyrimidine	3002859	dfrA14	antibiotic target replacement	5192_lung_k141_7956	d__Bacteria|p__Proteobacteria|c__Gammaproteobacteria|o__Alteromonadales|f__Shewanellaceae|g__Shewanella|s__Shewanella decolorationis
All_lung_k141_2344871_1	diaminopyrimidine antibiotic	Diaminopyrimidine	3004550	dfrA27	antibiotic target replacement	All_lung_k141_2344871	d__Bacteria|p__Proteobacteria|c__Gammaproteobacteria
6319_lung_k141_12919_1	diaminopyrimidine antibiotic	Diaminopyrimidine	3002854	dfrA1	antibiotic target replacement	6319_lung_k141_12919	d__Bacteria|p__Proteobacteria|c__Gammaproteobacteria
5877_lung_k141_2347_1	diaminopyrimidine antibiotic	Diaminopyrimidine	3003016	dfrA20	antibiotic target replacement	5877_lung_k141_2347	d__Bacteria|p__Proteobacteria|c__Gammaproteobacteria|o__Pseudomonadales|f__Moraxellaceae|g__Acinetobacter|s__Acinetobacter baumannii
All_lung_k141_149851_1	diaminopyrimidine antibiotic	Diaminopyrimidine	3003018	dfrA22	antibiotic target replacement	All_lung_k141_149851	d__Bacteria|p__Proteobacteria|c__Gammaproteobacteria|o__Pseudomonadales|f__Pseudomonadaceae|g__Pseudomonas|s__Pseudomonas aeruginosa
All_lung_k141_1995029_2	diaminopyrimidine antibiotic	Diaminopyrimidine	3002860	dfrA17	antibiotic target replacement	All_lung_k141_1995029	d__Bacteria|p__Proteobacteria|c__Gammaproteobacteria|o__Enterobacterales
6960_lung_k141_10446_1	diaminopyrimidine antibiotic	Diaminopyrimidine	3003016	dfrA20	antibiotic target replacement	6960_lung_k141_10446	d__Bacteria|p__Proteobacteria|c__Gammaproteobacteria|o__Pseudomonadales|f__Moraxellaceae|g__Acinetobacter|s__Acinetobacter baumannii
5808_lung_k141_1358_2	diaminopyrimidine antibiotic	Diaminopyrimidine	3003016	dfrA20	antibiotic target replacement	5808_lung_k141_1358	d__Bacteria|p__Proteobacteria|c__Gammaproteobacteria|o__Pseudomonadales|f__Moraxellaceae|g__Acinetobacter|s__Acinetobacter baumannii
All_lung_k141_3078564_1	diaminopyrimidine antibiotic	Diaminopyrimidine	3002869	dfrK	antibiotic target replacement	All_lung_k141_3078564	d__Bacteria|p__Firmicutes|c__Bacilli|o__Bacillales|f__Planococcaceae|g__Sporosarcina|s__Sporosarcina pasteurii
All_lung_k141_4079505_2	diaminopyrimidine antibiotic	Diaminopyrimidine	3004644	dfrA6 from Proteus mirabilis	antibiotic target replacement	All_lung_k141_4079505	d__Bacteria|p__Proteobacteria|c__Betaproteobacteria|o__Burkholderiales|f__Comamonadaceae|g__Melaminivora|s__Melaminivora sp. SC2-9
All_lung_k141_119924_1	diaminopyrimidine antibiotic	Diaminopyrimidine	3002867	dfrF	antibiotic target replacement	All_lung_k141_119924	d__Bacteria|p__Firmicutes|c__Bacilli|o__Lactobacillales
All_lung_k141_7292058_1	diaminopyrimidine antibiotic	Diaminopyrimidine	3005350	DfrB9	antibiotic target replacement	All_lung_k141_7292058	d__Bacteria|p__Proteobacteria|c__Gammaproteobacteria|o__Pseudomonadales|f__Pseudomonadaceae|g__Pseudomonas
All_lung_k141_805115_1	diaminopyrimidine antibiotic	Diaminopyrimidine	3002858	dfrA12	antibiotic target replacement	All_lung_k141_805115	d__Bacteria|p__Proteobacteria
6568_lung_k141_4687_1	diaminopyrimidine antibiotic	Diaminopyrimidine	3003014	dfrA16	antibiotic target replacement	6568_lung_k141_4687	d__Bacteria|p__Proteobacteria|c__Gammaproteobacteria|o__Alteromonadales|f__Shewanellaceae|g__Shewanella|s__Shewanella loihica
6540_lung_k141_19372_1	disinfecting agents and intercalating dyes	Disinfecting agents and intercalating dyes	3003836	qacH	antibiotic efflux	6540_lung_k141_19372	d__Bacteria|p__Firmicutes|c__Bacilli|o__Bacillales|f__Staphylococcaceae|g__Macrococcus|s__Macrococcus canis
338608_lung_k141_6267_1	disinfecting agents and intercalating dyes	Disinfecting agents and intercalating dyes	3005098	qacL	antibiotic efflux	338608_lung_k141_6267	d__Bacteria|p__Proteobacteria|c__Gammaproteobacteria
363311_lung_k141_1995_1	elfamycin antibiotic	Elfamycin	3003369	Escherichia coli EF-Tu mutants conferring resistance to Pulvomycin	antibiotic target alteration	363311_lung_k141_1995	d__Bacteria|p__Proteobacteria|c__Gammaproteobacteria|o__Pasteurellales|f__Pasteurellaceae|g__Glaesserella|s__Glaesserella parasuis
7087_lung_k141_9386_1	elfamycin antibiotic	Elfamycin	3003369	Escherichia coli EF-Tu mutants conferring resistance to Pulvomycin	antibiotic target alteration	7087_lung_k141_9386	d__Bacteria|p__Proteobacteria|c__Gammaproteobacteria|o__Enterobacterales|f__Enterobacteriaceae
All_lung_k141_1927963_1	elfamycin antibiotic	Elfamycin	3003369	Escherichia coli EF-Tu mutants conferring resistance to Pulvomycin	antibiotic target alteration	All_lung_k141_1927963	d__Bacteria|p__Proteobacteria|c__Gammaproteobacteria|o__Enterobacterales|f__Enterobacteriaceae|g__Leclercia
All_lung_k141_2190588_1	elfamycin antibiotic	Elfamycin	3003369	Escherichia coli EF-Tu mutants conferring resistance to Pulvomycin	antibiotic target alteration	All_lung_k141_2190588	d__Bacteria|p__Proteobacteria|c__Gammaproteobacteria|o__Enterobacterales|f__Enterobacteriaceae|g__Enterobacter
5931_lung_k141_14307_1	fluoroquinolone antibiotic	Fluoroquinolone	3000516	emrR	antibiotic efflux	5931_lung_k141_14307	d__Bacteria|p__Proteobacteria|c__Gammaproteobacteria|o__Enterobacterales|f__Enterobacteriaceae|g__Escherichia|s__Escherichia coli
All_lung_k141_79965_4	fluoroquinolone antibiotic	Fluoroquinolone	3003046	qacA	antibiotic efflux	All_lung_k141_79965	d__Bacteria|p__Firmicutes|c__Bacilli|o__Bacillales|f__Staphylococcaceae|g__Staphylococcus|s__Staphylococcus aureus
W7111_lung_k141_11621_1	fluoroquinolone antibiotic	Fluoroquinolone	3003684	Pseudomonas aeruginosa gyrA conferring resistance to fluoroquinolones	antibiotic target alteration	W7111_lung_k141_11621	d__Bacteria|p__Proteobacteria|c__Gammaproteobacteria|o__Pseudomonadales|f__Pseudomonadaceae|g__Pseudomonas|s__Pseudomonas stutzeri
All_lung_k141_1981291_1	fluoroquinolone antibiotic	Fluoroquinolone	3004574	Acinetobacter baumannii AbaQ	antibiotic efflux	All_lung_k141_1981291	d__Bacteria|p__Proteobacteria|c__Gammaproteobacteria|o__Pseudomonadales|f__Moraxellaceae|g__Acinetobacter|s__Acinetobacter pittii
6207_lung_k141_1599_1	fluoroquinolone antibiotic	Fluoroquinolone	3002799	QnrVC1	antibiotic target protection	6207_lung_k141_1599	d__Bacteria|p__Proteobacteria|c__Gammaproteobacteria|o__Pseudomonadales|f__Pseudomonadaceae|g__Pseudomonas|s__Pseudomonas aeruginosa
6582_lung_k141_22646_1	fluoroquinolone antibiotic	Fluoroquinolone	3003817	Acinetobacter baumannii gyrA conferring resistance to fluoroquinolones	antibiotic target alteration	6582_lung_k141_22646	d__Bacteria|p__Proteobacteria|c__Gammaproteobacteria|o__Pseudomonadales|f__Moraxellaceae|g__Acinetobacter|s__Acinetobacter sp. YH12138
All_lung_k141_306204_1	fluoroquinolone antibiotic	Fluoroquinolone	3002707	QnrA1	antibiotic target protection	All_lung_k141_306204	d__Bacteria|p__Proteobacteria|c__Gammaproteobacteria|o__Alteromonadales|f__Shewanellaceae|g__Shewanella|s__Shewanella chilikensis
5931_lung_k141_9288_1	fluoroquinolone antibiotic	Fluoroquinolone	3001216	mdtH	antibiotic efflux	5931_lung_k141_9288	d__Bacteria|p__Proteobacteria|c__Gammaproteobacteria|o__Enterobacterales|f__Enterobacteriaceae|g__Escherichia|s__Escherichia coli
5392_lung_k141_3623_3	fluoroquinolone antibiotic	Fluoroquinolone	3004574	Acinetobacter baumannii AbaQ	antibiotic efflux	5392_lung_k141_3623	d__Bacteria|p__Proteobacteria|c__Gammaproteobacteria|o__Pseudomonadales|f__Moraxellaceae|g__Acinetobacter|s__Acinetobacter indicus
5392_lung_k141_13918_1	fluoroquinolone antibiotic	Fluoroquinolone	3002799	QnrVC1	antibiotic target protection	5392_lung_k141_13918	d__Bacteria|p__Proteobacteria|c__Gammaproteobacteria|o__Pseudomonadales|f__Pseudomonadaceae|g__Pseudomonas|s__Pseudomonas putida
All_lung_k141_383440_1	fluoroquinolone antibiotic	Fluoroquinolone	3000074	emrB	antibiotic efflux	All_lung_k141_383440	d__Bacteria|p__Proteobacteria|c__Gammaproteobacteria|o__Enterobacterales|f__Enterobacteriaceae|g__Klebsiella|s__Klebsiella pneumoniae
5805_lung_k141_1500_1	fluoroquinolone antibiotic	Fluoroquinolone	3004574	Acinetobacter baumannii AbaQ	antibiotic efflux	5805_lung_k141_1500	d__Bacteria|p__Proteobacteria|c__Gammaproteobacteria|o__Pseudomonadales|f__Pseudomonadaceae|g__Pseudomonas|s__Pseudomonas oryzihabitans
7075_lung_k141_31432_1	fluoroquinolone antibiotic	Fluoroquinolone	3000027	emrA	antibiotic efflux	7075_lung_k141_31432	d__Bacteria|p__Proteobacteria|c__Gammaproteobacteria|o__Enterobacterales|f__Enterobacteriaceae|g__Escherichia|s__Escherichia coli
All_lung_k141_5859489_2	fluoroquinolone antibiotic	Fluoroquinolone	3004637	qnrE2	antibiotic target protection	All_lung_k141_5859489	d__Bacteria|p__Proteobacteria|c__Gammaproteobacteria|o__Enterobacterales|f__Enterobacteriaceae|g__Enterobacter|s__Enterobacter cloacae complex sp.
All_lung_k141_2225160_1	fluoroquinolone antibiotic	Fluoroquinolone	3003818	Acinetobacter baumannii parC conferring resistance to fluoroquinolones	antibiotic target alteration	All_lung_k141_2225160	d__Bacteria|p__Proteobacteria|c__Gammaproteobacteria|o__Pseudomonadales|f__Moraxellaceae|g__Acinetobacter|s__Acinetobacter nosocomialis
7075_lung_k141_12605_1	fluoroquinolone antibiotic	Fluoroquinolone	3000074	emrB	antibiotic efflux	7075_lung_k141_12605	d__Bacteria|p__Proteobacteria|c__Gammaproteobacteria|o__Enterobacterales|f__Enterobacteriaceae
All_lung_k141_511024_1	fluoroquinolone antibiotic; acridine dye; triclosan; disinfecting agents and intercalating dyes	Multidrug	3000753	abeM	antibiotic efflux	All_lung_k141_511024	d__Bacteria|p__Proteobacteria|c__Gammaproteobacteria|o__Pseudomonadales|f__Moraxellaceae|g__Acinetobacter|s__Acinetobacter baumannii
All_lung_k141_512076_1	fluoroquinolone antibiotic; aminoglycoside antibiotic; benzalkonium chloride	Multidrug	3004077	PmpM	antibiotic efflux	All_lung_k141_512076	d__Bacteria|p__Proteobacteria|c__Gammaproteobacteria|o__Pseudomonadales|f__Pseudomonadaceae|g__Pseudomonas|s__Pseudomonas aeruginosa
All_lung_k141_355842_1	fluoroquinolone antibiotic; aminoglycoside antibiotic; benzalkonium chloride	Multidrug	3004077	PmpM	antibiotic efflux	All_lung_k141_355842	d__Bacteria|p__Proteobacteria|c__Gammaproteobacteria|o__Pseudomonadales|f__Pseudomonadaceae|g__Pseudomonas|s__Pseudomonas aeruginosa
All_lung_k141_1960087_1	fluoroquinolone antibiotic; aminoglycoside antibiotic; tetracycline antibiotic; rifamycin antibiotic	Multidrug	3004826	LAP-2	antibiotic inactivation	All_lung_k141_1960087	d__Bacteria|p__Proteobacteria|c__Gammaproteobacteria|o__Enterobacterales
5931_lung_k141_7314_1	fluoroquinolone antibiotic; cephalosporin; cephamycin; penam	Multidrug	3000502	AcrF	antibiotic efflux	5931_lung_k141_7314	d__Bacteria|p__Proteobacteria|c__Gammaproteobacteria|o__Enterobacterales|f__Enterobacteriaceae|g__Escherichia|s__Escherichia coli
7075_lung_k141_1963_1	fluoroquinolone antibiotic; cephalosporin; cephamycin; penam	Multidrug	3000502	AcrF	antibiotic efflux	7075_lung_k141_1963	d__Bacteria|p__Proteobacteria|c__Gammaproteobacteria|o__Enterobacterales|f__Enterobacteriaceae|g__Escherichia|s__Escherichia coli
5931_lung_k141_11852_1	fluoroquinolone antibiotic; cephalosporin; cephamycin; penam	Multidrug	3000502	AcrF	antibiotic efflux	5931_lung_k141_11852	d__Bacteria|p__Proteobacteria|c__Gammaproteobacteria|o__Enterobacterales|f__Enterobacteriaceae
W6932_lung_k141_8946_1	fluoroquinolone antibiotic; cephalosporin; cephamycin; penam	Multidrug	3000502	AcrF	antibiotic efflux	W6932_lung_k141_8946	d__Bacteria|p__Proteobacteria|c__Gammaproteobacteria|o__Enterobacterales|f__Enterobacteriaceae
All_lung_k141_2662418_1	fluoroquinolone antibiotic; cephalosporin; glycylcycline; penam; tetracycline antibiotic; acridine dye; rifamycin antibiotic; phenicol antibiotic; triclosan; disinfecting agents and intercalating dyes	Multidrug	3004107	Pseudomonas aeruginosa soxR	antibiotic target alteration; antibiotic efflux	All_lung_k141_2662418	d__Bacteria|p__Proteobacteria|c__Gammaproteobacteria|o__Pseudomonadales|f__Pseudomonadaceae|g__Pseudomonas|s__Pseudomonas azotoformans
All_lung_k141_389743_1	fluoroquinolone antibiotic; cephalosporin; glycylcycline; penam; tetracycline antibiotic; acridine dye; rifamycin antibiotic; phenicol antibiotic; triclosan; disinfecting agents and intercalating dyes	Multidrug	3004107	Pseudomonas aeruginosa soxR	antibiotic target alteration; antibiotic efflux	All_lung_k141_389743	d__Bacteria|p__Proteobacteria|c__Gammaproteobacteria|o__Pseudomonadales|f__Pseudomonadaceae|g__Pseudomonas|s__Pseudomonas aeruginosa
All_lung_k141_6396002_1	fluoroquinolone antibiotic; cephalosporin; glycylcycline; penam; tetracycline antibiotic; rifamycin antibiotic; phenicol antibiotic; triclosan	Multidrug	3004042	Enterobacter cloacae acrA	antibiotic efflux	All_lung_k141_6396002	d__Bacteria|p__Proteobacteria|c__Gammaproteobacteria|o__Enterobacterales|f__Enterobacteriaceae|g__Enterobacter|s__Enterobacter cloacae complex
7075_lung_k141_11664_1	fluoroquinolone antibiotic; cephalosporin; glycylcycline; penam; tetracycline antibiotic; rifamycin antibiotic; phenicol antibiotic; triclosan	Multidrug	3000216	acrB	antibiotic efflux	7075_lung_k141_11664	d__Bacteria|p__Proteobacteria|c__Gammaproteobacteria|o__Enterobacterales|f__Enterobacteriaceae
7075_lung_k141_29098_1	fluoroquinolone antibiotic; cephalosporin; glycylcycline; penam; tetracycline antibiotic; rifamycin antibiotic; phenicol antibiotic; triclosan	Multidrug	3004043	Escherichia coli acrA	antibiotic efflux	7075_lung_k141_29098	d__Bacteria|p__Proteobacteria|c__Gammaproteobacteria|o__Enterobacterales|f__Enterobacteriaceae
7075_lung_k141_31559_1	fluoroquinolone antibiotic; cephalosporin; glycylcycline; penam; tetracycline antibiotic; rifamycin antibiotic; phenicol antibiotic; triclosan	Multidrug	3000216	acrB	antibiotic efflux	7075_lung_k141_31559	d__Bacteria|p__Proteobacteria|c__Gammaproteobacteria|o__Enterobacterales|f__Enterobacteriaceae
W6860_lung_k141_99947_1	fluoroquinolone antibiotic; cephalosporin; glycylcycline; penam; tetracycline antibiotic; rifamycin antibiotic; phenicol antibiotic; triclosan	Multidrug	3003381	Escherichia coli soxR with mutation conferring antibiotic resistance	antibiotic target alteration; antibiotic efflux	W6860_lung_k141_99947	d__Bacteria|p__Proteobacteria|c__Gammaproteobacteria|o__Enterobacterales|f__Enterobacteriaceae|g__Escherichia|s__Escherichia coli
All_lung_k141_3593604_1	fluoroquinolone antibiotic; cephalosporin; glycylcycline; penam; tetracycline antibiotic; rifamycin antibiotic; phenicol antibiotic; triclosan	Multidrug	3004041	Klebsiella pneumoniae acrA	antibiotic efflux	All_lung_k141_3593604	d__Bacteria|p__Proteobacteria|c__Gammaproteobacteria|o__Enterobacterales|f__Enterobacteriaceae|g__Klebsiella|s__Klebsiella pneumoniae
All_lung_k141_477211_1	fluoroquinolone antibiotic; cephalosporin; glycylcycline; penam; tetracycline antibiotic; rifamycin antibiotic; phenicol antibiotic; triclosan	Multidrug	3005040	YajC	antibiotic efflux	All_lung_k141_477211	d__Bacteria|p__Proteobacteria|c__Gammaproteobacteria|o__Pseudomonadales|f__Pseudomonadaceae|g__Pseudomonas|s__Pseudomonas aeruginosa
5931_lung_k141_5234_1	fluoroquinolone antibiotic; cephalosporin; glycylcycline; penam; tetracycline antibiotic; rifamycin antibiotic; phenicol antibiotic; triclosan	Multidrug	3003381	Escherichia coli soxR with mutation conferring antibiotic resistance	antibiotic target alteration; antibiotic efflux	5931_lung_k141_5234	d__Bacteria|p__Proteobacteria|c__Gammaproteobacteria|o__Enterobacterales|f__Enterobacteriaceae|g__Escherichia|s__Escherichia fergusonii
6269_lung_k141_45041_1	fluoroquinolone antibiotic; diaminopyrimidine antibiotic; phenicol antibiotic	Multidrug	3005069	rsmA	antibiotic efflux	6269_lung_k141_45041	d__Bacteria|p__Proteobacteria|c__Gammaproteobacteria|o__Oceanospirillales|f__Halomonadaceae|g__Halomonas|s__Halomonas meridiana
All_lung_k141_153721_1	fluoroquinolone antibiotic; diaminopyrimidine antibiotic; phenicol antibiotic	Multidrug	3000814	MexT	antibiotic efflux	All_lung_k141_153721	d__Bacteria|p__Proteobacteria|c__Gammaproteobacteria|o__Pseudomonadales|f__Pseudomonadaceae|g__Pseudomonas|s__Pseudomonas aeruginosa
All_lung_k141_497560_1	fluoroquinolone antibiotic; diaminopyrimidine antibiotic; phenicol antibiotic	Multidrug	3000813	MexS	antibiotic efflux	All_lung_k141_497560	d__Bacteria|p__Proteobacteria|c__Gammaproteobacteria|o__Pseudomonadales|f__Pseudomonadaceae|g__Pseudomonas|s__Pseudomonas aeruginosa
All_lung_k141_102990_1	fluoroquinolone antibiotic; diaminopyrimidine antibiotic; phenicol antibiotic	Multidrug	3000804	MexF	antibiotic efflux	All_lung_k141_102990	d__Bacteria|p__Proteobacteria|c__Gammaproteobacteria|o__Pseudomonadales|f__Pseudomonadaceae|g__Pseudomonas|s__Pseudomonas aeruginosa
6582_lung_k141_22430_1	fluoroquinolone antibiotic; diaminopyrimidine antibiotic; phenicol antibiotic	Multidrug	3000814	MexT	antibiotic efflux	6582_lung_k141_22430	d__Bacteria|p__Proteobacteria|c__Gammaproteobacteria|o__Pseudomonadales|f__Pseudomonadaceae|g__Pseudomonas
6207_lung_k141_42668_1	fluoroquinolone antibiotic; diaminopyrimidine antibiotic; phenicol antibiotic	Multidrug	3005069	rsmA	antibiotic efflux	6207_lung_k141_42668	d__Bacteria|p__Proteobacteria|c__Gammaproteobacteria|o__Pseudomonadales|f__Moraxellaceae|g__Acinetobacter|s__Acinetobacter variabilis
All_lung_k141_153721_2	fluoroquinolone antibiotic; diaminopyrimidine antibiotic; phenicol antibiotic	Multidrug	3000803	MexE	antibiotic efflux	All_lung_k141_153721	d__Bacteria|p__Proteobacteria|c__Gammaproteobacteria|o__Pseudomonadales|f__Pseudomonadaceae|g__Pseudomonas|s__Pseudomonas aeruginosa
All_lung_k141_6682106_1	fluoroquinolone antibiotic; diaminopyrimidine antibiotic; phenicol antibiotic	Multidrug	3000804	MexF	antibiotic efflux	All_lung_k141_6682106	d__Bacteria|p__Proteobacteria|c__Gammaproteobacteria|o__Pseudomonadales|f__Pseudomonadaceae|g__Pseudomonas
All_lung_k141_102990_2	fluoroquinolone antibiotic; diaminopyrimidine antibiotic; phenicol antibiotic	Multidrug	3000805	OprN	antibiotic efflux	All_lung_k141_102990	d__Bacteria|p__Proteobacteria|c__Gammaproteobacteria|o__Pseudomonadales|f__Pseudomonadaceae|g__Pseudomonas|s__Pseudomonas aeruginosa
All_lung_k141_191981_1	fluoroquinolone antibiotic; diaminopyrimidine antibiotic; phenicol antibiotic	Multidrug	3000804	MexF	antibiotic efflux	All_lung_k141_191981	d__Bacteria|p__Proteobacteria|c__Gammaproteobacteria|o__Pseudomonadales|f__Pseudomonadaceae|g__Pseudomonas|s__Pseudomonas oleovorans
All_lung_k141_4074852_1	fluoroquinolone antibiotic; glycylcycline; tetracycline antibiotic; diaminopyrimidine antibiotic; nitrofuran antibiotic	Multidrug	3003923	oqxB	antibiotic efflux	All_lung_k141_4074852	d__Bacteria|p__Proteobacteria|c__Gammaproteobacteria|o__Enterobacterales|f__Enterobacteriaceae|g__Enterobacter|s__Enterobacter cloacae complex
E7009_lung_k141_182893_1	fluoroquinolone antibiotic; glycylcycline; tetracycline antibiotic; diaminopyrimidine antibiotic; nitrofuran antibiotic	Multidrug	3003923	oqxB	antibiotic efflux	E7009_lung_k141_182893	d__Bacteria|p__Proteobacteria|c__Gammaproteobacteria|o__Enterobacterales|f__Enterobacteriaceae
6815_lung_k141_2283_1	fluoroquinolone antibiotic; glycylcycline; tetracycline antibiotic; diaminopyrimidine antibiotic; nitrofuran antibiotic	Multidrug	3003923	oqxB	antibiotic efflux	6815_lung_k141_2283	d__Bacteria|p__Proteobacteria|c__Gammaproteobacteria|o__Enterobacterales|f__Enterobacteriaceae|g__Klebsiella|s__Klebsiella pneumoniae
All_lung_k141_13108_2	fluoroquinolone antibiotic; lincosamide antibiotic; nucleoside antibiotic; acridine dye; phenicol antibiotic; disinfecting agents and intercalating dyes	Multidrug	3001214	mdtM	antibiotic efflux	All_lung_k141_13108	d__Bacteria|p__Proteobacteria|c__Gammaproteobacteria|o__Enterobacterales|f__Enterobacteriaceae|g__Escherichia|s__Escherichia coli
7075_lung_k141_26606_2	fluoroquinolone antibiotic; lincosamide antibiotic; nucleoside antibiotic; acridine dye; phenicol antibiotic; disinfecting agents and intercalating dyes	Multidrug	3001214	mdtM	antibiotic efflux	7075_lung_k141_26606	d__Bacteria|p__Proteobacteria|c__Gammaproteobacteria|o__Enterobacterales|f__Enterobacteriaceae|g__Escherichia|s__Escherichia coli
5931_lung_k141_5234_2	fluoroquinolone antibiotic; monobactam; carbapenem; cephalosporin; glycylcycline; cephamycin; penam; tetracycline antibiotic; rifamycin antibiotic; phenicol antibiotic; triclosan; penem	Multidrug	3003511	Escherichia coli soxS with mutation conferring antibiotic resistance	antibiotic target alteration; antibiotic efflux; reduced permeability to antibiotic	5931_lung_k141_5234	d__Bacteria|p__Proteobacteria|c__Gammaproteobacteria|o__Enterobacterales|f__Enterobacteriaceae|g__Escherichia|s__Escherichia fergusonii
5392_lung_k141_33420_2	fluoroquinolone antibiotic; monobactam; carbapenem; cephalosporin; glycylcycline; cephamycin; penam; tetracycline antibiotic; rifamycin antibiotic; phenicol antibiotic; triclosan; penem	Multidrug	3000263	marA	antibiotic efflux; reduced permeability to antibiotic	5392_lung_k141_33420	d__Bacteria|p__Proteobacteria|c__Gammaproteobacteria|o__Enterobacterales|f__Enterobacteriaceae|g__Leclercia|s__Leclercia adecarboxylata
All_lung_k141_20058_3	fluoroquinolone antibiotic; tetracycline antibiotic	Multidrug	3000777	adeF	antibiotic efflux	All_lung_k141_20058	d__Bacteria|p__Proteobacteria|c__Alphaproteobacteria|o__Rhizobiales|f__Rhizobiaceae|g__Rhizobium|s__Rhizobium oryzihabitans
All_lung_k141_2440363_1	fluoroquinolone antibiotic; tetracycline antibiotic	Multidrug	3000778	adeG	antibiotic efflux	All_lung_k141_2440363	d__Bacteria|p__Proteobacteria|c__Gammaproteobacteria|o__Pseudomonadales|f__Moraxellaceae|g__Acinetobacter|s__Acinetobacter baumannii
All_lung_k141_16828_3	fluoroquinolone antibiotic; tetracycline antibiotic	Multidrug	3000777	adeF	antibiotic efflux	All_lung_k141_16828	d__Bacteria|p__Proteobacteria|c__Gammaproteobacteria|o__Alteromonadales|f__Alteromonadaceae|g__Marinobacter|s__Marinobacter hydrocarbonoclasticus
5900_lung_k141_286_4	fluoroquinolone antibiotic; tetracycline antibiotic	Multidrug	3000777	adeF	antibiotic efflux	5900_lung_k141_286	d__Bacteria|p__Proteobacteria|c__Alphaproteobacteria|o__Rhizobiales|f__Methylobacteriaceae|g__Methylobacterium|s__Methylobacterium sp. 17Sr1-43
ZZE3856_lung_k141_2324_1	fluoroquinolone antibiotic; tetracycline antibiotic	Multidrug	3000777	adeF	antibiotic efflux	ZZE3856_lung_k141_2324	d__Bacteria|p__Proteobacteria|c__Gammaproteobacteria|o__Pseudomonadales|f__Pseudomonadaceae|g__Pseudomonas|s__Pseudomonas mendocina
6546_lung_k141_165_2	fluoroquinolone antibiotic; tetracycline antibiotic	Multidrug	3000777	adeF	antibiotic efflux	6546_lung_k141_165	d__Bacteria|p__Bacteroidetes|c__Flavobacteriia|o__Flavobacteriales|f__Weeksellaceae|g__Chryseobacterium|s__Chryseobacterium carnipullorum
All_lung_k141_9476_1	fluoroquinolone antibiotic; tetracycline antibiotic	Multidrug	3000777	adeF	antibiotic efflux	All_lung_k141_9476	d__Bacteria|p__Proteobacteria|c__Alphaproteobacteria|o__Sphingomonadales|f__Sphingomonadaceae|g__Sphingomonas|s__Sphingomonas sp. AAP5
All_lung_k141_27766_1	fluoroquinolone antibiotic; tetracycline antibiotic	Multidrug	3000777	adeF	antibiotic efflux	All_lung_k141_27766	d__Bacteria|p__Proteobacteria|c__Alphaproteobacteria|o__Rhizobiales|f__Phyllobacteriaceae|g__Phyllobacterium|s__Phyllobacterium sp. 628
5392_lung_k141_1379_2	fluoroquinolone antibiotic; tetracycline antibiotic	Multidrug	3000777	adeF	antibiotic efflux	5392_lung_k141_1379	d__Bacteria|p__Proteobacteria|c__Gammaproteobacteria|o__Pseudomonadales|f__Pseudomonadaceae|g__Pseudomonas|s__Pseudomonas mendocina
All_lung_k141_108415_2	fluoroquinolone antibiotic; tetracycline antibiotic	Multidrug	3000777	adeF	antibiotic efflux	All_lung_k141_108415	d__Bacteria|p__Proteobacteria|c__Betaproteobacteria|o__Burkholderiales|f__Comamonadaceae|g__Kinneretia|s__Kinneretia sp. DAIF2
All_lung_k141_256531_1	fluoroquinolone antibiotic; tetracycline antibiotic	Multidrug	3000777	adeF	antibiotic efflux	All_lung_k141_256531	d__Bacteria|p__Proteobacteria|c__Gammaproteobacteria|o__Pseudomonadales|f__Pseudomonadaceae|g__Pseudomonas|s__Pseudomonas aeruginosa
All_lung_k141_219618_2	fluoroquinolone antibiotic; tetracycline antibiotic	Multidrug	3000777	adeF	antibiotic efflux	All_lung_k141_219618	d__Bacteria|p__Proteobacteria|c__Betaproteobacteria|o__Burkholderiales|f__Comamonadaceae|g__Kinneretia|s__Kinneretia sp. DAIF2
All_lung_k141_1035909_1	fluoroquinolone antibiotic; tetracycline antibiotic	Multidrug	3000620	adeL	antibiotic efflux	All_lung_k141_1035909	d__Bacteria|p__Proteobacteria|c__Gammaproteobacteria|o__Pseudomonadales|f__Moraxellaceae|g__Acinetobacter|s__Acinetobacter nosocomialis
All_lung_k141_142446_1	fluoroquinolone antibiotic; tetracycline antibiotic	Multidrug	3000777	adeF	antibiotic efflux	All_lung_k141_142446	d__Bacteria|p__Proteobacteria|c__Alphaproteobacteria|o__Caulobacterales|f__Caulobacteraceae|g__Brevundimonas|s__Brevundimonas sp. Bb-A
All_lung_k141_35423_1	fluoroquinolone antibiotic; tetracycline antibiotic	Multidrug	3000777	adeF	antibiotic efflux	All_lung_k141_35423	d__Bacteria|p__Proteobacteria|c__Alphaproteobacteria|o__Rhizobiales|f__Bradyrhizobiaceae|g__Bradyrhizobium|s__Bradyrhizobium sp. SK17
5392_lung_k141_751_1	fluoroquinolone antibiotic; tetracycline antibiotic	Multidrug	3000777	adeF	antibiotic efflux	5392_lung_k141_751	d__Bacteria|p__Proteobacteria|c__Gammaproteobacteria|o__Aeromonadales|f__Aeromonadaceae|g__Aeromonas|s__Aeromonas veronii
All_lung_k141_105942_1	fluoroquinolone antibiotic; tetracycline antibiotic	Multidrug	3000777	adeF	antibiotic efflux	All_lung_k141_105942	d__Bacteria|p__Proteobacteria|c__Betaproteobacteria|o__Nitrosomonadales|f__Nitrosomonadaceae|g__Nitrosospira|s__Nitrosospira lacus
5192_lung_k141_1845_1	fluoroquinolone antibiotic; tetracycline antibiotic	Multidrug	3000777	adeF	antibiotic efflux	5192_lung_k141_1845	d__Bacteria|p__Proteobacteria|c__Gammaproteobacteria|o__Alteromonadales|f__Shewanellaceae|g__Shewanella|s__Shewanella sp. LC6
All_lung_k141_17735_2	fluoroquinolone antibiotic; tetracycline antibiotic	Multidrug	3000777	adeF	antibiotic efflux	All_lung_k141_17735	d__Bacteria|p__Proteobacteria|c__Alphaproteobacteria|o__Rhizobiales|f__Bradyrhizobiaceae|g__Bradyrhizobium|s__Bradyrhizobium sp. SK17
6269_lung_k141_695_1	fluoroquinolone antibiotic; tetracycline antibiotic	Multidrug	3000777	adeF	antibiotic efflux	6269_lung_k141_695	d__Bacteria|p__Proteobacteria|c__Gammaproteobacteria|o__Oceanospirillales|f__Halomonadaceae|g__Halomonas|s__Halomonas venusta
All_lung_k141_374290_1	fluoroquinolone antibiotic; tetracycline antibiotic	Multidrug	3000777	adeF	antibiotic efflux	All_lung_k141_374290	d__Bacteria|p__Proteobacteria|c__Alphaproteobacteria|o__Rhizobiales|f__Rhizobiaceae|g__Rhizobium|s__Rhizobium lusitanum
All_lung_k141_62845_2	fluoroquinolone antibiotic; tetracycline antibiotic	Multidrug	3000777	adeF	antibiotic efflux	All_lung_k141_62845	d__Bacteria|p__Proteobacteria|c__Gammaproteobacteria|o__Pseudomonadales|f__Pseudomonadaceae|g__Pseudomonas|s__Pseudomonas mendocina
5805_lung_k141_1694_1	fluoroquinolone antibiotic; tetracycline antibiotic	Multidrug	3000777	adeF	antibiotic efflux	5805_lung_k141_1694	d__Bacteria|p__Proteobacteria|c__Gammaproteobacteria|o__Pseudomonadales|f__Pseudomonadaceae|g__Pseudomonas|s__Pseudomonas oryzihabitans
6303_lung_k141_22_2	fluoroquinolone antibiotic; tetracycline antibiotic	Multidrug	3000777	adeF	antibiotic efflux	6303_lung_k141_22	d__Bacteria|p__Proteobacteria|c__Alphaproteobacteria|o__Sphingomonadales|f__Sphingomonadaceae|g__Sphingomonas|s__Sphingomonas melonis
All_lung_k141_3654602_1	fluoroquinolone antibiotic; tetracycline antibiotic	Multidrug	3000779	adeH	antibiotic efflux	All_lung_k141_3654602	d__Bacteria|p__Proteobacteria|c__Gammaproteobacteria|o__Pseudomonadales|f__Moraxellaceae|g__Acinetobacter|s__Acinetobacter nosocomialis
342406_lung_k141_534_2	fluoroquinolone antibiotic; tetracycline antibiotic	Multidrug	3000777	adeF	antibiotic efflux	342406_lung_k141_534	d__Bacteria|p__Proteobacteria|c__Betaproteobacteria|o__Burkholderiales|f__Comamonadaceae|g__Hydrogenophaga|s__Hydrogenophaga sp. BPS33
All_lung_k141_77006_1	fluoroquinolone antibiotic; tetracycline antibiotic	Multidrug	3000777	adeF	antibiotic efflux	All_lung_k141_77006	d__Bacteria|p__Proteobacteria|c__Betaproteobacteria|o__Burkholderiales|f__Comamonadaceae|g__Acidovorax|s__Acidovorax sp. KKS102
All_lung_k141_12689_2	fluoroquinolone antibiotic; tetracycline antibiotic	Multidrug	3000777	adeF	antibiotic efflux	All_lung_k141_12689	d__Bacteria|p__Proteobacteria|c__Alphaproteobacteria|o__Sphingomonadales|f__Sphingomonadaceae|g__Sphingopyxis|s__Sphingopyxis sp. OPL5
All_lung_k141_186124_1	fluoroquinolone antibiotic; tetracycline antibiotic	Multidrug	3000777	adeF	antibiotic efflux	All_lung_k141_186124	d__Bacteria|p__Proteobacteria|c__Gammaproteobacteria|o__Alteromonadales|f__Shewanellaceae|g__Shewanella|s__Shewanella sp. Pdp11
All_lung_k141_11983_4	fluoroquinolone antibiotic; tetracycline antibiotic	Multidrug	3000777	adeF	antibiotic efflux	All_lung_k141_11983	d__Bacteria|p__Proteobacteria|c__Betaproteobacteria|o__Burkholderiales|f__Comamonadaceae|g__Delftia|s__Delftia tsuruhatensis
6572_lung_k141_2003_1	fluoroquinolone antibiotic; tetracycline antibiotic	Multidrug	3000777	adeF	antibiotic efflux	6572_lung_k141_2003	d__Bacteria|p__Proteobacteria|c__Gammaproteobacteria|o__Oceanospirillales|f__Alcanivoracaceae|g__Alcanivorax|s__Alcanivorax pacificus
All_lung_k141_59117_1	fluoroquinolone antibiotic; tetracycline antibiotic	Multidrug	3000777	adeF	antibiotic efflux	All_lung_k141_59117	d__Bacteria|p__Proteobacteria|c__Betaproteobacteria|o__Burkholderiales|f__Comamonadaceae|g__Hydrogenophaga|s__Hydrogenophaga sp. YM1
All_lung_k141_16579_2	fluoroquinolone antibiotic; tetracycline antibiotic	Multidrug	3000777	adeF	antibiotic efflux	All_lung_k141_16579	d__Bacteria|p__Proteobacteria|c__Gammaproteobacteria|o__Alteromonadales|f__Shewanellaceae|g__Shewanella|s__Shewanella sp. W3-18-1
All_lung_k141_557657_1	fluoroquinolone antibiotic; tetracycline antibiotic	Multidrug	3000777	adeF	antibiotic efflux	All_lung_k141_557657	d__Bacteria|p__Proteobacteria|c__Gammaproteobacteria|o__Pseudomonadales|f__Moraxellaceae|g__Acinetobacter|s__Acinetobacter baumannii
All_lung_k141_281812_1	fluoroquinolone antibiotic; tetracycline antibiotic	Multidrug	3000777	adeF	antibiotic efflux	All_lung_k141_281812	d__Bacteria|p__Proteobacteria|c__Gammaproteobacteria|o__Pseudomonadales|f__Moraxellaceae|g__Acinetobacter|s__Acinetobacter baumannii
All_lung_k141_2011_4	fluoroquinolone antibiotic; tetracycline antibiotic	Multidrug	3000777	adeF	antibiotic efflux	All_lung_k141_2011	d__Bacteria|p__Proteobacteria|c__Gammaproteobacteria|o__Xanthomonadales|f__Xanthomonadaceae|g__Stenotrophomonas|s__Stenotrophomonas maltophilia
W7073_lung_k141_772_1	fluoroquinolone antibiotic; tetracycline antibiotic	Multidrug	3000777	adeF	antibiotic efflux	W7073_lung_k141_772	d__Bacteria|p__Proteobacteria|c__Gammaproteobacteria|o__Pseudomonadales|f__Pseudomonadaceae|g__Pseudomonas|s__Pseudomonas stutzeri
All_lung_k141_1599_1	fluoroquinolone antibiotic; tetracycline antibiotic	Multidrug	3000777	adeF	antibiotic efflux	All_lung_k141_1599	d__Bacteria|p__Proteobacteria|c__Gammaproteobacteria|o__Pseudomonadales|f__Pseudomonadaceae|g__Pseudomonas|s__Pseudomonas stutzeri
6025_lung_k141_616_1	fluoroquinolone antibiotic; tetracycline antibiotic	Multidrug	3000777	adeF	antibiotic efflux	6025_lung_k141_616	d__Bacteria|p__Proteobacteria|c__Gammaproteobacteria|o__Pseudomonadales|f__Pseudomonadaceae|g__Pseudomonas|s__Pseudomonas putida
6751_lung_k141_408_2	fluoroquinolone antibiotic; tetracycline antibiotic	Multidrug	3000777	adeF	antibiotic efflux	6751_lung_k141_408	d__Bacteria|p__Proteobacteria|c__Betaproteobacteria|o__Burkholderiales|f__Comamonadaceae|g__Schlegelella|s__Schlegelella thermodepolymerans
6556_lung_k141_1238_2	fluoroquinolone antibiotic; tetracycline antibiotic	Multidrug	3000777	adeF	antibiotic efflux	6556_lung_k141_1238	d__Bacteria|p__Proteobacteria|c__Gammaproteobacteria|o__Oceanospirillales|f__Alcanivoracaceae|g__Alcanivorax|s__Alcanivorax pacificus
6347_lung_k141_2_3	fluoroquinolone antibiotic; tetracycline antibiotic	Multidrug	3000777	adeF	antibiotic efflux	6347_lung_k141_2	d__Bacteria|p__Proteobacteria|c__Betaproteobacteria|o__Burkholderiales|f__Burkholderiaceae|g__Burkholderia|s__Burkholderia sp. LA-2-3-30-S1-D2
All_lung_k141_192038_1	fluoroquinolone antibiotic; tetracycline antibiotic	Multidrug	3000777	adeF	antibiotic efflux	All_lung_k141_192038	d__Bacteria|p__Proteobacteria|c__Betaproteobacteria|o__Burkholderiales|f__Burkholderiaceae|g__Ralstonia|s__Ralstonia insidiosa
All_lung_k141_8963_3	fluoroquinolone antibiotic; tetracycline antibiotic	Multidrug	3000777	adeF	antibiotic efflux	All_lung_k141_8963	d__Bacteria|p__Proteobacteria|c__Gammaproteobacteria|o__Pseudomonadales|f__Pseudomonadaceae|g__Pseudomonas|s__Pseudomonas stutzeri
All_lung_k141_257271_1	fluoroquinolone antibiotic; tetracycline antibiotic	Multidrug	3000777	adeF	antibiotic efflux	All_lung_k141_257271	d__Bacteria|p__Proteobacteria|c__Alphaproteobacteria|o__Rhizobiales|f__Bradyrhizobiaceae|g__Bosea|s__Bosea sp. ANAM02
All_lung_k141_2147_3	fluoroquinolone antibiotic; tetracycline antibiotic	Multidrug	3000777	adeF	antibiotic efflux	All_lung_k141_2147	d__Bacteria|p__Proteobacteria|c__Gammaproteobacteria|o__Pseudomonadales|f__Pseudomonadaceae|g__Pseudomonas|s__Pseudomonas sediminis
All_lung_k141_45876_2	fluoroquinolone antibiotic; tetracycline antibiotic	Multidrug	3000777	adeF	antibiotic efflux	All_lung_k141_45876	d__Bacteria|p__Proteobacteria|c__Gammaproteobacteria|o__Alteromonadales|f__Shewanellaceae|g__Shewanella|s__Shewanella litorisediminis
All_lung_k141_4580548_1	fluoroquinolone antibiotic; tetracycline antibiotic	Multidrug	3000777	adeF	antibiotic efflux	All_lung_k141_4580548	d__Bacteria|p__Proteobacteria|c__Gammaproteobacteria|o__Pseudomonadales|f__Moraxellaceae|g__Acinetobacter|s__Acinetobacter pittii
All_lung_k141_174878_1	fluoroquinolone antibiotic; tetracycline antibiotic	Multidrug	3000777	adeF	antibiotic efflux	All_lung_k141_174878	d__Bacteria|p__Proteobacteria|c__Alphaproteobacteria|o__Rhizobiales|f__Rhizobiaceae|g__Rhizobium|s__Rhizobium rosettiformans
All_lung_k141_48836_2	fluoroquinolone antibiotic; tetracycline antibiotic	Multidrug	3000777	adeF	antibiotic efflux	All_lung_k141_48836	d__Bacteria|p__Proteobacteria|c__Alphaproteobacteria|o__Rhizobiales|f__Bradyrhizobiaceae|g__Bradyrhizobium|s__Bradyrhizobium sp. SK17
All_lung_k141_2684564_2	fluoroquinolone antibiotic; tetracycline antibiotic	Multidrug	3000777	adeF	antibiotic efflux	All_lung_k141_2684564	d__Bacteria|p__Proteobacteria|c__Gammaproteobacteria|o__Pseudomonadales|f__Moraxellaceae|g__Acinetobacter|s__Acinetobacter pittii
W7111_lung_k141_1342_2	fluoroquinolone antibiotic; tetracycline antibiotic	Multidrug	3000777	adeF	antibiotic efflux	W7111_lung_k141_1342	d__Bacteria|p__Proteobacteria|c__Gammaproteobacteria|o__Pseudomonadales|f__Pseudomonadaceae|g__Pseudomonas|s__Pseudomonas stutzeri
All_lung_k141_2735848_2	fluoroquinolone antibiotic; tetracycline antibiotic	Multidrug	3000620	adeL	antibiotic efflux	All_lung_k141_2735848	d__Bacteria|p__Proteobacteria|c__Gammaproteobacteria|o__Pseudomonadales|f__Moraxellaceae|g__Acinetobacter|s__Acinetobacter nosocomialis
E7009_lung_k141_1530_2	fluoroquinolone antibiotic; tetracycline antibiotic	Multidrug	3000777	adeF	antibiotic efflux	E7009_lung_k141_1530	d__Bacteria|p__Proteobacteria|c__Epsilonproteobacteria|o__Campylobacterales|f__Campylobacteraceae|g__Campylobacter|s__Campylobacter mucosalis
All_lung_k141_35626_2	fluoroquinolone antibiotic; tetracycline antibiotic	Multidrug	3000777	adeF	antibiotic efflux	All_lung_k141_35626	d__Bacteria|p__Bacteroidetes|c__Flavobacteriia|o__Flavobacteriales|f__Flavobacteriaceae|g__Flavobacterium|s__Flavobacterium anhuiense
6025_lung_k141_101_2	fluoroquinolone antibiotic; tetracycline antibiotic	Multidrug	3000777	adeF	antibiotic efflux	6025_lung_k141_101	d__Bacteria|p__Proteobacteria|c__Alphaproteobacteria|o__Sphingomonadales|f__Sphingomonadaceae|g__Sphingobium|s__Sphingobium yanoikuyae
W7111_lung_k141_1413_1	fluoroquinolone antibiotic; tetracycline antibiotic	Multidrug	3000777	adeF	antibiotic efflux	W7111_lung_k141_1413	d__Bacteria|p__Proteobacteria|c__Betaproteobacteria|o__Burkholderiales|f__Comamonadaceae
All_lung_k141_44379_3	fluoroquinolone antibiotic; tetracycline antibiotic	Multidrug	3000777	adeF	antibiotic efflux	All_lung_k141_44379	d__Bacteria|p__Proteobacteria|c__Gammaproteobacteria|o__Alteromonadales|f__Shewanellaceae|g__Shewanella|s__Shewanella sp. FDAARGOS_354
All_lung_k141_59659_2	fluoroquinolone antibiotic; tetracycline antibiotic	Multidrug	3000777	adeF	antibiotic efflux	All_lung_k141_59659	d__Bacteria|p__Proteobacteria|c__Gammaproteobacteria|o__Xanthomonadales|f__Xanthomonadaceae|g__Pseudoxanthomonas|s__Pseudoxanthomonas mexicana
All_lung_k141_43431_3	fluoroquinolone antibiotic; tetracycline antibiotic	Multidrug	3000777	adeF	antibiotic efflux	All_lung_k141_43431	d__Bacteria|p__Bacteroidetes|c__Bacteroidia|o__Bacteroidales|f__Rikenellaceae|g__Alistipes|s__Alistipes indistinctus
All_lung_k141_50331_3	fluoroquinolone antibiotic; tetracycline antibiotic	Multidrug	3000777	adeF	antibiotic efflux	All_lung_k141_50331	d__Bacteria|p__Proteobacteria|c__Gammaproteobacteria|o__Enterobacterales|f__Enterobacteriaceae|g__Klebsiella|s__Klebsiella pneumoniae
All_lung_k141_2684564_1	fluoroquinolone antibiotic; tetracycline antibiotic	Multidrug	3000778	adeG	antibiotic efflux	All_lung_k141_2684564	d__Bacteria|p__Proteobacteria|c__Gammaproteobacteria|o__Pseudomonadales|f__Moraxellaceae|g__Acinetobacter|s__Acinetobacter pittii
All_lung_k141_2279929_1	fluoroquinolone antibiotic; tetracycline antibiotic; acridine dye; disinfecting agents and intercalating dyes	Multidrug	3000807	MexH	antibiotic efflux	All_lung_k141_2279929	d__Bacteria|p__Proteobacteria|c__Gammaproteobacteria|o__Pseudomonadales|f__Pseudomonadaceae|g__Pseudomonas
All_lung_k141_2316354_2	fluoroquinolone antibiotic; tetracycline antibiotic; acridine dye; disinfecting agents and intercalating dyes	Multidrug	3000809	OpmD	antibiotic efflux	All_lung_k141_2316354	d__Bacteria|p__Proteobacteria|c__Gammaproteobacteria|o__Pseudomonadales|f__Pseudomonadaceae|g__Pseudomonas|s__Pseudomonas aeruginosa
All_lung_k141_751133_1	fluoroquinolone antibiotic; tetracycline antibiotic; acridine dye; disinfecting agents and intercalating dyes	Multidrug	3000808	MexI	antibiotic efflux	All_lung_k141_751133	d__Bacteria|p__Proteobacteria|c__Gammaproteobacteria|o__Pseudomonadales|f__Pseudomonadaceae|g__Pseudomonas
All_lung_k141_2316354_1	fluoroquinolone antibiotic; tetracycline antibiotic; acridine dye; disinfecting agents and intercalating dyes	Multidrug	3000808	MexI	antibiotic efflux	All_lung_k141_2316354	d__Bacteria|p__Proteobacteria|c__Gammaproteobacteria|o__Pseudomonadales|f__Pseudomonadaceae|g__Pseudomonas|s__Pseudomonas aeruginosa
All_lung_k141_1855072_2	fluoroquinolone antibiotic; tetracycline antibiotic; acridine dye; disinfecting agents and intercalating dyes	Multidrug	3000808	MexI	antibiotic efflux	All_lung_k141_1855072	d__Bacteria|p__Proteobacteria|c__Gammaproteobacteria|o__Pseudomonadales|f__Pseudomonadaceae|g__Pseudomonas|s__Pseudomonas aeruginosa
All_lung_k141_1855072_1	fluoroquinolone antibiotic; tetracycline antibiotic; acridine dye; disinfecting agents and intercalating dyes	Multidrug	3000807	MexH	antibiotic efflux	All_lung_k141_1855072	d__Bacteria|p__Proteobacteria|c__Gammaproteobacteria|o__Pseudomonadales|f__Pseudomonadaceae|g__Pseudomonas|s__Pseudomonas aeruginosa
All_lung_k141_2923781_1	fluoroquinolone antibiotic; tetracycline antibiotic; acridine dye; disinfecting agents and intercalating dyes	Multidrug	3000808	MexI	antibiotic efflux	All_lung_k141_2923781	d__Bacteria|p__Proteobacteria|c__Gammaproteobacteria|o__Pseudomonadales|f__Pseudomonadaceae|g__Pseudomonas|s__Pseudomonas aeruginosa
All_lung_k141_3333555_1	fosfomycin	Fosfomycin	3000172	FosB	antibiotic inactivation	All_lung_k141_3333555	d__Bacteria|p__Firmicutes|c__Bacilli|o__Bacillales|f__Bacillaceae|g__Bacillus
All_lung_k141_1386744_2	fosfomycin	Fosfomycin	3004573	Acinetobacter baumannii AbaF	antibiotic efflux	All_lung_k141_1386744	d__Bacteria|p__Proteobacteria|c__Gammaproteobacteria|o__Pseudomonadales|f__Moraxellaceae|g__Acinetobacter|s__Acinetobacter baumannii
All_lung_k141_691021_2	fosfomycin	Fosfomycin	3002873	FosB3	antibiotic inactivation	All_lung_k141_691021	d__Bacteria|p__Firmicutes|c__Bacilli|o__Lactobacillales|f__Enterococcaceae|g__Enterococcus|s__Enterococcus faecalis
All_lung_k141_466984_1	fosfomycin	Fosfomycin	3004573	Acinetobacter baumannii AbaF	antibiotic efflux	All_lung_k141_466984	d__Bacteria
All_lung_k141_4658132_1	fosfomycin	Fosfomycin	3002804	FosA2	antibiotic inactivation	All_lung_k141_4658132	d__Bacteria|p__Proteobacteria|c__Gammaproteobacteria|o__Enterobacterales|f__Enterobacteriaceae|g__Enterobacter|s__Enterobacter cloacae complex
All_lung_k141_225943_2	fosfomycin	Fosfomycin	3000149	FosA	antibiotic inactivation	All_lung_k141_225943	d__Bacteria|p__Proteobacteria|c__Gammaproteobacteria|o__Pseudomonadales|f__Pseudomonadaceae|g__Pseudomonas|s__Pseudomonas aeruginosa
All_lung_k141_6978233_1	glycopeptide antibiotic	Glycopeptide	3005036	BLMT	antibiotic inactivation	All_lung_k141_6978233	d__Bacteria|p__Proteobacteria
5926_lung_k141_5192_2	glycopeptide antibiotic	Glycopeptide	3005036	BLMT	antibiotic inactivation	5926_lung_k141_5192	d__Bacteria|p__Proteobacteria|c__Gammaproteobacteria|o__Enterobacterales|f__Enterobacteriaceae
7077_lung_k141_6917_1	glycylcycline; tetracycline antibiotic	Multidrug	3000205	tetX	antibiotic inactivation	7077_lung_k141_6917	d__Bacteria|p__Bacteroidetes|c__Flavobacteriia|o__Flavobacteriales|f__Weeksellaceae
5941_lung_k141_6703_1	glycylcycline; tetracycline antibiotic	Multidrug	3000205	tetX	antibiotic inactivation	5941_lung_k141_6703	d__Bacteria|p__Bacteroidetes|c__Flavobacteriia|o__Flavobacteriales|f__Weeksellaceae
5994_lung_k141_11302_1	glycylcycline; tetracycline antibiotic	Multidrug	3004719	Tet(X3)	antibiotic inactivation	5994_lung_k141_11302	d__Bacteria|p__Proteobacteria|c__Gammaproteobacteria|o__Pseudomonadales|f__Moraxellaceae|g__Acinetobacter
6512_lung_k141_3566_1	glycylcycline; tetracycline antibiotic	Multidrug	3000205	tetX	antibiotic inactivation	6512_lung_k141_3566	d__Bacteria|p__Bacteroidetes|c__Flavobacteriia|o__Flavobacteriales|f__Weeksellaceae|g__Chryseobacterium|s__Chryseobacterium sp. SNU WT5
6710_lung_k141_8439_1	glycylcycline; tetracycline antibiotic	Multidrug	3000205	tetX	antibiotic inactivation	6710_lung_k141_8439	d__Bacteria|p__Bacteroidetes|c__Flavobacteriia|o__Flavobacteriales|f__Weeksellaceae|g__Riemerella|s__Riemerella anatipestifer
6842_lung_k141_5321_1	glycylcycline; tetracycline antibiotic	Multidrug	3000205	tetX	antibiotic inactivation	6842_lung_k141_5321	d__Bacteria|p__Bacteroidetes|c__Flavobacteriia|o__Flavobacteriales|f__Weeksellaceae
All_lung_k141_6103632_1	glycylcycline; tetracycline antibiotic	Multidrug	3000775	adeB	antibiotic efflux	All_lung_k141_6103632	d__Bacteria|p__Proteobacteria|c__Gammaproteobacteria|o__Pseudomonadales|f__Moraxellaceae|g__Acinetobacter|s__Acinetobacter baumannii
5971_lung_k141_9224_1	glycylcycline; tetracycline antibiotic	Multidrug	3004719	Tet(X3)	antibiotic inactivation	5971_lung_k141_9224	d__Bacteria
All_lung_k141_1358576_2	glycylcycline; tetracycline antibiotic	Multidrug	3004719	Tet(X3)	antibiotic inactivation	All_lung_k141_1358576	d__Bacteria|p__Proteobacteria|c__Gammaproteobacteria|o__Pseudomonadales|f__Moraxellaceae|g__Acinetobacter
5987_lung_k141_6386_1	glycylcycline; tetracycline antibiotic	Multidrug	3000205	tetX	antibiotic inactivation	5987_lung_k141_6386	d__Bacteria|p__Bacteroidetes
6852_lung_k141_5178_1	glycylcycline; tetracycline antibiotic	Multidrug	3000205	tetX	antibiotic inactivation	6852_lung_k141_5178	d__Bacteria|p__Bacteroidetes|c__Flavobacteriia|o__Flavobacteriales|f__Weeksellaceae|g__Riemerella|s__Riemerella anatipestifer
6552_lung_k141_3365_1	glycylcycline; tetracycline antibiotic	Multidrug	3000205	tetX	antibiotic inactivation	6552_lung_k141_3365	d__Bacteria|p__Bacteroidetes|c__Flavobacteriia|o__Flavobacteriales
All_lung_k141_1133015_2	glycylcycline; tetracycline antibiotic	Multidrug	3000774	adeA	antibiotic efflux	All_lung_k141_1133015	d__Bacteria|p__Proteobacteria|c__Gammaproteobacteria|o__Pseudomonadales|f__Moraxellaceae|g__Acinetobacter|s__Acinetobacter nosocomialis
All_lung_k141_2596008_1	glycylcycline; tetracycline antibiotic	Multidrug	3000775	adeB	antibiotic efflux	All_lung_k141_2596008	d__Bacteria|p__Proteobacteria|c__Gammaproteobacteria|o__Pseudomonadales|f__Moraxellaceae|g__Acinetobacter|s__Acinetobacter baumannii
5808_lung_k141_11003_1	glycylcycline; tetracycline antibiotic	Multidrug	3000205	tetX	antibiotic inactivation	5808_lung_k141_11003	d__Bacteria|p__Bacteroidetes
All_lung_k141_3944503_1	glycylcycline; tetracycline antibiotic	Multidrug	3000775	adeB	antibiotic efflux	All_lung_k141_3944503	d__Bacteria|p__Proteobacteria|c__Gammaproteobacteria|o__Pseudomonadales|f__Moraxellaceae|g__Acinetobacter|s__Acinetobacter nosocomialis
5955_lung_k141_12657_1	glycylcycline; tetracycline antibiotic	Multidrug	3000205	tetX	antibiotic inactivation	5955_lung_k141_12657	d__Bacteria|p__Bacteroidetes
350408_lung_k141_10336_1	lincosamide antibiotic	Lincosamide	3002837	lnuC	antibiotic inactivation	350408_lung_k141_10336	d__Bacteria|p__Firmicutes|c__Erysipelotrichia|o__Erysipelotrichales|f__Erysipelotrichaceae|g__Intestinibaculum|s__Intestinibaculum porci
W7029_lung_k141_3370_1	lincosamide antibiotic	Lincosamide	3002835	lnuA	antibiotic inactivation	W7029_lung_k141_3370	d__Bacteria|p__Firmicutes|c__Bacilli|o__Bacillales|f__Staphylococcaceae|g__Staphylococcus
W6910_lung_k141_17699_1	lincosamide antibiotic	Lincosamide	3002835	lnuA	antibiotic inactivation	W6910_lung_k141_17699	d__Bacteria|p__Firmicutes|c__Bacilli|o__Lactobacillales|f__Lactobacillaceae
W7061_lung_k141_7754_2	lincosamide antibiotic	Lincosamide	3002835	lnuA	antibiotic inactivation	W7061_lung_k141_7754	d__Bacteria|p__Firmicutes|c__Bacilli|o__Bacillales|f__Staphylococcaceae|g__Macrococcus|s__Macrococcus caseolyticus
W6860_lung_k141_67217_1	lincosamide antibiotic	Lincosamide	3004085	lnuG	antibiotic inactivation	W6860_lung_k141_67217	d__Bacteria|p__Firmicutes|c__Bacilli|o__Lactobacillales|f__Carnobacteriaceae|g__Jeotgalibaca|s__Jeotgalibaca porci
6920_lung_k141_6186_1	lincosamide antibiotic	Lincosamide	3004085	lnuG	antibiotic inactivation	6920_lung_k141_6186	d__Bacteria|p__Firmicutes|c__Bacilli|o__Lactobacillales|f__Carnobacteriaceae|g__Jeotgalibaca|s__Jeotgalibaca porci
7075_lung_k141_2410_2	lincosamide antibiotic	Lincosamide	3004085	lnuG	antibiotic inactivation	7075_lung_k141_2410	d__Bacteria|p__Firmicutes|c__Bacilli|o__Lactobacillales|f__Carnobacteriaceae|g__Jeotgalibaca|s__Jeotgalibaca porci
6299_lung_k141_4183_1	lincosamide antibiotic	Lincosamide	3002835	lnuA	antibiotic inactivation	6299_lung_k141_4183	d__Bacteria|p__Firmicutes|c__Bacilli|o__Lactobacillales|f__Enterococcaceae|g__Enterococcus|s__Enterococcus faecium
6920_lung_k141_1995_1	lincosamide antibiotic	Lincosamide	3002837	lnuC	antibiotic inactivation	6920_lung_k141_1995	d__Bacteria|p__Proteobacteria|c__Epsilonproteobacteria|o__Campylobacterales|f__Campylobacteraceae|g__Campylobacter
All_lung_k141_4958284_1	lincosamide antibiotic; streptogramin antibiotic; oxazolidinone antibiotic; phenicol antibiotic	Multidrug	3004146	cfrC	antibiotic target alteration	All_lung_k141_4958284	d__Bacteria|p__Firmicutes|c__Clostridia|o__Clostridiales|f__Clostridiaceae|g__Clostridium|s__Clostridium sporogenes
All_lung_k141_1247857_1	lincosamide antibiotic; streptogramin antibiotic; oxazolidinone antibiotic; phenicol antibiotic	Multidrug	3004649	cfr(B)	antibiotic target alteration	All_lung_k141_1247857	d__Bacteria|p__Firmicutes|c__Bacilli|o__Lactobacillales|f__Enterococcaceae|g__Enterococcus|s__Enterococcus faecium
E7009_lung_k141_85762_1	lincosamide antibiotic; streptogramin antibiotic; oxazolidinone antibiotic; phenicol antibiotic; pleuromutilin antibiotic	Multidrug	3004599	clcD	antibiotic target alteration	E7009_lung_k141_85762	d__Bacteria|p__Firmicutes|c__Bacilli|o__Lactobacillales|f__Enterococcaceae|g__Enterococcus|s__Enterococcus faecium
6895_lung_k141_17584_1	lincosamide antibiotic; streptogramin antibiotic; oxazolidinone antibiotic; phenicol antibiotic; pleuromutilin antibiotic	Multidrug	3003441	cfrA	antibiotic target alteration	6895_lung_k141_17584	d__Bacteria
E7009_lung_k141_35473_1	lincosamide antibiotic; streptogramin antibiotic; oxazolidinone antibiotic; phenicol antibiotic; pleuromutilin antibiotic	Multidrug	3003441	cfrA	antibiotic target alteration	E7009_lung_k141_35473	d__Bacteria|p__Bacteroidetes|c__Bacteroidia|o__Bacteroidales|f__Bacteroidaceae|g__Bacteroides|s__Bacteroides fragilis
5822_lung_k141_5008_1	lincosamide antibiotic; streptogramin antibiotic; oxazolidinone antibiotic; phenicol antibiotic; pleuromutilin antibiotic	Multidrug	3003441	cfrA	antibiotic target alteration	5822_lung_k141_5008	d__Bacteria|p__Firmicutes|c__Bacilli|o__Bacillales|f__Staphylococcaceae|g__Staphylococcus|s__Staphylococcus haemolyticus
6542_lung_k141_7306_1	lincosamide antibiotic; streptogramin antibiotic; oxazolidinone antibiotic; phenicol antibiotic; pleuromutilin antibiotic	Multidrug	3003441	cfrA	antibiotic target alteration	6542_lung_k141_7306	d__Bacteria
6013_lung_k141_6441_1	lincosamide antibiotic; streptogramin antibiotic; oxazolidinone antibiotic; phenicol antibiotic; pleuromutilin antibiotic	Multidrug	3003441	cfrA	antibiotic target alteration	6013_lung_k141_6441	d__Bacteria
6540_lung_k141_7865_1	macrolide antibiotic	Macrolide	3003742	mphG	antibiotic inactivation	6540_lung_k141_7865	d__Bacteria|p__Bacteroidetes|c__Flavobacteriia|o__Flavobacteriales|f__Weeksellaceae|g__Empedobacter|s__Empedobacter falsenii
5804_lung_k141_2079_2	macrolide antibiotic	Macrolide	3000361	EreA	antibiotic inactivation	5804_lung_k141_2079	d__Bacteria|p__Proteobacteria|c__Gammaproteobacteria
360702_lung_k141_7514_1	macrolide antibiotic	Macrolide	3003741	mphE	antibiotic inactivation	360702_lung_k141_7514	d__Bacteria|p__Proteobacteria|c__Gammaproteobacteria|o__Enterobacterales|f__Enterobacteriaceae|g__Klebsiella|s__Klebsiella pneumoniae
All_lung_k141_4155179_1	macrolide antibiotic	Macrolide	3003745	mefC	antibiotic efflux	All_lung_k141_4155179	d__Bacteria
5903_lung_k141_9715_1	macrolide antibiotic	Macrolide	3000319	mphC	antibiotic inactivation	5903_lung_k141_9715	d__Bacteria|p__Firmicutes|c__Bacilli|o__Bacillales|f__Staphylococcaceae|g__Staphylococcus|s__Staphylococcus saprophyticus
W7043_lung_k141_22863_1	macrolide antibiotic	Macrolide	3004659	Mef(En2)	antibiotic efflux	W7043_lung_k141_22863	d__Bacteria|p__Bacteroidetes|c__Bacteroidia|o__Bacteroidales
W6910_lung_k141_12171_1	macrolide antibiotic	Macrolide	3004608	EreD	antibiotic inactivation	W6910_lung_k141_12171	d__Bacteria|p__Bacteroidetes|c__Flavobacteriia|o__Flavobacteriales|f__Weeksellaceae
6789_lung_k141_13776_1	macrolide antibiotic	Macrolide	3003742	mphG	antibiotic inactivation	6789_lung_k141_13776	d__Bacteria|p__Bacteroidetes|c__Flavobacteriia|o__Flavobacteriales|f__Weeksellaceae
6365_lung_k141_6726_1	macrolide antibiotic	Macrolide	3003742	mphG	antibiotic inactivation	6365_lung_k141_6726	d__Bacteria|p__Bacteroidetes|c__Flavobacteriia|o__Flavobacteriales|f__Weeksellaceae
All_lung_k141_93528_1	macrolide antibiotic	Macrolide	3000316	mphA	antibiotic inactivation	All_lung_k141_93528	d__Bacteria|p__Proteobacteria|c__Gammaproteobacteria|o__Enterobacterales|f__Enterobacteriaceae
All_lung_k141_815635_1	macrolide antibiotic	Macrolide	3003071	mphF	antibiotic inactivation	All_lung_k141_815635	d__Bacteria|p__Proteobacteria|c__Gammaproteobacteria|o__Pseudomonadales|f__Pseudomonadaceae|g__Pseudomonas|s__Pseudomonas aeruginosa
W7033_lung_k141_6371_1	macrolide antibiotic	Macrolide	3003107	mef(B)	antibiotic efflux	W7033_lung_k141_6371	d__Bacteria|p__Proteobacteria|c__Gammaproteobacteria|o__Enterobacterales|f__Enterobacteriaceae
6319_lung_k141_16759_1	macrolide antibiotic	Macrolide	3003742	mphG	antibiotic inactivation	6319_lung_k141_16759	d__Bacteria|p__Bacteroidetes|c__Flavobacteriia|o__Flavobacteriales|f__Weeksellaceae
All_lung_k141_3586728_1	macrolide antibiotic	Macrolide	3003071	mphF	antibiotic inactivation	All_lung_k141_3586728	d__Bacteria|p__Proteobacteria|c__Gammaproteobacteria|o__Pseudomonadales|f__Pseudomonadaceae|g__Pseudomonas|s__Pseudomonas aeruginosa
2904_lung_k141_6776_1	macrolide antibiotic	Macrolide	3003741	mphE	antibiotic inactivation	2904_lung_k141_6776	d__Bacteria|p__Proteobacteria
5948_lung_k141_13477_1	macrolide antibiotic	Macrolide	3003741	mphE	antibiotic inactivation	5948_lung_k141_13477	d__Bacteria|p__Proteobacteria
5944_lung_k141_5795_1	macrolide antibiotic	Macrolide	3004608	EreD	antibiotic inactivation	5944_lung_k141_5795	d__Bacteria|p__Bacteroidetes
All_lung_k141_317103_2	macrolide antibiotic	Macrolide	3003107	mef(B)	antibiotic efflux	All_lung_k141_317103	d__Bacteria|p__Proteobacteria|c__Gammaproteobacteria|o__Enterobacterales
6540_lung_k141_28298_1	macrolide antibiotic	Macrolide	3003745	mefC	antibiotic efflux	6540_lung_k141_28298	d__Bacteria
5868_lung_k141_8676_1	macrolide antibiotic	Macrolide	3000318	mphB	antibiotic inactivation	5868_lung_k141_8676	d__Bacteria|p__Proteobacteria|c__Gammaproteobacteria|o__Enterobacterales|f__Enterobacteriaceae|g__Escherichia|s__Escherichia coli
6638_lung_k141_2831_1	macrolide antibiotic	Macrolide	3004608	EreD	antibiotic inactivation	6638_lung_k141_2831	d__Bacteria|p__Bacteroidetes
All_lung_k141_300094_1	macrolide antibiotic	Macrolide	3000319	mphC	antibiotic inactivation	All_lung_k141_300094	d__Bacteria|p__Firmicutes|c__Bacilli|o__Bacillales|f__Staphylococcaceae|g__Staphylococcus|s__Staphylococcus aureus
W6920_lung_k141_12184_1	macrolide antibiotic	Macrolide	3004608	EreD	antibiotic inactivation	W6920_lung_k141_12184	d__Bacteria|p__Bacteroidetes|c__Flavobacteriia|o__Flavobacteriales|f__Weeksellaceae
6070_lung_k141_5249_1	macrolide antibiotic	Macrolide	3003741	mphE	antibiotic inactivation	6070_lung_k141_5249	d__Bacteria|p__Proteobacteria|c__Gammaproteobacteria|o__Enterobacterales|f__Enterobacteriaceae|g__Klebsiella|s__Klebsiella pneumoniae
6542_lung_k141_7022_1	macrolide antibiotic	Macrolide	3003745	mefC	antibiotic efflux	6542_lung_k141_7022	d__Bacteria
6025_lung_k141_19226_2	macrolide antibiotic	Macrolide	3003745	mefC	antibiotic efflux	6025_lung_k141_19226	d__Bacteria
6699_lung_k141_8409_1	macrolide antibiotic	Macrolide	3003741	mphE	antibiotic inactivation	6699_lung_k141_8409	d__Bacteria|p__Proteobacteria|c__Gammaproteobacteria|o__Enterobacterales|f__Enterobacteriaceae|g__Klebsiella|s__Klebsiella pneumoniae
7097_lung_k141_12500_1	macrolide antibiotic	Macrolide	3003741	mphE	antibiotic inactivation	7097_lung_k141_12500	d__Bacteria|p__Proteobacteria|c__Gammaproteobacteria|o__Enterobacterales|f__Enterobacteriaceae|g__Klebsiella|s__Klebsiella pneumoniae
6568_lung_k141_11301_1	macrolide antibiotic	Macrolide	3003745	mefC	antibiotic efflux	6568_lung_k141_11301	d__Bacteria|p__Bacteroidetes|c__Flavobacteriia|o__Flavobacteriales|f__Weeksellaceae
5868_lung_k141_17642_1	macrolide antibiotic	Macrolide	3004608	EreD	antibiotic inactivation	5868_lung_k141_17642	d__Bacteria|p__Bacteroidetes|c__Flavobacteriia|o__Flavobacteriales|f__Weeksellaceae
6568_lung_k141_8438_1	macrolide antibiotic	Macrolide	3003745	mefC	antibiotic efflux	6568_lung_k141_8438	d__Bacteria
5931_lung_k141_10104_1	macrolide antibiotic	Macrolide	3000316	mphA	antibiotic inactivation	5931_lung_k141_10104	d__Bacteria|p__Proteobacteria
6659_lung_k141_7675_1	macrolide antibiotic	Macrolide	3004608	EreD	antibiotic inactivation	6659_lung_k141_7675	d__Bacteria|p__Bacteroidetes|c__Flavobacteriia|o__Flavobacteriales|f__Weeksellaceae
6911_lung_k141_22195_2	macrolide antibiotic	Macrolide	3003745	mefC	antibiotic efflux	6911_lung_k141_22195	d__Bacteria|p__Bacteroidetes|c__Flavobacteriia|o__Flavobacteriales|f__Weeksellaceae
All_lung_k141_1667385_1	macrolide antibiotic	Macrolide	3004608	EreD	antibiotic inactivation	All_lung_k141_1667385	d__Bacteria|p__Bacteroidetes|c__Flavobacteriia|o__Flavobacteriales|f__Weeksellaceae|g__Riemerella|s__Riemerella anatipestifer
6920_lung_k141_3765_1	macrolide antibiotic	Macrolide	3004608	EreD	antibiotic inactivation	6920_lung_k141_3765	d__Bacteria|p__Bacteroidetes|c__Flavobacteriia|o__Flavobacteriales|f__Weeksellaceae
All_lung_k141_3007153_2	macrolide antibiotic; acridine dye; disinfecting agents and intercalating dyes	Multidrug	3004577	Acinetobacter baumannii AmvA	antibiotic efflux	All_lung_k141_3007153	d__Bacteria|p__Proteobacteria|c__Gammaproteobacteria|o__Pseudomonadales|f__Moraxellaceae|g__Acinetobacter|s__Acinetobacter pittii
All_lung_k141_245658_1	macrolide antibiotic; aminocoumarin antibiotic	Multidrug	3000768	abeS	antibiotic efflux	All_lung_k141_245658	d__Bacteria|p__Proteobacteria|c__Gammaproteobacteria|o__Pseudomonadales|f__Moraxellaceae|g__Acinetobacter|s__Acinetobacter baumannii
All_lung_k141_214329_2	macrolide antibiotic; carbapenem; tetracycline antibiotic; acridine dye; diaminopyrimidine antibiotic; phenicol antibiotic; disinfecting agents and intercalating dyes	Multidrug	3003700	opmE	antibiotic efflux	All_lung_k141_214329	d__Bacteria|p__Proteobacteria|c__Gammaproteobacteria|o__Pseudomonadales|f__Pseudomonadaceae|g__Pseudomonas|s__Pseudomonas aeruginosa
All_lung_k141_214329_1	macrolide antibiotic; carbapenem; tetracycline antibiotic; acridine dye; diaminopyrimidine antibiotic; phenicol antibiotic; disinfecting agents and intercalating dyes	Multidrug	3003699	mexQ	antibiotic efflux	All_lung_k141_214329	d__Bacteria|p__Proteobacteria|c__Gammaproteobacteria|o__Pseudomonadales|f__Pseudomonadaceae|g__Pseudomonas|s__Pseudomonas aeruginosa
All_lung_k141_257211_2	macrolide antibiotic; carbapenem; tetracycline antibiotic; acridine dye; diaminopyrimidine antibiotic; phenicol antibiotic; disinfecting agents and intercalating dyes	Multidrug	3003699	mexQ	antibiotic efflux	All_lung_k141_257211	d__Bacteria|p__Proteobacteria|c__Gammaproteobacteria|o__Pseudomonadales|f__Pseudomonadaceae|g__Pseudomonas|s__Pseudomonas aeruginosa
All_lung_k141_257211_1	macrolide antibiotic; carbapenem; tetracycline antibiotic; acridine dye; diaminopyrimidine antibiotic; phenicol antibiotic; disinfecting agents and intercalating dyes	Multidrug	3003698	mexP	antibiotic efflux	All_lung_k141_257211	d__Bacteria|p__Proteobacteria|c__Gammaproteobacteria|o__Pseudomonadales|f__Pseudomonadaceae|g__Pseudomonas|s__Pseudomonas aeruginosa
All_lung_k141_2139015_1	macrolide antibiotic; carbapenem; tetracycline antibiotic; acridine dye; diaminopyrimidine antibiotic; phenicol antibiotic; disinfecting agents and intercalating dyes	Multidrug	3003698	mexP	antibiotic efflux	All_lung_k141_2139015	d__Bacteria|p__Proteobacteria|c__Gammaproteobacteria|o__Pseudomonadales|f__Pseudomonadaceae|g__Pseudomonas|s__Pseudomonas aeruginosa
All_lung_k141_317727_1	macrolide antibiotic; fluoroquinolone antibiotic; aminoglycoside antibiotic; carbapenem; cephalosporin; cephamycin; penam; tetracycline antibiotic; acridine dye; phenicol antibiotic; disinfecting agents and intercalating dyes	Multidrug	3003033	mexY	antibiotic efflux	All_lung_k141_317727	d__Bacteria|p__Proteobacteria|c__Gammaproteobacteria|o__Pseudomonadales|f__Pseudomonadaceae|g__Pseudomonas|s__Pseudomonas aeruginosa
5931_lung_k141_9304_1	macrolide antibiotic; fluoroquinolone antibiotic; aminoglycoside antibiotic; carbapenem; cephalosporin; glycylcycline; cephamycin; penam; tetracycline antibiotic; peptide antibiotic; aminocoumarin antibiotic; rifamycin antibiotic; phenicol antibiotic; triclosan; penem	Multidrug	3000237	TolC	antibiotic efflux	5931_lung_k141_9304	d__Bacteria|p__Proteobacteria|c__Gammaproteobacteria|o__Enterobacterales|f__Enterobacteriaceae
All_lung_k141_1328132_1	macrolide antibiotic; fluoroquinolone antibiotic; aminoglycoside antibiotic; carbapenem; cephalosporin; penam; peptide antibiotic; penem	Multidrug	3004588	Klebsiella pneumoniae KpnG	antibiotic efflux	All_lung_k141_1328132	d__Bacteria|p__Proteobacteria|c__Gammaproteobacteria|o__Enterobacterales|f__Enterobacteriaceae|g__Klebsiella
All_lung_k141_6784921_1	macrolide antibiotic; fluoroquinolone antibiotic; aminoglycoside antibiotic; cephalosporin	Multidrug	3004143	AxyX	antibiotic efflux	All_lung_k141_6784921	d__Bacteria|p__Proteobacteria|c__Betaproteobacteria|o__Burkholderiales|f__Alcaligenaceae|g__Achromobacter|s__Achromobacter xylosoxidans
All_lung_k141_6784921_2	macrolide antibiotic; fluoroquinolone antibiotic; aminoglycoside antibiotic; cephalosporin	Multidrug	3004144	AxyY	antibiotic efflux	All_lung_k141_6784921	d__Bacteria|p__Proteobacteria|c__Betaproteobacteria|o__Burkholderiales|f__Alcaligenaceae|g__Achromobacter|s__Achromobacter xylosoxidans
6408_lung_k141_25601_1	macrolide antibiotic; fluoroquinolone antibiotic; aminoglycoside antibiotic; cephalosporin	Multidrug	3004144	AxyY	antibiotic efflux	6408_lung_k141_25601	d__Bacteria|p__Proteobacteria|c__Gammaproteobacteria|o__Pseudomonadales|f__Pseudomonadaceae|g__Pseudomonas|s__Pseudomonas putida
All_lung_k141_761114_2	macrolide antibiotic; fluoroquinolone antibiotic; aminoglycoside antibiotic; cephalosporin; penam; tetracycline antibiotic; aminocoumarin antibiotic; diaminopyrimidine antibiotic; phenicol antibiotic	Multidrug	3000801	MexD	antibiotic efflux	All_lung_k141_761114	d__Bacteria|p__Proteobacteria|c__Gammaproteobacteria|o__Pseudomonadales|f__Pseudomonadaceae|g__Pseudomonas|s__Pseudomonas aeruginosa
All_lung_k141_592490_1	macrolide antibiotic; fluoroquinolone antibiotic; aminoglycoside antibiotic; cephalosporin; penam; tetracycline antibiotic; aminocoumarin antibiotic; diaminopyrimidine antibiotic; phenicol antibiotic	Multidrug	3000802	OprJ	antibiotic efflux	All_lung_k141_592490	d__Bacteria|p__Proteobacteria|c__Gammaproteobacteria|o__Pseudomonadales|f__Pseudomonadaceae|g__Pseudomonas|s__Pseudomonas aeruginosa
All_lung_k141_761114_1	macrolide antibiotic; fluoroquinolone antibiotic; aminoglycoside antibiotic; cephalosporin; penam; tetracycline antibiotic; aminocoumarin antibiotic; diaminopyrimidine antibiotic; phenicol antibiotic	Multidrug	3000800	MexC	antibiotic efflux	All_lung_k141_761114	d__Bacteria|p__Proteobacteria|c__Gammaproteobacteria|o__Pseudomonadales|f__Pseudomonadaceae|g__Pseudomonas|s__Pseudomonas aeruginosa
All_lung_k141_2909958_1	macrolide antibiotic; fluoroquinolone antibiotic; lincosamide antibiotic; carbapenem; cephalosporin; tetracycline antibiotic; rifamycin antibiotic; diaminopyrimidine antibiotic; phenicol antibiotic; penem	Multidrug	3000782	adeK	antibiotic efflux	All_lung_k141_2909958	d__Bacteria|p__Proteobacteria|c__Gammaproteobacteria|o__Pseudomonadales|f__Moraxellaceae|g__Acinetobacter|s__Acinetobacter baumannii
All_lung_k141_6431687_1	macrolide antibiotic; fluoroquinolone antibiotic; lincosamide antibiotic; carbapenem; cephalosporin; tetracycline antibiotic; rifamycin antibiotic; diaminopyrimidine antibiotic; phenicol antibiotic; penem	Multidrug	3000781	adeJ	antibiotic efflux	All_lung_k141_6431687	d__Bacteria|p__Proteobacteria|c__Gammaproteobacteria|o__Pseudomonadales|f__Moraxellaceae|g__Acinetobacter|s__Acinetobacter nosocomialis
All_lung_k141_2774752_1	macrolide antibiotic; fluoroquinolone antibiotic; lincosamide antibiotic; carbapenem; cephalosporin; tetracycline antibiotic; rifamycin antibiotic; diaminopyrimidine antibiotic; phenicol antibiotic; penem	Multidrug	3000781	adeJ	antibiotic efflux	All_lung_k141_2774752	d__Bacteria|p__Proteobacteria|c__Gammaproteobacteria|o__Pseudomonadales|f__Moraxellaceae|g__Acinetobacter|s__Acinetobacter baumannii
All_lung_k141_7023733_1	macrolide antibiotic; fluoroquinolone antibiotic; lincosamide antibiotic; carbapenem; cephalosporin; tetracycline antibiotic; rifamycin antibiotic; diaminopyrimidine antibiotic; phenicol antibiotic; penem	Multidrug	3000781	adeJ	antibiotic efflux	All_lung_k141_7023733	d__Bacteria|p__Proteobacteria|c__Gammaproteobacteria|o__Pseudomonadales|f__Moraxellaceae|g__Acinetobacter|s__Acinetobacter pittii
All_lung_k141_917518_1	macrolide antibiotic; fluoroquinolone antibiotic; lincosamide antibiotic; carbapenem; cephalosporin; tetracycline antibiotic; rifamycin antibiotic; diaminopyrimidine antibiotic; phenicol antibiotic; penem	Multidrug	3000781	adeJ	antibiotic efflux	All_lung_k141_917518	d__Bacteria|p__Proteobacteria|c__Gammaproteobacteria|o__Pseudomonadales|f__Moraxellaceae|g__Acinetobacter|s__Acinetobacter nosocomialis
All_lung_k141_6191765_1	macrolide antibiotic; fluoroquinolone antibiotic; lincosamide antibiotic; carbapenem; cephalosporin; tetracycline antibiotic; rifamycin antibiotic; diaminopyrimidine antibiotic; phenicol antibiotic; penem	Multidrug	3000782	adeK	antibiotic efflux	All_lung_k141_6191765	d__Bacteria|p__Proteobacteria|c__Gammaproteobacteria|o__Pseudomonadales|f__Moraxellaceae|g__Acinetobacter|s__Acinetobacter baumannii
All_lung_k141_3489608_1	macrolide antibiotic; fluoroquinolone antibiotic; lincosamide antibiotic; carbapenem; cephalosporin; tetracycline antibiotic; rifamycin antibiotic; diaminopyrimidine antibiotic; phenicol antibiotic; penem	Multidrug	3000781	adeJ	antibiotic efflux	All_lung_k141_3489608	d__Bacteria|p__Proteobacteria|c__Gammaproteobacteria|o__Pseudomonadales|f__Moraxellaceae|g__Acinetobacter|s__Acinetobacter calcoaceticus
All_lung_k141_5030558_1	macrolide antibiotic; fluoroquinolone antibiotic; lincosamide antibiotic; carbapenem; cephalosporin; tetracycline antibiotic; rifamycin antibiotic; diaminopyrimidine antibiotic; phenicol antibiotic; penem	Multidrug	3000781	adeJ	antibiotic efflux	All_lung_k141_5030558	d__Bacteria|p__Proteobacteria|c__Gammaproteobacteria|o__Pseudomonadales|f__Moraxellaceae|g__Acinetobacter|s__Acinetobacter schindleri
All_lung_k141_748402_1	macrolide antibiotic; fluoroquinolone antibiotic; lincosamide antibiotic; carbapenem; cephalosporin; tetracycline antibiotic; rifamycin antibiotic; diaminopyrimidine antibiotic; phenicol antibiotic; penem	Multidrug	3000781	adeJ	antibiotic efflux	All_lung_k141_748402	d__Bacteria|p__Proteobacteria|c__Gammaproteobacteria|o__Pseudomonadales|f__Moraxellaceae|g__Acinetobacter|s__Acinetobacter pittii
All_lung_k141_237112_1	macrolide antibiotic; fluoroquinolone antibiotic; lincosamide antibiotic; carbapenem; cephalosporin; tetracycline antibiotic; rifamycin antibiotic; diaminopyrimidine antibiotic; phenicol antibiotic; penem	Multidrug	3000781	adeJ	antibiotic efflux	All_lung_k141_237112	d__Bacteria|p__Proteobacteria|c__Gammaproteobacteria|o__Pseudomonadales|f__Moraxellaceae|g__Acinetobacter|s__Acinetobacter sp. WCHA45
All_lung_k141_184744_1	macrolide antibiotic; fluoroquinolone antibiotic; lincosamide antibiotic; carbapenem; cephalosporin; tetracycline antibiotic; rifamycin antibiotic; diaminopyrimidine antibiotic; phenicol antibiotic; penem	Multidrug	3000780	adeI	antibiotic efflux	All_lung_k141_184744	d__Bacteria|p__Proteobacteria|c__Gammaproteobacteria|o__Pseudomonadales|f__Moraxellaceae|g__Acinetobacter|s__Acinetobacter baumannii
All_lung_k141_584335_2	macrolide antibiotic; fluoroquinolone antibiotic; monobactam; aminoglycoside antibiotic; carbapenem; cephalosporin; cephamycin; penam; tetracycline antibiotic; acridine dye; phenicol antibiotic; penem; disinfecting agents and intercalating dyes	Multidrug	3005067	ParS	antibiotic efflux; reduced permeability to antibiotic	All_lung_k141_584335	d__Bacteria|p__Proteobacteria|c__Gammaproteobacteria|o__Pseudomonadales|f__Pseudomonadaceae|g__Pseudomonas
All_lung_k141_584335_1	macrolide antibiotic; fluoroquinolone antibiotic; monobactam; aminoglycoside antibiotic; carbapenem; cephalosporin; cephamycin; penam; tetracycline antibiotic; acridine dye; phenicol antibiotic; penem; disinfecting agents and intercalating dyes	Multidrug	3005068	ParR	antibiotic efflux; reduced permeability to antibiotic	All_lung_k141_584335	d__Bacteria|p__Proteobacteria|c__Gammaproteobacteria|o__Pseudomonadales|f__Pseudomonadaceae|g__Pseudomonas
All_lung_k141_55615_1	macrolide antibiotic; fluoroquinolone antibiotic; monobactam; aminoglycoside antibiotic; carbapenem; cephalosporin; cephamycin; penam; tetracycline antibiotic; peptide antibiotic; acridine dye; aminocoumarin antibiotic; diaminopyrimidine antibiotic; sulfonamide antibiotic; phenicol antibiotic; penem; disinfecting agents and intercalating dyes	Multidrug	3000379	OprM	antibiotic efflux	All_lung_k141_55615	d__Bacteria|p__Proteobacteria|c__Gammaproteobacteria|o__Pseudomonadales|f__Pseudomonadaceae|g__Pseudomonas|s__Pseudomonas aeruginosa
All_lung_k141_167578_2	macrolide antibiotic; fluoroquinolone antibiotic; monobactam; aminoglycoside antibiotic; carbapenem; cephalosporin; cephamycin; penam; tetracycline antibiotic; peptide antibiotic; aminocoumarin antibiotic; diaminopyrimidine antibiotic; sulfonamide antibiotic; phenicol antibiotic; penem	Multidrug	3004054	Pseudomonas aeruginosa CpxR	antibiotic efflux	All_lung_k141_167578	d__Bacteria|p__Proteobacteria|c__Gammaproteobacteria|o__Pseudomonadales|f__Pseudomonadaceae|g__Pseudomonas|s__Pseudomonas aeruginosa
All_lung_k141_2755797_1	macrolide antibiotic; fluoroquinolone antibiotic; monobactam; carbapenem; cephalosporin; cephamycin; penam; tetracycline antibiotic; peptide antibiotic; aminocoumarin antibiotic; diaminopyrimidine antibiotic; sulfonamide antibiotic; phenicol antibiotic; penem	Multidrug	3000378	MexB	antibiotic efflux	All_lung_k141_2755797	d__Bacteria|p__Proteobacteria|c__Gammaproteobacteria|o__Pseudomonadales|f__Pseudomonadaceae|g__Pseudomonas|s__Pseudomonas sp. S35
All_lung_k141_55615_2	macrolide antibiotic; fluoroquinolone antibiotic; monobactam; carbapenem; cephalosporin; cephamycin; penam; tetracycline antibiotic; peptide antibiotic; aminocoumarin antibiotic; diaminopyrimidine antibiotic; sulfonamide antibiotic; phenicol antibiotic; penem	Multidrug	3000378	MexB	antibiotic efflux	All_lung_k141_55615	d__Bacteria|p__Proteobacteria|c__Gammaproteobacteria|o__Pseudomonadales|f__Pseudomonadaceae|g__Pseudomonas|s__Pseudomonas aeruginosa
All_lung_k141_427190_1	macrolide antibiotic; fluoroquinolone antibiotic; penam	Multidrug	3000508	gadX	antibiotic efflux	All_lung_k141_427190	d__Bacteria|p__Proteobacteria|c__Gammaproteobacteria|o__Enterobacterales|f__Enterobacteriaceae|g__Escherichia|s__Escherichia coli
JXJJWB001_lung_k141_8_5	macrolide antibiotic; fluoroquinolone antibiotic; penam	Multidrug	3000796	mdtF	antibiotic efflux	JXJJWB001_lung_k141_8	d__Bacteria|p__Proteobacteria|c__Gammaproteobacteria|o__Enterobacterales|f__Enterobacteriaceae|g__Escherichia|s__Escherichia coli
5908_lung_k141_5711_1	macrolide antibiotic; fluoroquinolone antibiotic; penam	Multidrug	3000796	mdtF	antibiotic efflux	5908_lung_k141_5711	d__Bacteria|p__Proteobacteria|c__Gammaproteobacteria|o__Enterobacterales|f__Enterobacteriaceae
7075_lung_k141_33529_1	macrolide antibiotic; fluoroquinolone antibiotic; penam	Multidrug	3000796	mdtF	antibiotic efflux	7075_lung_k141_33529	d__Bacteria|p__Proteobacteria|c__Gammaproteobacteria|o__Enterobacterales|f__Enterobacteriaceae|g__Escherichia|s__Escherichia coli
E7009_lung_k141_152512_1	macrolide antibiotic; fluoroquinolone antibiotic; penam	Multidrug	3000508	gadX	antibiotic efflux	E7009_lung_k141_152512	d__Bacteria|p__Proteobacteria|c__Gammaproteobacteria|o__Enterobacterales|f__Enterobacteriaceae
5937_lung_k141_8360_1	macrolide antibiotic; fluoroquinolone antibiotic; penam	Multidrug	3000518	CRP	antibiotic efflux	5937_lung_k141_8360	d__Bacteria|p__Proteobacteria|c__Gammaproteobacteria|o__Enterobacterales|f__Enterobacteriaceae|g__Escherichia|s__Escherichia coli
All_lung_k141_3462577_1	macrolide antibiotic; fluoroquinolone antibiotic; penam; tetracycline antibiotic	Multidrug	3000833	evgS	antibiotic efflux	All_lung_k141_3462577	d__Bacteria|p__Proteobacteria|c__Gammaproteobacteria|o__Enterobacterales|f__Enterobacteriaceae|g__Escherichia|s__Escherichia coli
All_lung_k141_32559_1	macrolide antibiotic; fluoroquinolone antibiotic; penam; tetracycline antibiotic	Multidrug	3000833	evgS	antibiotic efflux	All_lung_k141_32559	d__Bacteria|p__Proteobacteria|c__Gammaproteobacteria|o__Enterobacterales|f__Enterobacteriaceae|g__Escherichia|s__Escherichia coli
7075_lung_k141_7488_1	macrolide antibiotic; fluoroquinolone antibiotic; penam; tetracycline antibiotic	Multidrug	3000833	evgS	antibiotic efflux	7075_lung_k141_7488	d__Bacteria|p__Proteobacteria|c__Gammaproteobacteria|o__Enterobacterales|f__Enterobacteriaceae|g__Escherichia|s__Escherichia coli
5931_lung_k141_5282_1	macrolide antibiotic; fluoroquinolone antibiotic; penam; tetracycline antibiotic	Multidrug	3000833	evgS	antibiotic efflux	5931_lung_k141_5282	d__Bacteria|p__Proteobacteria|c__Gammaproteobacteria|o__Enterobacterales|f__Enterobacteriaceae|g__Escherichia|s__Escherichia coli
All_lung_k141_118398_2	macrolide antibiotic; fluoroquinolone antibiotic; tetracycline antibiotic; acridine dye; phenicol antibiotic; disinfecting agents and intercalating dyes	Multidrug	3003031	MexW	antibiotic efflux	All_lung_k141_118398	d__Bacteria|p__Proteobacteria|c__Gammaproteobacteria|o__Pseudomonadales|f__Pseudomonadaceae|g__Pseudomonas|s__Pseudomonas aeruginosa
All_lung_k141_2314959_1	macrolide antibiotic; fluoroquinolone antibiotic; tetracycline antibiotic; acridine dye; phenicol antibiotic; disinfecting agents and intercalating dyes	Multidrug	3003031	MexW	antibiotic efflux	All_lung_k141_2314959	d__Bacteria|p__Proteobacteria|c__Gammaproteobacteria|o__Pseudomonadales|f__Pseudomonadaceae|g__Pseudomonas|s__Pseudomonas aeruginosa
All_lung_k141_218996_2	macrolide antibiotic; fluoroquinolone antibiotic; tetracycline antibiotic; acridine dye; phenicol antibiotic; disinfecting agents and intercalating dyes	Multidrug	3003030	MexV	antibiotic efflux	All_lung_k141_218996	d__Bacteria|p__Proteobacteria|c__Gammaproteobacteria|o__Pseudomonadales|f__Pseudomonadaceae|g__Pseudomonas|s__Pseudomonas aeruginosa
6466_lung_k141_21996_1	macrolide antibiotic; fluoroquinolone antibiotic; tetracycline antibiotic; phenicol antibiotic	Multidrug	3003056	smeE	antibiotic efflux	6466_lung_k141_21996	d__Bacteria|p__Proteobacteria|c__Gammaproteobacteria|o__Xanthomonadales|f__Xanthomonadaceae|g__Stenotrophomonas|s__Stenotrophomonas acidaminiphila
6408_lung_k141_22657_1	macrolide antibiotic; fluoroquinolone antibiotic; tetracycline antibiotic; phenicol antibiotic	Multidrug	3003057	smeF	antibiotic efflux	6408_lung_k141_22657	d__Bacteria|p__Proteobacteria|c__Gammaproteobacteria|o__Xanthomonadales|f__Xanthomonadaceae|g__Stenotrophomonas|s__Stenotrophomonas sp. Pemsol
All_lung_k141_3135722_1	macrolide antibiotic; fluoroquinolone antibiotic; tetracycline antibiotic; phenicol antibiotic	Multidrug	3003056	smeE	antibiotic efflux	All_lung_k141_3135722	d__Bacteria|p__Proteobacteria|c__Gammaproteobacteria|o__Xanthomonadales|f__Xanthomonadaceae|g__Stenotrophomonas|s__Stenotrophomonas maltophilia
W6872_lung_k141_23802_1	macrolide antibiotic; fluoroquinolone antibiotic; tetracycline antibiotic; phenicol antibiotic	Multidrug	3003055	smeD	antibiotic efflux	W6872_lung_k141_23802	d__Bacteria|p__Proteobacteria|c__Gammaproteobacteria|o__Xanthomonadales|f__Xanthomonadaceae|g__Stenotrophomonas|s__Stenotrophomonas sp. Pemsol
6590_lung_k141_18492_1	macrolide antibiotic; fluoroquinolone antibiotic; tetracycline antibiotic; phenicol antibiotic	Multidrug	3003055	smeD	antibiotic efflux	6590_lung_k141_18492	d__Bacteria|p__Proteobacteria|c__Gammaproteobacteria|o__Xanthomonadales|f__Xanthomonadaceae|g__Stenotrophomonas|s__Stenotrophomonas maltophilia
All_lung_k141_3359375_1	macrolide antibiotic; fluoroquinolone antibiotic; tetracycline antibiotic; phenicol antibiotic	Multidrug	3003056	smeE	antibiotic efflux	All_lung_k141_3359375	d__Bacteria|p__Proteobacteria|c__Gammaproteobacteria|o__Xanthomonadales|f__Xanthomonadaceae|g__Stenotrophomonas|s__Stenotrophomonas maltophilia
All_lung_k141_2688080_1	macrolide antibiotic; fluoroquinolone antibiotic; tetracycline antibiotic; phenicol antibiotic	Multidrug	3003056	smeE	antibiotic efflux	All_lung_k141_2688080	d__Bacteria|p__Proteobacteria|c__Gammaproteobacteria|o__Xanthomonadales|f__Xanthomonadaceae|g__Stenotrophomonas|s__Stenotrophomonas maltophilia
All_lung_k141_2307034_1	macrolide antibiotic; fluoroquinolone antibiotic; tetracycline antibiotic; phenicol antibiotic	Multidrug	3003056	smeE	antibiotic efflux	All_lung_k141_2307034	d__Bacteria|p__Proteobacteria|c__Gammaproteobacteria|o__Xanthomonadales|f__Xanthomonadaceae|g__Stenotrophomonas|s__Stenotrophomonas maltophilia
All_lung_k141_27523_2	macrolide antibiotic; fluoroquinolone antibiotic; tetracycline antibiotic; phenicol antibiotic	Multidrug	3003055	smeD	antibiotic efflux	All_lung_k141_27523	d__Bacteria|p__Proteobacteria|c__Gammaproteobacteria|o__Xanthomonadales|f__Xanthomonadaceae|g__Stenotrophomonas|s__Stenotrophomonas maltophilia
All_lung_k141_6914068_1	macrolide antibiotic; fluoroquinolone antibiotic; tetracycline antibiotic; phenicol antibiotic	Multidrug	3003056	smeE	antibiotic efflux	All_lung_k141_6914068	d__Bacteria|p__Proteobacteria|c__Gammaproteobacteria|o__Xanthomonadales|f__Xanthomonadaceae|g__Stenotrophomonas|s__Stenotrophomonas maltophilia
W6872_lung_k141_34097_1	macrolide antibiotic; fluoroquinolone antibiotic; tetracycline antibiotic; phenicol antibiotic	Multidrug	3003056	smeE	antibiotic efflux	W6872_lung_k141_34097	d__Bacteria|p__Proteobacteria|c__Gammaproteobacteria|o__Xanthomonadales|f__Xanthomonadaceae|g__Stenotrophomonas|s__Stenotrophomonas maltophilia
All_lung_k141_49787_1	macrolide antibiotic; fluoroquinolone antibiotic; tetracycline antibiotic; phenicol antibiotic	Multidrug	3003056	smeE	antibiotic efflux	All_lung_k141_49787	d__Bacteria|p__Proteobacteria|c__Gammaproteobacteria|o__Xanthomonadales|f__Xanthomonadaceae|g__Stenotrophomonas|s__Stenotrophomonas sp. Pemsol
385604_lung_k141_21343_1	macrolide antibiotic; fluoroquinolone antibiotic; tetracycline antibiotic; phenicol antibiotic	Multidrug	3003056	smeE	antibiotic efflux	385604_lung_k141_21343	d__Bacteria|p__Proteobacteria|c__Gammaproteobacteria|o__Xanthomonadales|f__Xanthomonadaceae|g__Stenotrophomonas|s__Stenotrophomonas maltophilia
All_lung_k141_4651607_1	macrolide antibiotic; fluoroquinolone antibiotic; tetracycline antibiotic; phenicol antibiotic	Multidrug	3003056	smeE	antibiotic efflux	All_lung_k141_4651607	d__Bacteria|p__Proteobacteria|c__Gammaproteobacteria|o__Xanthomonadales|f__Xanthomonadaceae|g__Stenotrophomonas|s__Stenotrophomonas maltophilia
All_lung_k141_1758178_1	macrolide antibiotic; fluoroquinolone antibiotic; tetracycline antibiotic; phenicol antibiotic	Multidrug	3003055	smeD	antibiotic efflux	All_lung_k141_1758178	d__Bacteria|p__Proteobacteria|c__Gammaproteobacteria|o__Xanthomonadales|f__Xanthomonadaceae|g__Stenotrophomonas|s__Stenotrophomonas maltophilia
385604_lung_k141_11184_1	macrolide antibiotic; fluoroquinolone antibiotic; tetracycline antibiotic; phenicol antibiotic	Multidrug	3003056	smeE	antibiotic efflux	385604_lung_k141_11184	d__Bacteria|p__Proteobacteria|c__Gammaproteobacteria|o__Xanthomonadales|f__Xanthomonadaceae|g__Stenotrophomonas|s__Stenotrophomonas maltophilia
All_lung_k141_1014931_1	macrolide antibiotic; lincosamide antibiotic	Multidrug	3004669	emtA	antibiotic target alteration	All_lung_k141_1014931	d__Bacteria|p__Firmicutes|c__Bacilli|o__Lactobacillales|f__Enterococcaceae|g__Enterococcus|s__Enterococcus faecium
6781_lung_k141_5605_1	macrolide antibiotic; lincosamide antibiotic; streptogramin antibiotic	MLS	3000498	ErmF	antibiotic target alteration	6781_lung_k141_5605	d__Bacteria|p__Bacteroidetes|c__Flavobacteriia|o__Flavobacteriales|f__Weeksellaceae|g__Chryseobacterium|s__Chryseobacterium sp. 6424
5894_lung_k141_12064_1	macrolide antibiotic; lincosamide antibiotic; streptogramin antibiotic	MLS	3000375	ErmB	antibiotic target alteration	5894_lung_k141_12064	d__Bacteria
W6910_lung_k141_5559_1	macrolide antibiotic; lincosamide antibiotic; streptogramin antibiotic	MLS	3000596	ErmX	antibiotic target alteration	W6910_lung_k141_5559	d__Bacteria|p__Actinobacteria|c__Actinomycetia|o__Micrococcales|f__Micrococcaceae
W6920_lung_k141_8740_1	macrolide antibiotic; lincosamide antibiotic; streptogramin antibiotic	MLS	3000522	ErmG	antibiotic target alteration	W6920_lung_k141_8740	d__Bacteria
5868_lung_k141_1110_3	macrolide antibiotic; lincosamide antibiotic; streptogramin antibiotic	MLS	3000604	Erm(35)	antibiotic target alteration	5868_lung_k141_1110	d__Bacteria|p__Bacteroidetes|c__Bacteroidia|o__Bacteroidales|f__Bacteroidaceae|g__Bacteroides|s__Bacteroides coprosuis
5851_lung_k141_1902_1	macrolide antibiotic; lincosamide antibiotic; streptogramin antibiotic	MLS	3000498	ErmF	antibiotic target alteration	5851_lung_k141_1902	d__Bacteria|p__Bacteroidetes|c__Bacteroidia|o__Bacteroidales|f__Bacteroidaceae|g__Bacteroides|s__Bacteroides fragilis
JXJJWB001_lung_k141_23388_1	macrolide antibiotic; lincosamide antibiotic; streptogramin antibiotic	MLS	3000522	ErmG	antibiotic target alteration	JXJJWB001_lung_k141_23388	d__Bacteria|p__Bacteroidetes|c__Bacteroidia|o__Bacteroidales
W6914_lung_k141_959_1	macrolide antibiotic; lincosamide antibiotic; streptogramin antibiotic	MLS	3000595	ErmT	antibiotic target alteration	W6914_lung_k141_959	d__Bacteria|p__Firmicutes|c__Bacilli|o__Bacillales|f__Bacillaceae|g__Anoxybacillus|s__Anoxybacillus kamchatkensis
5851_lung_k141_9755_1	macrolide antibiotic; lincosamide antibiotic; streptogramin antibiotic	MLS	3000595	ErmT	antibiotic target alteration	5851_lung_k141_9755	d__Bacteria|p__Firmicutes|c__Bacilli|o__Lactobacillales|f__Lactobacillaceae|g__Lactobacillus
W6932_lung_k141_10373_1	macrolide antibiotic; lincosamide antibiotic; streptogramin antibiotic	MLS	3000347	ErmA	antibiotic target alteration	W6932_lung_k141_10373	d__Bacteria|p__Firmicutes|c__Bacilli|o__Lactobacillales|f__Enterococcaceae|g__Enterococcus|s__Enterococcus faecium
6184_lung_k141_8889_1	macrolide antibiotic; lincosamide antibiotic; streptogramin antibiotic	MLS	3000498	ErmF	antibiotic target alteration	6184_lung_k141_8889	d__Bacteria|p__Bacteroidetes|c__Flavobacteriia|o__Flavobacteriales|f__Weeksellaceae
W7067_lung_k141_4366_1	macrolide antibiotic; lincosamide antibiotic; streptogramin antibiotic	MLS	3000375	ErmB	antibiotic target alteration	W7067_lung_k141_4366	d__Bacteria|p__Firmicutes|c__Bacilli|o__Lactobacillales|f__Lactobacillaceae|g__Companilactobacillus|s__Companilactobacillus heilongjiangensis
5899_lung_k141_9597_1	macrolide antibiotic; lincosamide antibiotic; streptogramin antibiotic	MLS	3000498	ErmF	antibiotic target alteration	5899_lung_k141_9597	d__Bacteria|p__Bacteroidetes
6568_lung_k141_20353_1	macrolide antibiotic; lincosamide antibiotic; streptogramin antibiotic	MLS	3000522	ErmG	antibiotic target alteration	6568_lung_k141_20353	d__Bacteria|p__Bacteroidetes|c__Bacteroidia|o__Bacteroidales|f__Barnesiellaceae|g__Coprobacter|s__Coprobacter sp. 2CBH44
W6860_lung_k141_353_1	macrolide antibiotic; lincosamide antibiotic; streptogramin antibiotic	MLS	3000375	ErmB	antibiotic target alteration	W6860_lung_k141_353	d__Bacteria|p__Firmicutes|c__Bacilli|o__Lactobacillales|f__Lactobacillaceae|g__Limosilactobacillus|s__Limosilactobacillus reuteri
All_lung_k141_205677_1	macrolide antibiotic; lincosamide antibiotic; streptogramin antibiotic	MLS	3003908	Erm(47)	antibiotic target alteration	All_lung_k141_205677	U__unclassified
7043_lung_k141_4286_1	macrolide antibiotic; lincosamide antibiotic; streptogramin antibiotic	MLS	3000595	ErmT	antibiotic target alteration	7043_lung_k141_4286	d__Bacteria|p__Firmicutes|c__Bacilli
7107_lung_k141_16838_1	macrolide antibiotic; lincosamide antibiotic; streptogramin antibiotic	MLS	3000605	Erm(36)	antibiotic target alteration	7107_lung_k141_16838	U__unclassified
7053_lung_k141_13857_1	macrolide antibiotic; lincosamide antibiotic; streptogramin antibiotic	MLS	3000522	ErmG	antibiotic target alteration	7053_lung_k141_13857	d__Bacteria|p__Bacteroidetes|c__Bacteroidia|o__Bacteroidales|g__Phocaeicola|s__Phocaeicola coprophilus
6920_lung_k141_14183_1	macrolide antibiotic; lincosamide antibiotic; streptogramin antibiotic	MLS	3000250	ErmC	antibiotic target alteration	6920_lung_k141_14183	d__Bacteria|p__Firmicutes|c__Bacilli|o__Bacillales|f__Staphylococcaceae|g__Staphylococcus|s__Staphylococcus aureus
7093_lung_k141_3149_1	macrolide antibiotic; lincosamide antibiotic; streptogramin antibiotic	MLS	3000596	ErmX	antibiotic target alteration	7093_lung_k141_3149	d__Bacteria|p__Actinobacteria|c__Actinomycetia|o__Corynebacteriales|f__Corynebacteriaceae|g__Corynebacterium|s__Corynebacterium diphtheriae
W7017_lung_k141_10462_1	macrolide antibiotic; lincosamide antibiotic; streptogramin antibiotic	MLS	3000375	ErmB	antibiotic target alteration	W7017_lung_k141_10462	d__Bacteria|p__Firmicutes|c__Bacilli|o__Lactobacillales|f__Lactobacillaceae
W7093_lung_k141_3958_2	macrolide antibiotic; lincosamide antibiotic; streptogramin antibiotic	MLS	3000522	ErmG	antibiotic target alteration	W7093_lung_k141_3958	d__Bacteria|p__Firmicutes|c__Bacilli|o__Bacillales|f__Staphylococcaceae|g__Mammaliicoccus|s__Mammaliicoccus sciuri
7017_lung_k141_2262_2	macrolide antibiotic; lincosamide antibiotic; streptogramin antibiotic	MLS	3000375	ErmB	antibiotic target alteration	7017_lung_k141_2262	d__Bacteria|p__Firmicutes|c__Bacilli|o__Lactobacillales|f__Lactobacillaceae|g__Limosilactobacillus
7077_lung_k141_9631_1	macrolide antibiotic; lincosamide antibiotic; streptogramin antibiotic	MLS	3003106	Erm(42)	antibiotic target alteration	7077_lung_k141_9631	d__Bacteria|p__Proteobacteria|c__Gammaproteobacteria
5804_lung_k141_26288_1	macrolide antibiotic; lincosamide antibiotic; streptogramin antibiotic	MLS	3000347	ErmA	antibiotic target alteration	5804_lung_k141_26288	d__Bacteria|p__Firmicutes|c__Bacilli
7029_lung_k141_9814_1	macrolide antibiotic; lincosamide antibiotic; streptogramin antibiotic	MLS	3000595	ErmT	antibiotic target alteration	7029_lung_k141_9814	d__Bacteria|p__Firmicutes|c__Bacilli
5887_lung_k141_5269_1	macrolide antibiotic; lincosamide antibiotic; streptogramin antibiotic	MLS	3000595	ErmT	antibiotic target alteration	5887_lung_k141_5269	d__Bacteria|p__Proteobacteria|c__Gammaproteobacteria|o__Pasteurellales|f__Pasteurellaceae|g__Actinobacillus|s__Actinobacillus sp. GY-402
5868_lung_k141_3379_1	macrolide antibiotic; lincosamide antibiotic; streptogramin antibiotic	MLS	3000347	ErmA	antibiotic target alteration	5868_lung_k141_3379	d__Bacteria|p__Firmicutes|c__Bacilli|o__Lactobacillales|f__Carnobacteriaceae|g__Jeotgalibaca|s__Jeotgalibaca porci
5940_lung_k141_890_1	macrolide antibiotic; lincosamide antibiotic; streptogramin antibiotic	MLS	3000250	ErmC	antibiotic target alteration	5940_lung_k141_890	d__Bacteria|p__Firmicutes|c__Bacilli|o__Bacillales|f__Bacillaceae|g__Anoxybacillus|s__Anoxybacillus kamchatkensis
W7105_lung_k141_11404_1	macrolide antibiotic; lincosamide antibiotic; streptogramin antibiotic	MLS	3000498	ErmF	antibiotic target alteration	W7105_lung_k141_11404	d__Bacteria|p__Bacteroidetes|c__Bacteroidia|o__Bacteroidales
W6918_lung_k141_6602_1	macrolide antibiotic; lincosamide antibiotic; streptogramin antibiotic	MLS	3000522	ErmG	antibiotic target alteration	W6918_lung_k141_6602	d__Bacteria|p__Firmicutes|c__Bacilli|o__Lactobacillales|f__Enterococcaceae|g__Enterococcus|s__Enterococcus cecorum
W7075_lung_k141_1883_2	macrolide antibiotic; lincosamide antibiotic; streptogramin antibiotic	MLS	3000347	ErmA	antibiotic target alteration	W7075_lung_k141_1883	d__Bacteria|p__Firmicutes|c__Bacilli|o__Bacillales|f__Staphylococcaceae|g__Mammaliicoccus|s__Mammaliicoccus sciuri
6029_lung_k141_14745_1	macrolide antibiotic; lincosamide antibiotic; streptogramin antibiotic	MLS	3000250	ErmC	antibiotic target alteration	6029_lung_k141_14745	d__Bacteria|p__Firmicutes|c__Bacilli|o__Bacillales|f__Staphylococcaceae|g__Mammaliicoccus|s__Mammaliicoccus sciuri
6895_lung_k141_9261_1	macrolide antibiotic; lincosamide antibiotic; streptogramin antibiotic	MLS	3000498	ErmF	antibiotic target alteration	6895_lung_k141_9261	d__Bacteria|p__Bacteroidetes|c__Bacteroidia|o__Bacteroidales|f__Bacteroidaceae|g__Bacteroides|s__Bacteroides fragilis
7103_lung_k141_7430_1	macrolide antibiotic; lincosamide antibiotic; streptogramin antibiotic	MLS	3000498	ErmF	antibiotic target alteration	7103_lung_k141_7430	d__Bacteria|p__Bacteroidetes
All_lung_k141_555640_1	macrolide antibiotic; lincosamide antibiotic; streptogramin antibiotic	MLS	3000498	ErmF	antibiotic target alteration	All_lung_k141_555640	d__Bacteria|p__Bacteroidetes|c__Bacteroidia|o__Bacteroidales|f__Bacteroidaceae|g__Bacteroides
6979_lung_k141_7664_1	macrolide antibiotic; lincosamide antibiotic; streptogramin antibiotic	MLS	3000498	ErmF	antibiotic target alteration	6979_lung_k141_7664	d__Bacteria|p__Bacteroidetes|c__Flavobacteriia|o__Flavobacteriales|f__Weeksellaceae|g__Chryseobacterium|s__Chryseobacterium indologenes
5829_lung_k141_4510_2	macrolide antibiotic; lincosamide antibiotic; streptogramin antibiotic	MLS	3000375	ErmB	antibiotic target alteration	5829_lung_k141_4510	d__Bacteria|p__Firmicutes|c__Bacilli|o__Lactobacillales|f__Enterococcaceae|g__Enterococcus|s__Enterococcus casseliflavus
5895_lung_k141_5073_2	macrolide antibiotic; lincosamide antibiotic; streptogramin antibiotic	MLS	3000498	ErmF	antibiotic target alteration	5895_lung_k141_5073	d__Bacteria|p__Bacteroidetes|c__Bacteroidia|o__Bacteroidales|f__Tannerellaceae|g__Parabacteroides|s__Parabacteroides distasonis
6832_lung_k141_4972_1	macrolide antibiotic; lincosamide antibiotic; streptogramin antibiotic	MLS	3000375	ErmB	antibiotic target alteration	6832_lung_k141_4972	d__Bacteria|p__Firmicutes
6953_lung_k141_9143_1	macrolide antibiotic; lincosamide antibiotic; streptogramin antibiotic	MLS	3000250	ErmC	antibiotic target alteration	6953_lung_k141_9143	d__Bacteria|p__Firmicutes|c__Bacilli|o__Bacillales|f__Staphylococcaceae|g__Mammaliicoccus|s__Mammaliicoccus sciuri
All_lung_k141_401832_2	macrolide antibiotic; lincosamide antibiotic; streptogramin antibiotic	MLS	3004626	Erm(49)	antibiotic target alteration	All_lung_k141_401832	d__Bacteria|p__Actinobacteria|c__Actinomycetia|o__Bifidobacteriales|f__Bifidobacteriaceae|g__Bifidobacterium|s__Bifidobacterium longum
7075_lung_k141_12779_1	macrolide antibiotic; lincosamide antibiotic; streptogramin antibiotic	MLS	3000375	ErmB	antibiotic target alteration	7075_lung_k141_12779	d__Bacteria|p__Firmicutes|c__Bacilli|o__Lactobacillales|f__Lactobacillaceae|g__Lactobacillus
6895_lung_k141_49529_1	macrolide antibiotic; lincosamide antibiotic; streptogramin antibiotic	MLS	3000596	ErmX	antibiotic target alteration	6895_lung_k141_49529	d__Bacteria|p__Actinobacteria|c__Actinomycetia|o__Actinomycetales|f__Actinomycetaceae|g__Trueperella|s__Trueperella pyogenes
6742_lung_k141_8536_1	macrolide antibiotic; lincosamide antibiotic; streptogramin antibiotic	MLS	3000498	ErmF	antibiotic target alteration	6742_lung_k141_8536	d__Bacteria|p__Bacteroidetes|c__Bacteroidia|o__Bacteroidales
5955_lung_k141_9643_2	macrolide antibiotic; lincosamide antibiotic; streptogramin antibiotic	MLS	3003106	Erm(42)	antibiotic target alteration	5955_lung_k141_9643	d__Bacteria|p__Proteobacteria|c__Gammaproteobacteria
W7105_lung_k141_17142_1	macrolide antibiotic; lincosamide antibiotic; streptogramin antibiotic	MLS	3000375	ErmB	antibiotic target alteration	W7105_lung_k141_17142	d__Bacteria|p__Firmicutes|c__Bacilli|o__Lactobacillales|f__Enterococcaceae|g__Enterococcus|s__Enterococcus sp. FDAARGOS_375
6299_lung_k141_17026_1	macrolide antibiotic; lincosamide antibiotic; streptogramin antibiotic	MLS	3000522	ErmG	antibiotic target alteration	6299_lung_k141_17026	d__Bacteria|p__Firmicutes|c__Clostridia|o__Clostridiales|f__Clostridiaceae|g__Clostridium|s__Clostridium isatidis
5946_lung_k141_559_1	macrolide antibiotic; lincosamide antibiotic; streptogramin antibiotic	MLS	3000595	ErmT	antibiotic target alteration	5946_lung_k141_559	d__Bacteria|p__Firmicutes|c__Bacilli|o__Lactobacillales|f__Aerococcaceae|g__Aerococcus|s__Aerococcus urinaeequi
All_lung_k141_119910_1	macrolide antibiotic; lincosamide antibiotic; streptogramin antibiotic	MLS	3000593	ErmQ	antibiotic target alteration	All_lung_k141_119910	d__Bacteria|p__Firmicutes|c__Clostridia|o__Clostridiales|f__Peptostreptococcaceae|g__Peptacetobacter|s__Peptacetobacter hiranonis
7075_lung_k141_31024_1	macrolide antibiotic; lincosamide antibiotic; streptogramin antibiotic	MLS	3003106	Erm(42)	antibiotic target alteration	7075_lung_k141_31024	d__Bacteria|p__Proteobacteria|c__Gammaproteobacteria|o__Enterobacterales
5855_lung_k141_14200_1	macrolide antibiotic; lincosamide antibiotic; streptogramin antibiotic	MLS	3003106	Erm(42)	antibiotic target alteration	5855_lung_k141_14200	d__Bacteria|p__Proteobacteria|c__Gammaproteobacteria|o__Enterobacterales|f__Enterobacteriaceae|g__Escherichia|s__Escherichia coli
6911_lung_k141_19652_1	macrolide antibiotic; lincosamide antibiotic; streptogramin antibiotic	MLS	3003908	Erm(47)	antibiotic target alteration	6911_lung_k141_19652	U__unclassified
6697_lung_k141_4117_1	macrolide antibiotic; lincosamide antibiotic; streptogramin antibiotic; tetracycline antibiotic; oxazolidinone antibiotic; phenicol antibiotic; pleuromutilin antibiotic	Multidrug	3003746	optrA	antibiotic target protection	6697_lung_k141_4117	d__Bacteria
All_lung_k141_521397_1	macrolide antibiotic; lincosamide antibiotic; streptogramin antibiotic; tetracycline antibiotic; oxazolidinone antibiotic; phenicol antibiotic; pleuromutilin antibiotic	Multidrug	3004470	poxtA	antibiotic target protection	All_lung_k141_521397	d__Bacteria|p__Proteobacteria|c__Gammaproteobacteria|o__Thiotrichales|f__Francisellaceae|g__Francisella|s__Francisella tularensis
All_lung_k141_112658_2	macrolide antibiotic; lincosamide antibiotic; streptogramin antibiotic; tetracycline antibiotic; oxazolidinone antibiotic; phenicol antibiotic; pleuromutilin antibiotic	Multidrug	3004470	poxtA	antibiotic target protection	All_lung_k141_112658	d__Bacteria|p__Firmicutes|c__Clostridia|o__Clostridiales|f__Clostridiaceae|g__Clostridium|s__Clostridium perfringens
6568_lung_k141_8123_1	macrolide antibiotic; lincosamide antibiotic; streptogramin antibiotic; tetracycline antibiotic; oxazolidinone antibiotic; phenicol antibiotic; pleuromutilin antibiotic	Multidrug	3004470	poxtA	antibiotic target protection	6568_lung_k141_8123	d__Bacteria|p__Proteobacteria|c__Gammaproteobacteria|o__Vibrionales|f__Vibrionaceae|g__Vibrio|s__Vibrio aphrogenes
W7093_lung_k141_3920_1	macrolide antibiotic; lincosamide antibiotic; streptogramin antibiotic; tetracycline antibiotic; oxazolidinone antibiotic; phenicol antibiotic; pleuromutilin antibiotic	Multidrug	3003746	optrA	antibiotic target protection	W7093_lung_k141_3920	d__Bacteria|p__Firmicutes|c__Bacilli
6407_lung_k141_8425_1	macrolide antibiotic; lincosamide antibiotic; streptogramin antibiotic; tetracycline antibiotic; oxazolidinone antibiotic; phenicol antibiotic; pleuromutilin antibiotic	Multidrug	3003109	msrE	antibiotic target protection	6407_lung_k141_8425	d__Bacteria|p__Proteobacteria
5916_lung_k141_7883_1	macrolide antibiotic; lincosamide antibiotic; streptogramin antibiotic; tetracycline antibiotic; oxazolidinone antibiotic; phenicol antibiotic; pleuromutilin antibiotic	Multidrug	3003109	msrE	antibiotic target protection	5916_lung_k141_7883	d__Bacteria|p__Proteobacteria|c__Gammaproteobacteria|o__Pseudomonadales|f__Moraxellaceae|g__Acinetobacter|s__Acinetobacter baumannii
E7009_lung_k141_37522_2	macrolide antibiotic; lincosamide antibiotic; streptogramin antibiotic; tetracycline antibiotic; oxazolidinone antibiotic; phenicol antibiotic; pleuromutilin antibiotic	Multidrug	3000616	mel	antibiotic target protection	E7009_lung_k141_37522	d__Bacteria|p__Firmicutes|c__Bacilli|o__Lactobacillales|f__Streptococcaceae|g__Streptococcus|s__Streptococcus suis
W6920_lung_k141_9435_1	macrolide antibiotic; lincosamide antibiotic; streptogramin antibiotic; tetracycline antibiotic; oxazolidinone antibiotic; phenicol antibiotic; pleuromutilin antibiotic	Multidrug	3004470	poxtA	antibiotic target protection	W6920_lung_k141_9435	d__Bacteria|p__Firmicutes|c__Bacilli
5850_lung_k141_11319_1	macrolide antibiotic; lincosamide antibiotic; streptogramin antibiotic; tetracycline antibiotic; oxazolidinone antibiotic; phenicol antibiotic; pleuromutilin antibiotic	Multidrug	3003746	optrA	antibiotic target protection	5850_lung_k141_11319	d__Bacteria|p__Firmicutes|c__Bacilli|o__Lactobacillales|f__Aerococcaceae|g__Aerococcus|s__Aerococcus urinaeequi
7107_lung_k141_5210_1	macrolide antibiotic; lincosamide antibiotic; streptogramin antibiotic; tetracycline antibiotic; oxazolidinone antibiotic; phenicol antibiotic; pleuromutilin antibiotic	Multidrug	3004470	poxtA	antibiotic target protection	7107_lung_k141_5210	d__Bacteria|p__Proteobacteria|c__Gammaproteobacteria|o__Vibrionales|f__Vibrionaceae|g__Vibrio|s__Vibrio aphrogenes
W6932_lung_k141_2786_1	macrolide antibiotic; lincosamide antibiotic; streptogramin antibiotic; tetracycline antibiotic; oxazolidinone antibiotic; phenicol antibiotic; pleuromutilin antibiotic	Multidrug	3003746	optrA	antibiotic target protection	W6932_lung_k141_2786	d__Bacteria|p__Firmicutes|c__Bacilli|o__Lactobacillales|f__Lactobacillaceae|g__Amylolactobacillus|s__Amylolactobacillus amylophilus
5903_lung_k141_11465_1	macrolide antibiotic; lincosamide antibiotic; streptogramin antibiotic; tetracycline antibiotic; oxazolidinone antibiotic; phenicol antibiotic; pleuromutilin antibiotic	Multidrug	3000251	msrA	antibiotic target protection	5903_lung_k141_11465	d__Bacteria|p__Firmicutes|c__Bacilli|o__Bacillales|f__Staphylococcaceae|g__Staphylococcus
5816_lung_k141_10319_1	macrolide antibiotic; lincosamide antibiotic; streptogramin antibiotic; tetracycline antibiotic; oxazolidinone antibiotic; phenicol antibiotic; pleuromutilin antibiotic	Multidrug	3003746	optrA	antibiotic target protection	5816_lung_k141_10319	d__Bacteria
6409_lung_k141_7909_1	macrolide antibiotic; lincosamide antibiotic; streptogramin antibiotic; tetracycline antibiotic; oxazolidinone antibiotic; phenicol antibiotic; pleuromutilin antibiotic	Multidrug	3003109	msrE	antibiotic target protection	6409_lung_k141_7909	d__Bacteria|p__Proteobacteria
6945_lung_k141_10177_1	macrolide antibiotic; lincosamide antibiotic; streptogramin antibiotic; tetracycline antibiotic; oxazolidinone antibiotic; phenicol antibiotic; pleuromutilin antibiotic	Multidrug	3003746	optrA	antibiotic target protection	6945_lung_k141_10177	d__Bacteria|p__Firmicutes|c__Bacilli|o__Lactobacillales|f__Aerococcaceae|g__Aerococcus|s__Aerococcus urinaeequi
W7047_lung_k141_2633_1	macrolide antibiotic; lincosamide antibiotic; streptogramin antibiotic; tetracycline antibiotic; oxazolidinone antibiotic; phenicol antibiotic; pleuromutilin antibiotic	Multidrug	3003109	msrE	antibiotic target protection	W7047_lung_k141_2633	d__Bacteria|p__Proteobacteria|c__Gammaproteobacteria|o__Enterobacterales|f__Enterobacteriaceae|g__Klebsiella|s__Klebsiella pneumoniae
339806_lung_k141_537_2	macrolide antibiotic; lincosamide antibiotic; streptogramin antibiotic; tetracycline antibiotic; oxazolidinone antibiotic; phenicol antibiotic; pleuromutilin antibiotic	Multidrug	3003109	msrE	antibiotic target protection	339806_lung_k141_537	d__Bacteria|p__Proteobacteria|c__Gammaproteobacteria|o__Pseudomonadales|f__Moraxellaceae|g__Moraxella|s__Moraxella osloensis
W6912_lung_k141_10009_1	macrolide antibiotic; lincosamide antibiotic; streptogramin antibiotic; tetracycline antibiotic; oxazolidinone antibiotic; phenicol antibiotic; pleuromutilin antibiotic	Multidrug	3003109	msrE	antibiotic target protection	W6912_lung_k141_10009	d__Bacteria|p__Proteobacteria
6848_lung_k141_11926_1	macrolide antibiotic; lincosamide antibiotic; streptogramin antibiotic; tetracycline antibiotic; oxazolidinone antibiotic; phenicol antibiotic; pleuromutilin antibiotic	Multidrug	3003746	optrA	antibiotic target protection	6848_lung_k141_11926	d__Bacteria
All_lung_k141_149925_1	macrolide antibiotic; lincosamide antibiotic; streptogramin antibiotic; tetracycline antibiotic; oxazolidinone antibiotic; phenicol antibiotic; pleuromutilin antibiotic	Multidrug	3004470	poxtA	antibiotic target protection	All_lung_k141_149925	d__Bacteria|p__Firmicutes|c__Bacilli
7061_lung_k141_7342_1	macrolide antibiotic; lincosamide antibiotic; streptogramin antibiotic; tetracycline antibiotic; oxazolidinone antibiotic; phenicol antibiotic; pleuromutilin antibiotic	Multidrug	3003746	optrA	antibiotic target protection	7061_lung_k141_7342	d__Bacteria|p__Firmicutes|c__Bacilli
W6920_lung_k141_2697_1	macrolide antibiotic; lincosamide antibiotic; streptogramin antibiotic; tetracycline antibiotic; oxazolidinone antibiotic; phenicol antibiotic; pleuromutilin antibiotic	Multidrug	3003746	optrA	antibiotic target protection	W6920_lung_k141_2697	d__Bacteria|p__Firmicutes|c__Bacilli|o__Lactobacillales|f__Enterococcaceae|g__Enterococcus|s__Enterococcus faecalis
All_lung_k141_193855_1	macrolide antibiotic; lincosamide antibiotic; streptogramin antibiotic; tetracycline antibiotic; oxazolidinone antibiotic; phenicol antibiotic; pleuromutilin antibiotic	Multidrug	3002829	vgaA	antibiotic target protection	All_lung_k141_193855	d__Bacteria|p__Firmicutes|c__Bacilli|o__Bacillales|f__Staphylococcaceae|g__Staphylococcus|s__Staphylococcus epidermidis
6967_lung_k141_9141_1	macrolide antibiotic; lincosamide antibiotic; streptogramin antibiotic; tetracycline antibiotic; oxazolidinone antibiotic; phenicol antibiotic; pleuromutilin antibiotic	Multidrug	3003109	msrE	antibiotic target protection	6967_lung_k141_9141	d__Bacteria|p__Proteobacteria|c__Gammaproteobacteria|o__Enterobacterales|f__Enterobacteriaceae|g__Klebsiella|s__Klebsiella pneumoniae
6960_lung_k141_12354_1	macrolide antibiotic; lincosamide antibiotic; streptogramin antibiotic; tetracycline antibiotic; oxazolidinone antibiotic; phenicol antibiotic; pleuromutilin antibiotic	Multidrug	3002833	vgaE	antibiotic target protection	6960_lung_k141_12354	d__Bacteria|p__Firmicutes|c__Bacilli|o__Bacillales|f__Staphylococcaceae|g__Staphylococcus|s__Staphylococcus aureus
All_lung_k141_1205963_2	macrolide antibiotic; lincosamide antibiotic; streptogramin antibiotic; tetracycline antibiotic; oxazolidinone antibiotic; phenicol antibiotic; pleuromutilin antibiotic	Multidrug	3004470	poxtA	antibiotic target protection	All_lung_k141_1205963	d__Bacteria|p__Firmicutes|c__Bacilli
W6860_lung_k141_53679_1	macrolide antibiotic; lincosamide antibiotic; streptogramin antibiotic; tetracycline antibiotic; oxazolidinone antibiotic; phenicol antibiotic; pleuromutilin antibiotic	Multidrug	3004470	poxtA	antibiotic target protection	W6860_lung_k141_53679	U__unclassified
6269_lung_k141_9637_1	macrolide antibiotic; lincosamide antibiotic; streptogramin antibiotic; tetracycline antibiotic; oxazolidinone antibiotic; phenicol antibiotic; pleuromutilin antibiotic	Multidrug	3003109	msrE	antibiotic target protection	6269_lung_k141_9637	d__Bacteria|p__Proteobacteria|c__Gammaproteobacteria|o__Enterobacterales|f__Enterobacteriaceae|g__Klebsiella|s__Klebsiella pneumoniae
All_lung_k141_54320_2	macrolide antibiotic; lincosamide antibiotic; streptogramin antibiotic; tetracycline antibiotic; oxazolidinone antibiotic; phenicol antibiotic; pleuromutilin antibiotic	Multidrug	3002833	vgaE	antibiotic target protection	All_lung_k141_54320	d__Bacteria|p__Firmicutes|c__Bacilli|o__Bacillales|f__Staphylococcaceae|g__Staphylococcus|s__Staphylococcus aureus
7043_lung_k141_5161_1	macrolide antibiotic; lincosamide antibiotic; streptogramin antibiotic; tetracycline antibiotic; oxazolidinone antibiotic; phenicol antibiotic; pleuromutilin antibiotic	Multidrug	3003746	optrA	antibiotic target protection	7043_lung_k141_5161	d__Bacteria
All_lung_k141_4455806_1	macrolide antibiotic; lincosamide antibiotic; streptogramin antibiotic; tetracycline antibiotic; oxazolidinone antibiotic; phenicol antibiotic; pleuromutilin antibiotic	Multidrug	3000616	mel	antibiotic target protection	All_lung_k141_4455806	d__Bacteria|p__Firmicutes|c__Bacilli|o__Bacillales|f__Bacillaceae|g__Bacillus|s__Bacillus cereus
5990_lung_k141_6575_1	macrolide antibiotic; lincosamide antibiotic; streptogramin antibiotic; tetracycline antibiotic; oxazolidinone antibiotic; phenicol antibiotic; pleuromutilin antibiotic	Multidrug	3003746	optrA	antibiotic target protection	5990_lung_k141_6575	d__Bacteria|p__Firmicutes|c__Bacilli
5865_lung_k141_2065_2	macrolide antibiotic; lincosamide antibiotic; streptogramin antibiotic; tetracycline antibiotic; oxazolidinone antibiotic; phenicol antibiotic; pleuromutilin antibiotic	Multidrug	3003109	msrE	antibiotic target protection	5865_lung_k141_2065	d__Bacteria|p__Proteobacteria|c__Gammaproteobacteria|o__Enterobacterales|f__Enterobacteriaceae|g__Klebsiella|s__Klebsiella pneumoniae
W7059_lung_k141_3712_2	macrolide antibiotic; lincosamide antibiotic; streptogramin antibiotic; tetracycline antibiotic; oxazolidinone antibiotic; phenicol antibiotic; pleuromutilin antibiotic	Multidrug	3003109	msrE	antibiotic target protection	W7059_lung_k141_3712	d__Bacteria|p__Proteobacteria|c__Gammaproteobacteria|o__Pseudomonadales|f__Moraxellaceae|g__Moraxella|s__Moraxella osloensis
All_lung_k141_297754_2	macrolide antibiotic; lincosamide antibiotic; streptogramin antibiotic; tetracycline antibiotic; oxazolidinone antibiotic; phenicol antibiotic; pleuromutilin antibiotic	Multidrug	3004470	poxtA	antibiotic target protection	All_lung_k141_297754	d__Bacteria|p__Proteobacteria|c__Gammaproteobacteria|o__Xanthomonadales|f__Xanthomonadaceae|g__Stenotrophomonas|s__Stenotrophomonas maltophilia
5822_lung_k141_6855_1	macrolide antibiotic; lincosamide antibiotic; streptogramin antibiotic; tetracycline antibiotic; oxazolidinone antibiotic; phenicol antibiotic; pleuromutilin antibiotic	Multidrug	3003109	msrE	antibiotic target protection	5822_lung_k141_6855	d__Bacteria|p__Proteobacteria|c__Gammaproteobacteria|o__Pseudomonadales|f__Moraxellaceae|g__Acinetobacter|s__Acinetobacter baumannii
6029_lung_k141_11159_1	macrolide antibiotic; lincosamide antibiotic; streptogramin antibiotic; tetracycline antibiotic; oxazolidinone antibiotic; phenicol antibiotic; pleuromutilin antibiotic	Multidrug	3003746	optrA	antibiotic target protection	6029_lung_k141_11159	d__Bacteria|p__Firmicutes|c__Bacilli|o__Lactobacillales
7047_lung_k141_4308_1	macrolide antibiotic; lincosamide antibiotic; streptogramin antibiotic; tetracycline antibiotic; oxazolidinone antibiotic; phenicol antibiotic; pleuromutilin antibiotic	Multidrug	3003746	optrA	antibiotic target protection	7047_lung_k141_4308	d__Bacteria|p__Firmicutes|c__Bacilli
6184_lung_k141_10301_1	macrolide antibiotic; lincosamide antibiotic; streptogramin antibiotic; tetracycline antibiotic; oxazolidinone antibiotic; phenicol antibiotic; pleuromutilin antibiotic	Multidrug	3003746	optrA	antibiotic target protection	6184_lung_k141_10301	d__Bacteria
5901_lung_k141_5877_1	macrolide antibiotic; lincosamide antibiotic; streptogramin antibiotic; tetracycline antibiotic; oxazolidinone antibiotic; phenicol antibiotic; pleuromutilin antibiotic	Multidrug	3000616	mel	antibiotic target protection	5901_lung_k141_5877	d__Bacteria|p__Bacteroidetes|c__Bacteroidia|o__Bacteroidales|f__Bacteroidaceae|g__Bacteroides|s__Bacteroides fragilis
W6858_lung_k141_8185_1	macrolide antibiotic; lincosamide antibiotic; streptogramin antibiotic; tetracycline antibiotic; oxazolidinone antibiotic; phenicol antibiotic; pleuromutilin antibiotic	Multidrug	3003746	optrA	antibiotic target protection	W6858_lung_k141_8185	d__Bacteria
All_lung_k141_130000_2	macrolide antibiotic; lincosamide antibiotic; streptogramin antibiotic; tetracycline antibiotic; oxazolidinone antibiotic; phenicol antibiotic; pleuromutilin antibiotic	Multidrug	3003111	lsaB	antibiotic target protection	All_lung_k141_130000	d__Bacteria|p__Firmicutes|c__Bacilli|o__Bacillales|f__Staphylococcaceae|g__Staphylococcus
5891_lung_k141_5015_1	macrolide antibiotic; lincosamide antibiotic; streptogramin antibiotic; tetracycline antibiotic; oxazolidinone antibiotic; phenicol antibiotic; pleuromutilin antibiotic	Multidrug	3003109	msrE	antibiotic target protection	5891_lung_k141_5015	d__Bacteria|p__Proteobacteria|c__Gammaproteobacteria|o__Pseudomonadales|f__Moraxellaceae|g__Acinetobacter|s__Acinetobacter baumannii
7087_lung_k141_7467_1	macrolide antibiotic; lincosamide antibiotic; streptogramin antibiotic; tetracycline antibiotic; oxazolidinone antibiotic; phenicol antibiotic; pleuromutilin antibiotic	Multidrug	3003746	optrA	antibiotic target protection	7087_lung_k141_7467	d__Bacteria|p__Firmicutes|c__Bacilli
7067_lung_k141_3395_1	macrolide antibiotic; lincosamide antibiotic; streptogramin antibiotic; tetracycline antibiotic; oxazolidinone antibiotic; phenicol antibiotic; pleuromutilin antibiotic	Multidrug	3003109	msrE	antibiotic target protection	7067_lung_k141_3395	d__Bacteria|p__Proteobacteria
7087_lung_k141_4842_1	macrolide antibiotic; lincosamide antibiotic; streptogramin antibiotic; tetracycline antibiotic; oxazolidinone antibiotic; phenicol antibiotic; pleuromutilin antibiotic	Multidrug	3003746	optrA	antibiotic target protection	7087_lung_k141_4842	d__Bacteria|p__Firmicutes|c__Bacilli|o__Lactobacillales|f__Aerococcaceae|g__Aerococcus|s__Aerococcus urinaeequi
W7075_lung_k141_11744_1	macrolide antibiotic; lincosamide antibiotic; streptogramin antibiotic; tetracycline antibiotic; oxazolidinone antibiotic; phenicol antibiotic; pleuromutilin antibiotic	Multidrug	3002833	vgaE	antibiotic target protection	W7075_lung_k141_11744	d__Bacteria|p__Firmicutes|c__Bacilli|o__Bacillales|f__Staphylococcaceae|g__Staphylococcus|s__Staphylococcus aureus
W6860_lung_k141_20091_2	macrolide antibiotic; lincosamide antibiotic; streptogramin antibiotic; tetracycline antibiotic; oxazolidinone antibiotic; phenicol antibiotic; pleuromutilin antibiotic	Multidrug	3002833	vgaE	antibiotic target protection	W6860_lung_k141_20091	d__Bacteria|p__Firmicutes|c__Bacilli|o__Bacillales|f__Staphylococcaceae|g__Staphylococcus|s__Staphylococcus aureus
5899_lung_k141_12717_1	macrolide antibiotic; lincosamide antibiotic; streptogramin antibiotic; tetracycline antibiotic; oxazolidinone antibiotic; phenicol antibiotic; pleuromutilin antibiotic	Multidrug	3003746	optrA	antibiotic target protection	5899_lung_k141_12717	d__Bacteria
5804_lung_k141_8582_1	macrolide antibiotic; lincosamide antibiotic; streptogramin antibiotic; tetracycline antibiotic; oxazolidinone antibiotic; phenicol antibiotic; pleuromutilin antibiotic	Multidrug	3003746	optrA	antibiotic target protection	5804_lung_k141_8582	d__Bacteria
6070_lung_k141_6986_1	macrolide antibiotic; lincosamide antibiotic; streptogramin antibiotic; tetracycline antibiotic; oxazolidinone antibiotic; phenicol antibiotic; pleuromutilin antibiotic	Multidrug	3003109	msrE	antibiotic target protection	6070_lung_k141_6986	d__Bacteria|p__Proteobacteria
All_lung_k141_118040_2	macrolide antibiotic; lincosamide antibiotic; streptogramin antibiotic; tetracycline antibiotic; oxazolidinone antibiotic; phenicol antibiotic; pleuromutilin antibiotic	Multidrug	3004715	vga(E) Staphylococcus cohnii	antibiotic target protection	All_lung_k141_118040	d__Bacteria|p__Firmicutes|c__Bacilli|o__Lactobacillales|f__Aerococcaceae|g__Suicoccus|s__Suicoccus acidiformans
All_lung_k141_54106_2	macrolide antibiotic; lincosamide antibiotic; streptogramin antibiotic; tetracycline antibiotic; oxazolidinone antibiotic; phenicol antibiotic; pleuromutilin antibiotic	Multidrug	3002831	vgaC	antibiotic target protection	All_lung_k141_54106	d__Bacteria|p__Firmicutes|c__Bacilli|o__Lactobacillales|f__Carnobacteriaceae|g__Carnobacterium|s__Carnobacterium sp. CP1
7045_lung_k141_13173_2	macrolide antibiotic; lincosamide antibiotic; streptogramin antibiotic; tetracycline antibiotic; oxazolidinone antibiotic; phenicol antibiotic; pleuromutilin antibiotic	Multidrug	3003746	optrA	antibiotic target protection	7045_lung_k141_13173	d__Bacteria|p__Firmicutes|c__Bacilli
7097_lung_k141_12306_1	macrolide antibiotic; lincosamide antibiotic; streptogramin antibiotic; tetracycline antibiotic; oxazolidinone antibiotic; phenicol antibiotic; pleuromutilin antibiotic	Multidrug	3003746	optrA	antibiotic target protection	7097_lung_k141_12306	d__Bacteria|p__Firmicutes|c__Bacilli|o__Lactobacillales|f__Aerococcaceae|g__Aerococcus|s__Aerococcus urinaeequi
6920_lung_k141_3351_1	macrolide antibiotic; lincosamide antibiotic; streptogramin antibiotic; tetracycline antibiotic; oxazolidinone antibiotic; phenicol antibiotic; pleuromutilin antibiotic	Multidrug	3004470	poxtA	antibiotic target protection	6920_lung_k141_3351	d__Bacteria|p__Proteobacteria|c__Gammaproteobacteria|o__Vibrionales|f__Vibrionaceae|g__Vibrio|s__Vibrio aphrogenes
7001_lung_k141_7028_1	macrolide antibiotic; lincosamide antibiotic; streptogramin antibiotic; tetracycline antibiotic; oxazolidinone antibiotic; phenicol antibiotic; pleuromutilin antibiotic	Multidrug	3000616	mel	antibiotic target protection	7001_lung_k141_7028	d__Bacteria|p__Firmicutes|c__Bacilli|o__Lactobacillales|f__Streptococcaceae|g__Streptococcus
W7075_lung_k141_13118_1	macrolide antibiotic; lincosamide antibiotic; streptogramin antibiotic; tetracycline antibiotic; oxazolidinone antibiotic; phenicol antibiotic; pleuromutilin antibiotic	Multidrug	3002833	vgaE	antibiotic target protection	W7075_lung_k141_13118	d__Bacteria|p__Firmicutes|c__Bacilli|o__Bacillales|f__Staphylococcaceae|g__Staphylococcus|s__Staphylococcus aureus
5808_lung_k141_901_1	macrolide antibiotic; lincosamide antibiotic; streptogramin antibiotic; tetracycline antibiotic; oxazolidinone antibiotic; phenicol antibiotic; pleuromutilin antibiotic	Multidrug	3000616	mel	antibiotic target protection	5808_lung_k141_901	d__Bacteria|p__Bacteroidetes|c__Bacteroidia|o__Bacteroidales|f__Bacteroidaceae|g__Bacteroides|s__Bacteroides fragilis
5865_lung_k141_12782_1	macrolide antibiotic; lincosamide antibiotic; streptogramin antibiotic; tetracycline antibiotic; oxazolidinone antibiotic; phenicol antibiotic; pleuromutilin antibiotic	Multidrug	3000616	mel	antibiotic target protection	5865_lung_k141_12782	d__Bacteria|p__Firmicutes|c__Bacilli|o__Bacillales|f__Bacillaceae|g__Bacillus|s__Bacillus cereus
W6850_lung_k141_36483_1	macrolide antibiotic; lincosamide antibiotic; streptogramin antibiotic; tetracycline antibiotic; oxazolidinone antibiotic; phenicol antibiotic; pleuromutilin antibiotic	Multidrug	3003746	optrA	antibiotic target protection	W6850_lung_k141_36483	d__Bacteria|p__Firmicutes|c__Bacilli|o__Lactobacillales
All_lung_k141_3812764_1	macrolide antibiotic; lincosamide antibiotic; streptogramin antibiotic; tetracycline antibiotic; oxazolidinone antibiotic; phenicol antibiotic; pleuromutilin antibiotic	Multidrug	3002833	vgaE	antibiotic target protection	All_lung_k141_3812764	d__Bacteria|p__Firmicutes|c__Bacilli|o__Bacillales|f__Staphylococcaceae|g__Staphylococcus|s__Staphylococcus aureus
W7043_lung_k141_22114_1	macrolide antibiotic; lincosamide antibiotic; streptogramin antibiotic; tetracycline antibiotic; oxazolidinone antibiotic; phenicol antibiotic; pleuromutilin antibiotic	Multidrug	3003746	optrA	antibiotic target protection	W7043_lung_k141_22114	d__Bacteria
5903_lung_k141_3624_1	macrolide antibiotic; lincosamide antibiotic; streptogramin antibiotic; tetracycline antibiotic; oxazolidinone antibiotic; phenicol antibiotic; pleuromutilin antibiotic	Multidrug	3000251	msrA	antibiotic target protection	5903_lung_k141_3624	d__Bacteria|p__Firmicutes|c__Bacilli|o__Bacillales|f__Staphylococcaceae|g__Staphylococcus|s__Staphylococcus hominis
5820_lung_k141_4857_1	macrolide antibiotic; lincosamide antibiotic; streptogramin antibiotic; tetracycline antibiotic; oxazolidinone antibiotic; phenicol antibiotic; pleuromutilin antibiotic	Multidrug	3003109	msrE	antibiotic target protection	5820_lung_k141_4857	d__Bacteria|p__Proteobacteria|c__Gammaproteobacteria|o__Pseudomonadales|f__Moraxellaceae|g__Acinetobacter|s__Acinetobacter baumannii
All_lung_k141_44436_1	macrolide antibiotic; lincosamide antibiotic; streptogramin antibiotic; tetracycline antibiotic; oxazolidinone antibiotic; phenicol antibiotic; pleuromutilin antibiotic	Multidrug	3000251	msrA	antibiotic target protection	All_lung_k141_44436	d__Bacteria|p__Firmicutes|c__Bacilli|o__Bacillales|f__Staphylococcaceae|g__Staphylococcus|s__Staphylococcus pasteuri
All_lung_k141_2247354_1	macrolide antibiotic; lincosamide antibiotic; streptogramin antibiotic; tetracycline antibiotic; oxazolidinone antibiotic; phenicol antibiotic; pleuromutilin antibiotic	Multidrug	3003206	lsaE	antibiotic target protection	All_lung_k141_2247354	d__Bacteria|p__Firmicutes|c__Bacilli|o__Lactobacillales|f__Streptococcaceae|g__Streptococcus|s__Streptococcus suis
7051_lung_k141_10091_1	macrolide antibiotic; lincosamide antibiotic; streptogramin antibiotic; tetracycline antibiotic; oxazolidinone antibiotic; phenicol antibiotic; pleuromutilin antibiotic	Multidrug	3003746	optrA	antibiotic target protection	7051_lung_k141_10091	d__Bacteria|p__Firmicutes|c__Bacilli|o__Lactobacillales|f__Streptococcaceae|g__Lactococcus|s__Lactococcus raffinolactis
6711_lung_k141_12897_1	macrolide antibiotic; lincosamide antibiotic; streptogramin antibiotic; tetracycline antibiotic; oxazolidinone antibiotic; phenicol antibiotic; pleuromutilin antibiotic	Multidrug	3003109	msrE	antibiotic target protection	6711_lung_k141_12897	d__Bacteria|p__Proteobacteria|c__Gammaproteobacteria|o__Pseudomonadales|f__Moraxellaceae|g__Acinetobacter|s__Acinetobacter baumannii
All_lung_k141_23379_3	macrolide antibiotic; monobactam; tetracycline antibiotic; aminocoumarin antibiotic	Multidrug	3004075	MuxC	antibiotic efflux	All_lung_k141_23379	d__Bacteria|p__Proteobacteria|c__Gammaproteobacteria|o__Pseudomonadales|f__Pseudomonadaceae|g__Pseudomonas|s__Pseudomonas aeruginosa
All_lung_k141_23379_2	macrolide antibiotic; monobactam; tetracycline antibiotic; aminocoumarin antibiotic	Multidrug	3004074	MuxB	antibiotic efflux	All_lung_k141_23379	d__Bacteria|p__Proteobacteria|c__Gammaproteobacteria|o__Pseudomonadales|f__Pseudomonadaceae|g__Pseudomonas|s__Pseudomonas aeruginosa
All_lung_k141_175124_2	macrolide antibiotic; monobactam; tetracycline antibiotic; aminocoumarin antibiotic	Multidrug	3004073	MuxA	antibiotic efflux	All_lung_k141_175124	d__Bacteria|p__Proteobacteria|c__Gammaproteobacteria|o__Pseudomonadales|f__Pseudomonadaceae|g__Pseudomonas|s__Pseudomonas aeruginosa
6347_lung_k141_13398_1	macrolide antibiotic; penam	Multidrug	3000816	mtrA	antibiotic efflux	6347_lung_k141_13398	d__Bacteria|p__Actinobacteria|c__Actinomycetia|o__Corynebacteriales|f__Mycobacteriaceae|g__Mycobacterium|s__Mycobacterium sp. YC-RL4
All_lung_k141_5294280_1	macrolide antibiotic; tetracycline antibiotic; triclosan	Multidrug	3003692	MexJ	antibiotic efflux	All_lung_k141_5294280	d__Bacteria|p__Proteobacteria|c__Gammaproteobacteria|o__Pseudomonadales|f__Pseudomonadaceae|g__Pseudomonas|s__Pseudomonas aeruginosa
All_lung_k141_900886_1	macrolide antibiotic; tetracycline antibiotic; triclosan	Multidrug	3003693	MexK	antibiotic efflux	All_lung_k141_900886	d__Bacteria|p__Proteobacteria|c__Gammaproteobacteria|o__Pseudomonadales|f__Pseudomonadaceae|g__Pseudomonas|s__Pseudomonas aeruginosa
All_lung_k141_3160822_1	macrolide antibiotic; tetracycline antibiotic; triclosan	Multidrug	3003710	MexL	antibiotic efflux	All_lung_k141_3160822	d__Bacteria|p__Proteobacteria|c__Gammaproteobacteria|o__Pseudomonadales|f__Pseudomonadaceae|g__Pseudomonas|s__Pseudomonas aeruginosa
All_lung_k141_721173_2	macrolide antibiotic; tetracycline antibiotic; triclosan	Multidrug	3003693	MexK	antibiotic efflux	All_lung_k141_721173	d__Bacteria|p__Proteobacteria|c__Gammaproteobacteria|o__Pseudomonadales|f__Pseudomonadaceae|g__Pseudomonas|s__Pseudomonas aeruginosa
All_lung_k141_2852796_1	macrolide antibiotic; tetracycline antibiotic; triclosan	Multidrug	3003710	MexL	antibiotic efflux	All_lung_k141_2852796	d__Bacteria|p__Proteobacteria|c__Gammaproteobacteria|o__Pseudomonadales|f__Pseudomonadaceae|g__Pseudomonas|s__Pseudomonas aeruginosa
All_lung_k141_910393_1	monobactam; carbapenem; cephalosporin	Multidrug	3006816	PDC-448	antibiotic inactivation	All_lung_k141_910393	d__Bacteria|p__Proteobacteria|c__Gammaproteobacteria|o__Pseudomonadales|f__Pseudomonadaceae|g__Pseudomonas|s__Pseudomonas aeruginosa
All_lung_k141_104784_1	monobactam; carbapenem; cephalosporin	Multidrug	3006837	PDC-471	antibiotic inactivation	All_lung_k141_104784	d__Bacteria|p__Proteobacteria|c__Gammaproteobacteria|o__Pseudomonadales|f__Pseudomonadaceae|g__Pseudomonas|s__Pseudomonas aeruginosa
All_lung_k141_394807_2	monobactam; carbapenem; cephalosporin; cephamycin; penam; penem	Multidrug	3005044	OmpA	reduced permeability to antibiotic	All_lung_k141_394807	d__Bacteria|p__Proteobacteria|c__Gammaproteobacteria|o__Enterobacterales|f__Enterobacteriaceae|g__Klebsiella|s__Klebsiella pneumoniae
6815_lung_k141_12853_1	monobactam; carbapenem; cephalosporin; cephamycin; penam; penem	Multidrug	3004122	Klebsiella pneumoniae OmpK37	reduced permeability to antibiotic	6815_lung_k141_12853	d__Bacteria|p__Proteobacteria|c__Gammaproteobacteria|o__Enterobacterales|f__Enterobacteriaceae|g__Klebsiella|s__Klebsiella pneumoniae
All_lung_k141_397815_1	monobactam; cephalosporin; cephamycin; penam; penem	Multidrug	3002518	OCH-5	antibiotic inactivation	All_lung_k141_397815	d__Bacteria|p__Proteobacteria|c__Alphaproteobacteria|o__Rhizobiales|f__Brucellaceae|g__Ochrobactrum|s__Ochrobactrum anthropi
5805_lung_k141_8327_1	monobactam; cephalosporin; penam; penem	Multidrug	3000979	TEM-116	antibiotic inactivation	5805_lung_k141_8327	d__Bacteria|p__Proteobacteria|c__Gammaproteobacteria|o__Enterobacterales|f__Enterobacteriaceae|g__Klebsiella|s__Klebsiella pneumoniae
7107_lung_k141_4897_1	monobactam; cephalosporin; penam; penem	Multidrug	3005260	TEM-229	antibiotic inactivation	7107_lung_k141_4897	d__Bacteria|p__Proteobacteria|c__Gammaproteobacteria|o__Enterobacterales|f__Enterobacteriaceae|g__Salmonella|s__Salmonella enterica
All_lung_k141_1058443_1	nitroimidazole antibiotic	Nitroimidazole	3003950	msbA	antibiotic efflux	All_lung_k141_1058443	d__Bacteria|p__Proteobacteria|c__Gammaproteobacteria|o__Enterobacterales|f__Enterobacteriaceae|g__Enterobacter|s__Enterobacter asburiae
7057_lung_k141_8220_1	nucleoside antibiotic	Nucleoside	3002897	SAT-4	antibiotic inactivation	7057_lung_k141_8220	d__Bacteria
6251_lung_k141_2383_1	nucleoside antibiotic	Nucleoside	3002895	SAT-2	antibiotic inactivation	6251_lung_k141_2383	d__Bacteria|p__Proteobacteria|c__Gammaproteobacteria|o__Pseudomonadales|f__Pseudomonadaceae|g__Pseudomonas|s__Pseudomonas sp. gcc21
All_lung_k141_4194422_1	nucleoside antibiotic	Nucleoside	3002897	SAT-4	antibiotic inactivation	All_lung_k141_4194422	d__Bacteria
350408_lung_k141_1449_2	nucleoside antibiotic	Nucleoside	3002897	SAT-4	antibiotic inactivation	350408_lung_k141_1449	d__Bacteria|p__Proteobacteria|c__Epsilonproteobacteria|o__Campylobacterales|f__Campylobacteraceae|g__Arcobacter|s__Arcobacter cibarius
5990_lung_k141_1339_1	nucleoside antibiotic	Nucleoside	3002895	SAT-2	antibiotic inactivation	5990_lung_k141_1339	d__Bacteria|p__Proteobacteria|c__Gammaproteobacteria
5875_lung_k141_1223_1	nucleoside antibiotic	Nucleoside	3002897	SAT-4	antibiotic inactivation	5875_lung_k141_1223	d__Bacteria|p__Firmicutes|c__Clostridia|o__Clostridiales|f__Peptostreptococcaceae|g__Clostridioides|s__Clostridioides difficile
5820_lung_k141_2925_1	nucleoside antibiotic	Nucleoside	3002897	SAT-4	antibiotic inactivation	5820_lung_k141_2925	d__Bacteria|p__Firmicutes|c__Bacilli|o__Bacillales|f__Staphylococcaceae|g__Staphylococcus|s__Staphylococcus haemolyticus
W6932_lung_k141_3828_1	nucleoside antibiotic	Nucleoside	3002897	SAT-4	antibiotic inactivation	W6932_lung_k141_3828	d__Bacteria|p__Proteobacteria|c__Epsilonproteobacteria|o__Campylobacterales|f__Campylobacteraceae|g__Campylobacter|s__Campylobacter jejuni
6269_lung_k141_56365_1	nucleoside antibiotic	Nucleoside	3002897	SAT-4	antibiotic inactivation	6269_lung_k141_56365	d__Bacteria|p__Proteobacteria|c__Epsilonproteobacteria|o__Campylobacterales|f__Campylobacteraceae|g__Campylobacter
All_lung_k141_64148_1	nucleoside antibiotic; acridine dye; disinfecting agents and intercalating dyes	Multidrug	3003549	mdtO	antibiotic efflux	All_lung_k141_64148	d__Bacteria|p__Proteobacteria|c__Gammaproteobacteria|o__Enterobacterales|f__Enterobacteriaceae|g__Escherichia|s__Escherichia coli
7075_lung_k141_8231_1	nucleoside antibiotic; acridine dye; disinfecting agents and intercalating dyes	Multidrug	3003549	mdtO	antibiotic efflux	7075_lung_k141_8231	d__Bacteria|p__Proteobacteria|c__Gammaproteobacteria|o__Enterobacterales|f__Enterobacteriaceae
All_lung_k141_238817_2	nucleoside antibiotic; acridine dye; disinfecting agents and intercalating dyes	Multidrug	3003548	mdtN	antibiotic efflux	All_lung_k141_238817	d__Bacteria|p__Proteobacteria|c__Gammaproteobacteria|o__Enterobacterales|f__Enterobacteriaceae|g__Escherichia|s__Escherichia coli
All_lung_k141_2337624_1	nucleoside antibiotic; acridine dye; disinfecting agents and intercalating dyes	Multidrug	3003550	mdtP	antibiotic efflux	All_lung_k141_2337624	d__Bacteria|p__Proteobacteria|c__Gammaproteobacteria|o__Enterobacterales|f__Enterobacteriaceae|g__Escherichia|s__Escherichia coli
7075_lung_k141_22922_1	nucleoside antibiotic; acridine dye; disinfecting agents and intercalating dyes	Multidrug	3003549	mdtO	antibiotic efflux	7075_lung_k141_22922	d__Bacteria|p__Proteobacteria|c__Gammaproteobacteria|o__Enterobacterales|f__Enterobacteriaceae
All_lung_k141_64148_2	nucleoside antibiotic; acridine dye; disinfecting agents and intercalating dyes	Multidrug	3003550	mdtP	antibiotic efflux	All_lung_k141_64148	d__Bacteria|p__Proteobacteria|c__Gammaproteobacteria|o__Enterobacterales|f__Enterobacteriaceae|g__Escherichia|s__Escherichia coli
All_lung_k141_1629100_1	nucleoside antibiotic; acridine dye; disinfecting agents and intercalating dyes	Multidrug	3003549	mdtO	antibiotic efflux	All_lung_k141_1629100	d__Bacteria|p__Proteobacteria|c__Gammaproteobacteria|o__Enterobacterales|f__Enterobacteriaceae|g__Escherichia|s__Escherichia coli
All_lung_k141_6706664_1	nucleoside antibiotic; acridine dye; disinfecting agents and intercalating dyes	Multidrug	3003549	mdtO	antibiotic efflux	All_lung_k141_6706664	d__Bacteria|p__Proteobacteria|c__Gammaproteobacteria|o__Enterobacterales|f__Enterobacteriaceae|g__Escherichia|s__Escherichia coli
6582_lung_k141_2366_2	para-aminosalicylic acid	Para-aminosalicylic acid	3004157	Mycobacterium tuberculosis folC with mutation conferring resistance to para-aminosalicylic acid	antibiotic target alteration	6582_lung_k141_2366	d__Bacteria|p__Actinobacteria|c__Actinomycetia|o__Corynebacteriales|f__Nocardiaceae|g__Rhodococcus|s__Rhodococcus erythropolis
6070_lung_k141_7358_1	penam	Penam	3002244	CARB-5	antibiotic inactivation	6070_lung_k141_7358	d__Bacteria|p__Proteobacteria|c__Gammaproteobacteria|o__Pseudomonadales|f__Moraxellaceae|g__Acinetobacter|s__Acinetobacter baumannii
W6920_lung_k141_2014_2	penam	Penam	3002247	CARB-8	antibiotic inactivation	W6920_lung_k141_2014	d__Bacteria|p__Proteobacteria|c__Gammaproteobacteria|o__Pseudomonadales|f__Moraxellaceae|g__Acinetobacter|s__Acinetobacter baumannii
W6840_lung_k141_430_1	penam	Penam	3002242	CARB-3	antibiotic inactivation	W6840_lung_k141_430	d__Bacteria|p__Proteobacteria|c__Gammaproteobacteria|o__Pasteurellales|f__Pasteurellaceae|g__Glaesserella|s__Glaesserella sp. 15-184
All_lung_k141_3388623_1	penam	Penam	3003440	mecB	antibiotic target replacement	All_lung_k141_3388623	d__Bacteria|p__Firmicutes|c__Bacilli|o__Bacillales|f__Staphylococcaceae|g__Macrococcus|s__Macrococcus canis
5871_lung_k141_8604_1	penam	Penam	3002247	CARB-8	antibiotic inactivation	5871_lung_k141_8604	d__Bacteria|p__Proteobacteria
6540_lung_k141_13201_1	penam	Penam	3002242	CARB-3	antibiotic inactivation	6540_lung_k141_13201	d__Bacteria|p__Proteobacteria|c__Gammaproteobacteria|o__Xanthomonadales|f__Xanthomonadaceae|g__Thermomonas|s__Thermomonas brevis
W6960_lung_k141_13328_1	penam	Penam	3002255	CARB-16	antibiotic inactivation	W6960_lung_k141_13328	d__Bacteria|p__Proteobacteria|c__Gammaproteobacteria|o__Pseudomonadales|f__Moraxellaceae|g__Acinetobacter|s__Acinetobacter baumannii
6914_lung_k141_438_1	penam	Penam	3002244	CARB-5	antibiotic inactivation	6914_lung_k141_438	d__Bacteria|p__Proteobacteria|c__Gammaproteobacteria|o__Enterobacterales|f__Morganellaceae|g__Providencia|s__Providencia rettgeri
All_lung_k141_5515208_1	penam	Penam	3002481	AER-1	antibiotic inactivation	All_lung_k141_5515208	d__Bacteria|p__Proteobacteria|c__Gammaproteobacteria|o__Pseudomonadales|f__Pseudomonadaceae|g__Pseudomonas|s__Pseudomonas putida
5868_lung_k141_14570_1	penam	Penam	3004762	BRO-2	antibiotic inactivation	5868_lung_k141_14570	d__Bacteria|p__Proteobacteria|c__Gammaproteobacteria|o__Pseudomonadales|f__Moraxellaceae|g__Moraxella|s__Moraxella catarrhalis
6789_lung_k141_12753_1	penam	Penam	3005585	CARB-51	antibiotic inactivation	6789_lung_k141_12753	d__Bacteria|p__Proteobacteria
6168_lung_k141_6365_1	penam	Penam	3002247	CARB-8	antibiotic inactivation	6168_lung_k141_6365	d__Bacteria|p__Proteobacteria|c__Betaproteobacteria|o__Burkholderiales|f__Alcaligenaceae|g__Oligella|s__Oligella ureolytica
6203_lung_k141_15017_1	penam	Penam	3002255	CARB-16	antibiotic inactivation	6203_lung_k141_15017	d__Bacteria|p__Proteobacteria|c__Gammaproteobacteria|o__Pseudomonadales|f__Moraxellaceae|g__Psychrobacter|s__Psychrobacter sp. PRwf-1
All_lung_k141_3086029_1	penam	Penam	3002481	AER-1	antibiotic inactivation	All_lung_k141_3086029	d__Bacteria|p__Proteobacteria|c__Gammaproteobacteria|o__Pseudomonadales|f__Pseudomonadaceae|g__Pseudomonas|s__Pseudomonas putida
All_lung_k141_5305549_1	penam	Penam	3004762	BRO-2	antibiotic inactivation	All_lung_k141_5305549	d__Bacteria|p__Proteobacteria|c__Gammaproteobacteria|o__Pseudomonadales|f__Moraxellaceae|g__Moraxella|s__Moraxella catarrhalis
6251_lung_k141_2532_1	penam	Penam	3005584	CARB-50	antibiotic inactivation	6251_lung_k141_2532	d__Bacteria|p__Proteobacteria|c__Gammaproteobacteria|o__Pseudomonadales|f__Moraxellaceae|g__Acinetobacter
5868_lung_k141_23969_1	penam	Penam	3002247	CARB-8	antibiotic inactivation	5868_lung_k141_23969	d__Bacteria|p__Proteobacteria|c__Gammaproteobacteria|o__Pseudomonadales|f__Moraxellaceae|g__Psychrobacter|s__Psychrobacter sp. KCTC 72983
All_lung_k141_727600_1	penam	Penam	3003440	mecB	antibiotic target replacement	All_lung_k141_727600	d__Bacteria|p__Firmicutes|c__Bacilli|o__Bacillales|f__Staphylococcaceae|g__Macrococcus|s__Macrococcus caseolyticus
6898_lung_k141_12530_1	penam	Penam	3002252	CARB-14	antibiotic inactivation	6898_lung_k141_12530	d__Bacteria|p__Proteobacteria
All_lung_k141_58990_1	penam	Penam	3004762	BRO-2	antibiotic inactivation	All_lung_k141_58990	d__Bacteria|p__Proteobacteria|c__Gammaproteobacteria|o__Pseudomonadales|f__Moraxellaceae|g__Moraxella|s__Moraxella bovoculi
All_lung_k141_154973_2	peptide antibiotic	Peptide	3005047	eptB	antibiotic target alteration	All_lung_k141_154973	d__Bacteria|p__Proteobacteria|c__Gammaproteobacteria|o__Enterobacterales|f__Enterobacteriaceae|g__Klebsiella|s__Klebsiella pneumoniae
All_lung_k141_82342_3	peptide antibiotic	Peptide	3004569	ICR-Mo	antibiotic target alteration	All_lung_k141_82342	d__Bacteria|p__Proteobacteria|c__Gammaproteobacteria|o__Pseudomonadales|f__Moraxellaceae|g__Moraxella|s__Moraxella osloensis
W6932_lung_k141_11510_1	peptide antibiotic	Peptide	3003577	ugd	antibiotic target alteration	W6932_lung_k141_11510	d__Bacteria|p__Proteobacteria|c__Gammaproteobacteria|o__Enterobacterales|f__Enterobacteriaceae|g__Escherichia|s__Escherichia coli
All_lung_k141_2412682_1	peptide antibiotic	Peptide	3005064	cprS	antibiotic target alteration; antibiotic efflux	All_lung_k141_2412682	d__Bacteria|p__Proteobacteria|c__Gammaproteobacteria|o__Pseudomonadales|f__Pseudomonadaceae|g__Pseudomonas|s__Pseudomonas aeruginosa
All_lung_k141_5943648_1	peptide antibiotic	Peptide	3004569	ICR-Mo	antibiotic target alteration	All_lung_k141_5943648	d__Bacteria|p__Proteobacteria|c__Gammaproteobacteria|o__Pseudomonadales|f__Moraxellaceae|g__Moraxella|s__Moraxella osloensis
7031_lung_k141_4248_1	peptide antibiotic	Peptide	3004569	ICR-Mo	antibiotic target alteration	7031_lung_k141_4248	d__Bacteria|p__Proteobacteria|c__Gammaproteobacteria|o__Pseudomonadales|f__Moraxellaceae|g__Moraxella|s__Moraxella osloensis
All_lung_k141_6938776_1	peptide antibiotic	Peptide	3004569	ICR-Mo	antibiotic target alteration	All_lung_k141_6938776	d__Bacteria|p__Proteobacteria|c__Gammaproteobacteria|o__Pseudomonadales|f__Moraxellaceae|g__Moraxella|s__Moraxella osloensis
All_lung_k141_543668_1	peptide antibiotic	Peptide	3004110	MCR-2.1	antibiotic target alteration	All_lung_k141_543668	d__Bacteria|p__Proteobacteria|c__Gammaproteobacteria
W6918_lung_k141_17477_1	peptide antibiotic	Peptide	3004569	ICR-Mo	antibiotic target alteration	W6918_lung_k141_17477	d__Bacteria|p__Proteobacteria|c__Gammaproteobacteria|o__Pseudomonadales|f__Moraxellaceae|g__Moraxella|s__Moraxella osloensis
E7009_lung_k141_172981_1	peptide antibiotic	Peptide	3004110	MCR-2.1	antibiotic target alteration	E7009_lung_k141_172981	d__Bacteria|p__Proteobacteria|c__Gammaproteobacteria
E7009_lung_k141_134327_1	peptide antibiotic	Peptide	3003578	PmrF	antibiotic target alteration	E7009_lung_k141_134327	d__Bacteria|p__Proteobacteria|c__Gammaproteobacteria|o__Enterobacterales|f__Enterobacteriaceae
All_lung_k141_4215783_1	peptide antibiotic	Peptide	3005051	LpsB	reduced permeability to antibiotic	All_lung_k141_4215783	d__Bacteria|p__Proteobacteria|c__Gammaproteobacteria|o__Pseudomonadales|f__Moraxellaceae|g__Acinetobacter|s__Acinetobacter pittii
All_lung_k141_1089476_1	peptide antibiotic	Peptide	3005047	eptB	antibiotic target alteration	All_lung_k141_1089476	d__Bacteria|p__Proteobacteria|c__Gammaproteobacteria|o__Enterobacterales|f__Enterobacteriaceae|g__Klebsiella|s__Klebsiella pneumoniae
All_lung_k141_109450_2	peptide antibiotic	Peptide	3003689	MCR-1.1	antibiotic target alteration	All_lung_k141_109450	d__Bacteria|p__Proteobacteria|c__Gammaproteobacteria|o__Enterobacterales|f__Enterobacteriaceae
7093_lung_k141_13018_1	peptide antibiotic	Peptide	3004110	MCR-2.1	antibiotic target alteration	7093_lung_k141_13018	d__Bacteria|p__Proteobacteria|c__Gammaproteobacteria
W7029_lung_k141_14492_1	peptide antibiotic	Peptide	3004569	ICR-Mo	antibiotic target alteration	W7029_lung_k141_14492	d__Bacteria|p__Proteobacteria|c__Gammaproteobacteria|o__Pseudomonadales|f__Moraxellaceae|g__Moraxella|s__Moraxella osloensis
All_lung_k141_3058654_1	peptide antibiotic	Peptide	3004569	ICR-Mo	antibiotic target alteration	All_lung_k141_3058654	d__Bacteria|p__Proteobacteria|c__Gammaproteobacteria|o__Pseudomonadales|f__Moraxellaceae|g__Moraxella|s__Moraxella osloensis
All_lung_k141_107381_3	peptide antibiotic	Peptide	3003583	basS	antibiotic target alteration; antibiotic efflux	All_lung_k141_107381	d__Bacteria|p__Proteobacteria|c__Gammaproteobacteria|o__Pseudomonadales|f__Pseudomonadaceae|g__Pseudomonas|s__Pseudomonas aeruginosa
All_lung_k141_3924864_1	peptide antibiotic	Peptide	3004110	MCR-2.1	antibiotic target alteration	All_lung_k141_3924864	U__unclassified
6397_lung_k141_4307_1	peptide antibiotic	Peptide	3004569	ICR-Mo	antibiotic target alteration	6397_lung_k141_4307	d__Bacteria|p__Proteobacteria|c__Gammaproteobacteria|o__Pseudomonadales|f__Moraxellaceae|g__Moraxella|s__Moraxella osloensis
E7009_lung_k141_177730_1	peptide antibiotic	Peptide	3004110	MCR-2.1	antibiotic target alteration	E7009_lung_k141_177730	d__Bacteria|p__Proteobacteria|c__Gammaproteobacteria
All_lung_k141_241134_2	peptide antibiotic	Peptide	3005053	ArnT	antibiotic target alteration	All_lung_k141_241134	d__Bacteria|p__Proteobacteria|c__Gammaproteobacteria|o__Enterobacterales|f__Enterobacteriaceae|g__Klebsiella|s__Klebsiella pneumoniae
All_lung_k141_139197_3	peptide antibiotic	Peptide	3002985	arnA	antibiotic target alteration	All_lung_k141_139197	d__Bacteria|p__Proteobacteria|c__Gammaproteobacteria|o__Pseudomonadales|f__Pseudomonadaceae|g__Pseudomonas|s__Pseudomonas aeruginosa
All_lung_k141_2725736_1	peptide antibiotic	Peptide	3004110	MCR-2.1	antibiotic target alteration	All_lung_k141_2725736	d__Bacteria|p__Proteobacteria|c__Gammaproteobacteria
All_lung_k141_271023_2	peptide antibiotic	Peptide	3005051	LpsB	reduced permeability to antibiotic	All_lung_k141_271023	d__Bacteria|p__Proteobacteria|c__Gammaproteobacteria|o__Pseudomonadales|f__Moraxellaceae|g__Acinetobacter|s__Acinetobacter nosocomialis
E7009_lung_k141_48449_1	peptide antibiotic	Peptide	3004502	MCR-2.2	antibiotic target alteration	E7009_lung_k141_48449	d__Bacteria|p__Proteobacteria|c__Gammaproteobacteria
All_lung_k141_1455703_1	peptide antibiotic	Peptide	3004502	MCR-2.2	antibiotic target alteration	All_lung_k141_1455703	d__Bacteria|p__Proteobacteria|c__Gammaproteobacteria|o__Pseudomonadales|f__Pseudomonadaceae|g__Pseudomonas|s__Pseudomonas synxantha
All_lung_k141_6273377_1	peptide antibiotic	Peptide	3003576	eptA	antibiotic target alteration	All_lung_k141_6273377	d__Bacteria|p__Proteobacteria|c__Gammaproteobacteria|o__Enterobacterales|f__Enterobacteriaceae|g__Escherichia|s__Escherichia coli
W7093_lung_k141_24568_2	phenicol antibiotic	Phenicol	3002685	catIII	antibiotic inactivation	W7093_lung_k141_24568	d__Bacteria|p__Proteobacteria|c__Gammaproteobacteria
W7069_lung_k141_8563_1	phenicol antibiotic	Phenicol	3002703	cmx	antibiotic efflux	W7069_lung_k141_8563	d__Bacteria|p__Actinobacteria|c__Actinomycetia|o__Micrococcales|f__Micrococcaceae|g__Micrococcus|s__Micrococcus luteus
5877_lung_k141_4451_1	phenicol antibiotic	Phenicol	3002704	fexA	antibiotic efflux	5877_lung_k141_4451	d__Bacteria|p__Firmicutes|c__Bacilli|o__Bacillales|f__Staphylococcaceae|g__Mammaliicoccus|s__Mammaliicoccus sciuri
6158_lung_k141_15039_1	phenicol antibiotic	Phenicol	3002703	cmx	antibiotic efflux	6158_lung_k141_15039	d__Bacteria|p__Actinobacteria|c__Actinomycetia
5803_lung_k141_2488_1	phenicol antibiotic	Phenicol	3002704	fexA	antibiotic efflux	5803_lung_k141_2488	d__Bacteria|p__Firmicutes|c__Bacilli|o__Bacillales|f__Staphylococcaceae|g__Staphylococcus|s__Staphylococcus sp. 11-B-312
5838_lung_k141_828_1	phenicol antibiotic	Phenicol	3002703	cmx	antibiotic efflux	5838_lung_k141_828	d__Bacteria|p__Actinobacteria|c__Actinomycetia|o__Micrococcales|f__Micrococcaceae|g__Micrococcus|s__Micrococcus luteus
All_lung_k141_7258110_1	phenicol antibiotic	Phenicol	3002680	catB8	antibiotic inactivation	All_lung_k141_7258110	d__Bacteria|p__Proteobacteria|c__Gammaproteobacteria
All_lung_k141_3035163_1	phenicol antibiotic	Phenicol	3002705	floR	antibiotic efflux	All_lung_k141_3035163	d__Bacteria
6802_lung_k141_3124_1	phenicol antibiotic	Phenicol	3002705	floR	antibiotic efflux	6802_lung_k141_3124	d__Bacteria|p__Proteobacteria|c__Gammaproteobacteria|o__Enterobacterales
All_lung_k141_1636054_1	phenicol antibiotic	Phenicol	3003705	mexN	antibiotic efflux	All_lung_k141_1636054	d__Bacteria|p__Proteobacteria|c__Gammaproteobacteria|o__Pseudomonadales|f__Pseudomonadaceae|g__Pseudomonas|s__Pseudomonas aeruginosa
5392_lung_k141_2173_2	phenicol antibiotic	Phenicol	3002695	cmlA5	antibiotic efflux	5392_lung_k141_2173	d__Bacteria|p__Proteobacteria|c__Gammaproteobacteria|o__Pseudomonadales|f__Pseudomonadaceae|g__Pseudomonas|s__Pseudomonas stutzeri
6683_lung_k141_7458_1	phenicol antibiotic	Phenicol	3002705	floR	antibiotic efflux	6683_lung_k141_7458	d__Bacteria|p__Proteobacteria
5804_lung_k141_1739_1	phenicol antibiotic	Phenicol	3002703	cmx	antibiotic efflux	5804_lung_k141_1739	d__Bacteria|p__Actinobacteria|c__Actinomycetia|o__Micrococcales|f__Micrococcaceae|g__Micrococcus|s__Micrococcus luteus
W7027_lung_k141_11244_1	phenicol antibiotic	Phenicol	3002704	fexA	antibiotic efflux	W7027_lung_k141_11244	d__Bacteria|p__Firmicutes|c__Bacilli|o__Lactobacillales|f__Lactobacillaceae|g__Lactobacillus|s__Lactobacillus johnsonii
5851_lung_k141_5045_1	phenicol antibiotic	Phenicol	3002703	cmx	antibiotic efflux	5851_lung_k141_5045	d__Bacteria
5995_lung_k141_6399_1	phenicol antibiotic	Phenicol	3002704	fexA	antibiotic efflux	5995_lung_k141_6399	d__Bacteria|p__Firmicutes|c__Bacilli|o__Bacillales|f__Staphylococcaceae|g__Mammaliicoccus|s__Mammaliicoccus sciuri
6683_lung_k141_3997_1	phenicol antibiotic	Phenicol	3002705	floR	antibiotic efflux	6683_lung_k141_3997	d__Bacteria|p__Bacteroidetes|c__Flavobacteriia|o__Flavobacteriales|f__Weeksellaceae|g__Chryseobacterium|s__Chryseobacterium sp. POL2
5946_lung_k141_6521_1	phenicol antibiotic	Phenicol	3002704	fexA	antibiotic efflux	5946_lung_k141_6521	d__Bacteria|p__Firmicutes|c__Bacilli|o__Bacillales|f__Staphylococcaceae|g__Mammaliicoccus|s__Mammaliicoccus sciuri
6835_lung_k141_6903_2	phenicol antibiotic	Phenicol	3002705	floR	antibiotic efflux	6835_lung_k141_6903	d__Bacteria|p__Proteobacteria|c__Gammaproteobacteria|o__Enterobacterales
5971_lung_k141_971_2	phenicol antibiotic	Phenicol	3002705	floR	antibiotic efflux	5971_lung_k141_971	d__Bacteria|p__Proteobacteria|c__Gammaproteobacteria|o__Enterobacterales|f__Morganellaceae|g__Providencia|s__Providencia rettgeri
6661_lung_k141_2845_2	phenicol antibiotic	Phenicol	3002705	floR	antibiotic efflux	6661_lung_k141_2845	d__Bacteria
W7067_lung_k141_7437_1	phenicol antibiotic	Phenicol	3002704	fexA	antibiotic efflux	W7067_lung_k141_7437	d__Bacteria|p__Firmicutes|c__Bacilli|o__Bacillales|f__Staphylococcaceae
6540_lung_k141_26795_1	phenicol antibiotic	Phenicol	3005043	cmlA9	antibiotic efflux	6540_lung_k141_26795	d__Bacteria|p__Proteobacteria
6911_lung_k141_26113_1	phenicol antibiotic	Phenicol	3002680	catB8	antibiotic inactivation	6911_lung_k141_26113	d__Bacteria|p__Proteobacteria|c__Gammaproteobacteria|o__Pseudomonadales|f__Moraxellaceae|g__Acinetobacter|s__Acinetobacter baumannii
All_lung_k141_3512896_1	phenicol antibiotic	Phenicol	3004460	Vibrio anguillarum chloramphenicol acetyltransferase	antibiotic inactivation	All_lung_k141_3512896	U__unclassified
All_lung_k141_1058465_1	phenicol antibiotic	Phenicol	3004660	catB11	antibiotic inactivation	All_lung_k141_1058465	d__Bacteria|p__Proteobacteria|c__Gammaproteobacteria|o__Enterobacterales|f__Enterobacteriaceae|g__Klebsiella|s__Klebsiella pneumoniae
7061_lung_k141_11027_1	phenicol antibiotic	Phenicol	3002704	fexA	antibiotic efflux	7061_lung_k141_11027	d__Bacteria|p__Firmicutes|c__Bacilli|o__Bacillales|f__Staphylococcaceae|g__Staphylococcus|s__Staphylococcus sp. 11-B-312
W7093_lung_k141_14763_2	phenicol antibiotic	Phenicol	3002704	fexA	antibiotic efflux	W7093_lung_k141_14763	d__Bacteria|p__Firmicutes|c__Bacilli|o__Bacillales|f__Staphylococcaceae
5946_lung_k141_6718_1	phenicol antibiotic	Phenicol	3002703	cmx	antibiotic efflux	5946_lung_k141_6718	d__Bacteria|p__Actinobacteria|c__Actinomycetia|o__Corynebacteriales|f__Corynebacteriaceae|g__Corynebacterium|s__Corynebacterium xerosis
7093_lung_k141_7173_2	phenicol antibiotic	Phenicol	3002685	catIII	antibiotic inactivation	7093_lung_k141_7173	d__Bacteria|p__Proteobacteria|c__Gammaproteobacteria|o__Pasteurellales|f__Pasteurellaceae
6731_lung_k141_12403_1	phenicol antibiotic	Phenicol	3002703	cmx	antibiotic efflux	6731_lung_k141_12403	d__Bacteria|p__Actinobacteria|c__Actinomycetia
All_lung_k141_305482_1	phenicol antibiotic	Phenicol	3002679	Pseudomonas aeruginosa catB7	antibiotic inactivation	All_lung_k141_305482	d__Bacteria|p__Proteobacteria|c__Gammaproteobacteria|o__Pseudomonadales|f__Pseudomonadaceae|g__Pseudomonas|s__Pseudomonas aeruginosa
6842_lung_k141_8862_1	phenicol antibiotic	Phenicol	3002704	fexA	antibiotic efflux	6842_lung_k141_8862	d__Bacteria|p__Firmicutes|c__Bacilli|o__Bacillales|f__Staphylococcaceae|g__Staphylococcus|s__Staphylococcus sp. 11-B-312
All_lung_k141_1281417_1	phenicol antibiotic	Phenicol	3005043	cmlA9	antibiotic efflux	All_lung_k141_1281417	d__Bacteria|p__Proteobacteria
6029_lung_k141_24458_1	phenicol antibiotic	Phenicol	3002696	cmlA6	antibiotic efflux	6029_lung_k141_24458	d__Bacteria|p__Proteobacteria|c__Gammaproteobacteria
All_lung_k141_3645862_1	phenicol antibiotic	Phenicol	3002683	catI	antibiotic inactivation	All_lung_k141_3645862	d__Bacteria|p__Proteobacteria|c__Gammaproteobacteria|o__Enterobacterales|f__Enterobacteriaceae
7031_lung_k141_16221_1	phenicol antibiotic	Phenicol	3002704	fexA	antibiotic efflux	7031_lung_k141_16221	d__Bacteria|p__Firmicutes|c__Bacilli|o__Lactobacillales|f__Lactobacillaceae|g__Lactobacillus|s__Lactobacillus johnsonii
6937_lung_k141_14379_1	phenicol antibiotic	Phenicol	3002703	cmx	antibiotic efflux	6937_lung_k141_14379	d__Bacteria
6981_lung_k141_9667_1	phenicol antibiotic	Phenicol	3002703	cmx	antibiotic efflux	6981_lung_k141_9667	d__Bacteria|p__Actinobacteria|c__Actinomycetia|o__Micrococcales|f__Micrococcaceae|g__Rothia|s__Rothia nasimurium
All_lung_k141_5461080_1	phenicol antibiotic	Phenicol	3002703	cmx	antibiotic efflux	All_lung_k141_5461080	d__Bacteria
6552_lung_k141_1724_1	phenicol antibiotic	Phenicol	3002705	floR	antibiotic efflux	6552_lung_k141_1724	d__Bacteria|p__Proteobacteria|c__Gammaproteobacteria
All_lung_k141_2082672_2	phenicol antibiotic	Phenicol	3002675	catB2	antibiotic inactivation	All_lung_k141_2082672	d__Bacteria|p__Proteobacteria|c__Gammaproteobacteria
6911_lung_k141_8097_1	phenicol antibiotic	Phenicol	3002695	cmlA5	antibiotic efflux	6911_lung_k141_8097	d__Bacteria|p__Proteobacteria|c__Gammaproteobacteria
6029_lung_k141_23505_2	phenicol antibiotic	Phenicol	3002694	cmlA4	antibiotic efflux	6029_lung_k141_23505	d__Bacteria|p__Proteobacteria|c__Gammaproteobacteria
6882_lung_k141_17844_1	phenicol antibiotic	Phenicol	3002705	floR	antibiotic efflux	6882_lung_k141_17844	d__Bacteria|p__Proteobacteria
7101_lung_k141_11549_1	phenicol antibiotic	Phenicol	3002703	cmx	antibiotic efflux	7101_lung_k141_11549	d__Bacteria
5960_lung_k141_4516_1	phenicol antibiotic	Phenicol	3002703	cmx	antibiotic efflux	5960_lung_k141_4516	d__Bacteria|p__Actinobacteria|c__Actinomycetia
5915_lung_k141_12812_1	phenicol antibiotic	Phenicol	3002703	cmx	antibiotic efflux	5915_lung_k141_12812	d__Bacteria|p__Actinobacteria|c__Actinomycetia
6914_lung_k141_891_1	phenicol antibiotic	Phenicol	3005043	cmlA9	antibiotic efflux	6914_lung_k141_891	d__Bacteria|p__Proteobacteria|c__Gammaproteobacteria|o__Enterobacterales|f__Enterobacteriaceae
5826_lung_k141_3915_1	phenicol antibiotic	Phenicol	3002703	cmx	antibiotic efflux	5826_lung_k141_3915	d__Bacteria|p__Actinobacteria|c__Actinomycetia
6241_lung_k141_9953_1	phenicol antibiotic	Phenicol	3002703	cmx	antibiotic efflux	6241_lung_k141_9953	d__Bacteria|p__Actinobacteria|c__Actinomycetia|o__Pseudonocardiales|f__Pseudonocardiaceae|g__Pseudonocardia|s__Pseudonocardia sp. HH130629-09
5846_lung_k141_10228_1	phenicol antibiotic	Phenicol	3004454	Campylobacter coli chloramphenicol acetyltransferase	antibiotic inactivation	5846_lung_k141_10228	d__Bacteria|p__Proteobacteria|c__Gammaproteobacteria|o__Aeromonadales|f__Aeromonadaceae|g__Aeromonas|s__Aeromonas salmonicida
6060_lung_k141_9659_1	phenicol antibiotic	Phenicol	3002705	floR	antibiotic efflux	6060_lung_k141_9659	d__Bacteria|p__Proteobacteria|c__Gammaproteobacteria|o__Enterobacterales|f__Enterobacteriaceae|g__Escherichia|s__Escherichia coli
6960_lung_k141_1676_1	phenicol antibiotic	Phenicol	3002704	fexA	antibiotic efflux	6960_lung_k141_1676	d__Bacteria|p__Firmicutes|c__Bacilli|o__Lactobacillales|f__Lactobacillaceae|g__Lactobacillus|s__Lactobacillus johnsonii
6197_lung_k141_9946_1	phenicol antibiotic	Phenicol	3002703	cmx	antibiotic efflux	6197_lung_k141_9946	d__Bacteria
All_lung_k141_3550000_1	phenicol antibiotic	Phenicol	3003705	mexN	antibiotic efflux	All_lung_k141_3550000	d__Bacteria|p__Proteobacteria|c__Gammaproteobacteria|o__Pseudomonadales|f__Pseudomonadaceae|g__Pseudomonas|s__Pseudomonas aeruginosa
6192_lung_k141_7320_2	phenicol antibiotic	Phenicol	3002705	floR	antibiotic efflux	6192_lung_k141_7320	d__Bacteria
7099_lung_k141_4573_2	phenicol antibiotic	Phenicol	3002703	cmx	antibiotic efflux	7099_lung_k141_4573	d__Bacteria|p__Actinobacteria|c__Actinomycetia|o__Micrococcales|f__Micrococcaceae|g__Micrococcus|s__Micrococcus luteus
6858_lung_k141_9182_1	phenicol antibiotic	Phenicol	3002704	fexA	antibiotic efflux	6858_lung_k141_9182	d__Bacteria|p__Firmicutes|c__Bacilli|o__Bacillales|f__Staphylococcaceae|g__Staphylococcus
6971_lung_k141_11763_1	phenicol antibiotic	Phenicol	3002812	pp-flo	antibiotic efflux	6971_lung_k141_11763	d__Bacteria
5863_lung_k141_10231_1	phenicol antibiotic	Phenicol	3002705	floR	antibiotic efflux	5863_lung_k141_10231	d__Bacteria
6659_lung_k141_8601_1	phenicol antibiotic	Phenicol	3002704	fexA	antibiotic efflux	6659_lung_k141_8601	d__Bacteria|p__Firmicutes|c__Bacilli|o__Bacillales|f__Staphylococcaceae|g__Staphylococcus|s__Staphylococcus sp. 11-B-312
6299_lung_k141_7038_1	phenicol antibiotic	Phenicol	3002704	fexA	antibiotic efflux	6299_lung_k141_7038	d__Bacteria|p__Firmicutes|c__Bacilli|o__Bacillales|f__Staphylococcaceae|g__Staphylococcus|s__Staphylococcus sp. 11-B-312
6055_lung_k141_3457_1	phenicol antibiotic	Phenicol	3002705	floR	antibiotic efflux	6055_lung_k141_3457	d__Bacteria|p__Proteobacteria
W6918_lung_k141_11446_1	phenicol antibiotic	Phenicol	3002704	fexA	antibiotic efflux	W6918_lung_k141_11446	d__Bacteria|p__Firmicutes|c__Bacilli|o__Lactobacillales|f__Lactobacillaceae|g__Lactobacillus|s__Lactobacillus johnsonii
5868_lung_k141_13796_1	phenicol antibiotic	Phenicol	3002676	catB3	antibiotic inactivation	5868_lung_k141_13796	d__Bacteria|p__Proteobacteria|c__Gammaproteobacteria|o__Enterobacterales|f__Enterobacteriaceae|g__Klebsiella|s__Klebsiella pneumoniae
7051_lung_k141_6651_1	phenicol antibiotic	Phenicol	3002704	fexA	antibiotic efflux	7051_lung_k141_6651	d__Bacteria|p__Firmicutes|c__Bacilli|o__Lactobacillales|f__Lactobacillaceae|g__Lactobacillus|s__Lactobacillus johnsonii
6269_lung_k141_57440_1	phenicol antibiotic	Phenicol	3004454	Campylobacter coli chloramphenicol acetyltransferase	antibiotic inactivation	6269_lung_k141_57440	d__Bacteria|p__Proteobacteria|c__Epsilonproteobacteria|o__Campylobacterales|f__Campylobacteraceae|g__Campylobacter
All_lung_k141_266428_2	phenicol antibiotic	Phenicol	3003704	mexM	antibiotic efflux	All_lung_k141_266428	d__Bacteria|p__Proteobacteria|c__Gammaproteobacteria|o__Pseudomonadales|f__Pseudomonadaceae|g__Pseudomonas|s__Pseudomonas aeruginosa
W6864_lung_k141_1933_1	phenicol antibiotic	Phenicol	3002705	floR	antibiotic efflux	W6864_lung_k141_1933	d__Bacteria|p__Proteobacteria|c__Gammaproteobacteria|o__Enterobacterales|f__Enterobacteriaceae|g__Escherichia|s__Escherichia coli
5805_lung_k141_6288_1	phenicol antibiotic	Phenicol	3002703	cmx	antibiotic efflux	5805_lung_k141_6288	d__Bacteria|p__Actinobacteria|c__Actinomycetia|o__Corynebacteriales|f__Corynebacteriaceae|g__Corynebacterium
5855_lung_k141_7631_1	phenicol antibiotic	Phenicol	3004454	Campylobacter coli chloramphenicol acetyltransferase	antibiotic inactivation	5855_lung_k141_7631	d__Bacteria|p__Proteobacteria|c__Epsilonproteobacteria|o__Campylobacterales|f__Campylobacteraceae|g__Campylobacter
5843_lung_k141_9972_1	phenicol antibiotic	Phenicol	3002703	cmx	antibiotic efflux	5843_lung_k141_9972	d__Bacteria
6568_lung_k141_22302_1	phenicol antibiotic	Phenicol	3004454	Campylobacter coli chloramphenicol acetyltransferase	antibiotic inactivation	6568_lung_k141_22302	d__Bacteria|p__Proteobacteria|c__Gammaproteobacteria|o__Aeromonadales|f__Aeromonadaceae|g__Aeromonas|s__Aeromonas salmonicida
6582_lung_k141_27671_1	rifamycin antibiotic	Rifamycin	3000501	rpoB2	antibiotic target alteration; antibiotic target replacement	6582_lung_k141_27671	d__Bacteria|p__Actinobacteria|c__Actinomycetia|o__Corynebacteriales|f__Mycobacteriaceae|g__Mycobacterium|s__Mycobacterium sp. YC-RL4
W7111_lung_k141_23624_1	rifamycin antibiotic	Rifamycin	3004480	Bifidobacterium adolescentis rpoB mutants conferring resistance to rifampicin	antibiotic target alteration; antibiotic target replacement	W7111_lung_k141_23624	d__Bacteria|p__Actinobacteria|c__Actinomycetia|o__Micrococcales|f__Micrococcaceae|g__Citricoccus|s__Citricoccus sp. SGAir0253
6582_lung_k141_33084_1	rifamycin antibiotic	Rifamycin	3000501	rpoB2	antibiotic target alteration; antibiotic target replacement	6582_lung_k141_33084	d__Bacteria|p__Actinobacteria|c__Actinomycetia|o__Corynebacteriales|f__Nocardiaceae|g__Rhodococcus
All_lung_k141_2393683_1	rifamycin antibiotic	Rifamycin	3002884	iri	antibiotic inactivation	All_lung_k141_2393683	d__Bacteria|p__Actinobacteria|c__Actinomycetia|o__Corynebacteriales|f__Nocardiaceae|g__Rhodococcus|s__Rhodococcus sp. YL-1
6582_lung_k141_29022_1	rifamycin antibiotic	Rifamycin	3002884	iri	antibiotic inactivation	6582_lung_k141_29022	d__Bacteria|p__Actinobacteria|c__Actinomycetia|o__Corynebacteriales|f__Nocardiaceae|g__Rhodococcus|s__Rhodococcus qingshengii
W6848_lung_k141_23254_1	streptogramin antibiotic	Streptogramin	3002844	vatE	antibiotic inactivation	W6848_lung_k141_23254	d__Bacteria|p__Firmicutes|c__Bacilli|o__Lactobacillales|f__Lactobacillaceae
6013_lung_k141_9222_1	streptogramin antibiotic	Streptogramin	3002844	vatE	antibiotic inactivation	6013_lung_k141_9222	d__Bacteria|p__Firmicutes|c__Bacilli|o__Lactobacillales|f__Lactobacillaceae|g__Companilactobacillus|s__Companilactobacillus heilongjiangensis
6848_lung_k141_6295_1	streptogramin antibiotic	Streptogramin	3002844	vatE	antibiotic inactivation	6848_lung_k141_6295	d__Bacteria|p__Firmicutes|c__Bacilli|o__Lactobacillales|f__Lactobacillaceae|g__Companilactobacillus|s__Companilactobacillus heilongjiangensis
6981_lung_k141_4475_1	sulfonamide antibiotic	Sulfonamide	3000410	sul1	antibiotic target replacement	6981_lung_k141_4475	d__Bacteria
5909_lung_k141_3858_1	sulfonamide antibiotic	Sulfonamide	3000412	sul2	antibiotic target replacement	5909_lung_k141_3858	d__Bacteria|p__Proteobacteria|c__Gammaproteobacteria|o__Enterobacterales|f__Enterobacteriaceae|g__Klebsiella|s__Klebsiella michiganensis
6937_lung_k141_3052_1	sulfonamide antibiotic	Sulfonamide	3000410	sul1	antibiotic target replacement	6937_lung_k141_3052	d__Bacteria|p__Actinobacteria|c__Actinomycetia
6845_lung_k141_11867_1	sulfonamide antibiotic	Sulfonamide	3000410	sul1	antibiotic target replacement	6845_lung_k141_11867	d__Bacteria|p__Proteobacteria|c__Gammaproteobacteria
7031_lung_k141_11393_1	sulfonamide antibiotic	Sulfonamide	3000410	sul1	antibiotic target replacement	7031_lung_k141_11393	d__Bacteria|p__Proteobacteria|c__Gammaproteobacteria|o__Vibrionales|f__Vibrionaceae|g__Vibrio|s__Vibrio sp. ZWAL4003
JXJJW_B005_lung_k141_52955_1	sulfonamide antibiotic	Sulfonamide	3000410	sul1	antibiotic target replacement	JXJJW_B005_lung_k141_52955	d__Bacteria|p__Proteobacteria|c__Gammaproteobacteria|o__Enterobacterales|f__Enterobacteriaceae|g__Escherichia|s__Escherichia coli
5918_lung_k141_4254_1	sulfonamide antibiotic	Sulfonamide	3000412	sul2	antibiotic target replacement	5918_lung_k141_4254	d__Bacteria|p__Proteobacteria|c__Gammaproteobacteria|o__Pseudomonadales|f__Moraxellaceae|g__Moraxella|s__Moraxella bovoculi
6857_lung_k141_14234_2	sulfonamide antibiotic	Sulfonamide	3000410	sul1	antibiotic target replacement	6857_lung_k141_14234	d__Bacteria
5823_lung_k141_6896_1	sulfonamide antibiotic	Sulfonamide	3000412	sul2	antibiotic target replacement	5823_lung_k141_6896	d__Bacteria|p__Proteobacteria|c__Gammaproteobacteria
5866_lung_k141_10759_1	sulfonamide antibiotic	Sulfonamide	3000410	sul1	antibiotic target replacement	5866_lung_k141_10759	d__Bacteria|p__Proteobacteria|c__Gammaproteobacteria|o__Enterobacterales|f__Morganellaceae|g__Proteus|s__Proteus mirabilis
6661_lung_k141_7394_1	sulfonamide antibiotic	Sulfonamide	3000412	sul2	antibiotic target replacement	6661_lung_k141_7394	d__Bacteria|p__Proteobacteria|c__Gammaproteobacteria
5838_lung_k141_4216_1	sulfonamide antibiotic	Sulfonamide	3004361	sul4	antibiotic target replacement	5838_lung_k141_4216	d__Bacteria|p__Proteobacteria|c__Alphaproteobacteria|o__Sphingomonadales|f__Sphingomonadaceae|g__Sphingobium|s__Sphingobium yanoikuyae
5939_lung_k141_4130_1	sulfonamide antibiotic	Sulfonamide	3000412	sul2	antibiotic target replacement	5939_lung_k141_4130	d__Bacteria|p__Proteobacteria|c__Gammaproteobacteria|o__Pseudomonadales|f__Moraxellaceae|g__Acinetobacter
339806_lung_k141_3274_1	sulfonamide antibiotic	Sulfonamide	3000410	sul1	antibiotic target replacement	339806_lung_k141_3274	d__Bacteria|p__Proteobacteria|c__Betaproteobacteria|o__Burkholderiales|f__Alcaligenaceae|g__Achromobacter|s__Achromobacter xylosoxidans
5838_lung_k141_9586_2	sulfonamide antibiotic	Sulfonamide	3000410	sul1	antibiotic target replacement	5838_lung_k141_9586	d__Bacteria
5890_lung_k141_6162_1	sulfonamide antibiotic	Sulfonamide	3000412	sul2	antibiotic target replacement	5890_lung_k141_6162	d__Bacteria
5933_lung_k141_10191_1	sulfonamide antibiotic	Sulfonamide	3000410	sul1	antibiotic target replacement	5933_lung_k141_10191	d__Bacteria
5875_lung_k141_3540_2	sulfonamide antibiotic	Sulfonamide	3000410	sul1	antibiotic target replacement	5875_lung_k141_3540	d__Bacteria
6904_lung_k141_7913_1	sulfonamide antibiotic	Sulfonamide	3000412	sul2	antibiotic target replacement	6904_lung_k141_7913	d__Bacteria|p__Proteobacteria
5888_lung_k141_6580_1	sulfonamide antibiotic	Sulfonamide	3000412	sul2	antibiotic target replacement	5888_lung_k141_6580	d__Bacteria
6582_lung_k141_27398_1	sulfonamide antibiotic	Sulfonamide	3000412	sul2	antibiotic target replacement	6582_lung_k141_27398	d__Bacteria|p__Proteobacteria|c__Gammaproteobacteria|o__Pseudomonadales|f__Moraxellaceae|g__Acinetobacter
6905_lung_k141_12988_1	sulfonamide antibiotic	Sulfonamide	3000410	sul1	antibiotic target replacement	6905_lung_k141_12988	d__Bacteria
5392_lung_k141_12514_1	sulfonamide antibiotic	Sulfonamide	3000410	sul1	antibiotic target replacement	5392_lung_k141_12514	d__Bacteria|p__Proteobacteria|c__Gammaproteobacteria
5884_lung_k141_2241_1	sulfonamide antibiotic	Sulfonamide	3000412	sul2	antibiotic target replacement	5884_lung_k141_2241	d__Bacteria|p__Proteobacteria|c__Gammaproteobacteria|o__Pseudomonadales|f__Moraxellaceae|g__Acinetobacter|s__Acinetobacter lwoffii
5991_lung_k141_11000_1	sulfonamide antibiotic	Sulfonamide	3000410	sul1	antibiotic target replacement	5991_lung_k141_11000	d__Bacteria
5392_lung_k141_2191_2	tetracycline antibiotic	Tetracycline	3000182	tet(Y)	antibiotic efflux	5392_lung_k141_2191	d__Bacteria|p__Proteobacteria|c__Gammaproteobacteria|o__Pseudomonadales|f__Moraxellaceae|g__Acinetobacter
All_lung_k141_5963646_1	tetracycline antibiotic	Tetracycline	3000186	tetM	antibiotic target protection	All_lung_k141_5963646	d__Bacteria
6914_lung_k141_8728_1	tetracycline antibiotic	Tetracycline	3000196	tet32	antibiotic target protection	6914_lung_k141_8728	d__Bacteria|p__Firmicutes|c__Bacilli|o__Lactobacillales
5877_lung_k141_8069_1	tetracycline antibiotic	Tetracycline	3000567	tet(40)	antibiotic efflux	5877_lung_k141_8069	d__Bacteria|p__Firmicutes
5944_lung_k141_2882_1	tetracycline antibiotic	Tetracycline	3004442	tet(W/N/W)	antibiotic target protection	5944_lung_k141_2882	d__Bacteria|p__Firmicutes
6060_lung_k141_16354_2	tetracycline antibiotic	Tetracycline	3000165	tet(A)	antibiotic efflux	6060_lung_k141_16354	d__Bacteria|p__Proteobacteria|c__Gammaproteobacteria
6914_lung_k141_5046_1	tetracycline antibiotic	Tetracycline	3000478	tet(33)	antibiotic efflux	6914_lung_k141_5046	d__Bacteria|p__Actinobacteria|c__Actinomycetia|o__Micrococcales|f__Micrococcaceae|g__Glutamicibacter|s__Glutamicibacter protophormiae
350408_lung_k141_9160_1	tetracycline antibiotic	Tetracycline	3000186	tetM	antibiotic target protection	350408_lung_k141_9160	d__Bacteria|p__Firmicutes
5877_lung_k141_1960_1	tetracycline antibiotic	Tetracycline	3004442	tet(W/N/W)	antibiotic target protection	5877_lung_k141_1960	d__Bacteria|p__Firmicutes|c__Bacilli
5990_lung_k141_15384_1	tetracycline antibiotic	Tetracycline	3000182	tet(Y)	antibiotic efflux	5990_lung_k141_15384	d__Bacteria|p__Proteobacteria|c__Gammaproteobacteria|o__Pseudomonadales|f__Moraxellaceae|g__Acinetobacter
5908_lung_k141_7775_1	tetracycline antibiotic	Tetracycline	3000186	tetM	antibiotic target protection	5908_lung_k141_7775	d__Bacteria
W7061_lung_k141_46623_1	tetracycline antibiotic	Tetracycline	3000174	tet(G)	antibiotic efflux	W7061_lung_k141_46623	d__Bacteria|p__Proteobacteria
6029_lung_k141_7833_1	tetracycline antibiotic	Tetracycline	3000186	tetM	antibiotic target protection	6029_lung_k141_7833	d__Bacteria|p__Firmicutes|c__Bacilli|o__Lactobacillales|f__Streptococcaceae|g__Streptococcus|s__Streptococcus sp. FDAARGOS_521
6328_lung_k141_15051_1	tetracycline antibiotic	Tetracycline	3000182	tet(Y)	antibiotic efflux	6328_lung_k141_15051	d__Bacteria|p__Proteobacteria|c__Gammaproteobacteria|o__Pseudomonadales|f__Moraxellaceae|g__Acinetobacter
5855_lung_k141_5774_1	tetracycline antibiotic	Tetracycline	3000190	tetO	antibiotic target protection	5855_lung_k141_5774	d__Bacteria
6843_lung_k141_7541_1	tetracycline antibiotic	Tetracycline	3000194	tetW	antibiotic target protection	6843_lung_k141_7541	d__Bacteria|p__Actinobacteria|c__Actinomycetia|o__Actinomycetales|f__Actinomycetaceae|g__Trueperella|s__Trueperella pyogenes
5809_lung_k141_10843_1	tetracycline antibiotic	Tetracycline	3000186	tetM	antibiotic target protection	5809_lung_k141_10843	d__Bacteria|p__Firmicutes|c__Bacilli|o__Lactobacillales|f__Streptococcaceae|g__Streptococcus|s__Streptococcus sp. FDAARGOS_521
6655_lung_k141_8486_1	tetracycline antibiotic	Tetracycline	3000183	tet(Z)	antibiotic efflux	6655_lung_k141_8486	d__Bacteria|p__Actinobacteria|c__Actinomycetia|o__Micrococcales|f__Micrococcaceae|g__Rothia|s__Rothia nasimurium
6029_lung_k141_6047_3	tetracycline antibiotic	Tetracycline	3000478	tet(33)	antibiotic efflux	6029_lung_k141_6047	d__Bacteria|p__Actinobacteria|c__Actinomycetia|o__Micrococcales|f__Micrococcaceae|g__Glutamicibacter|s__Glutamicibacter protophormiae
350408_lung_k141_5068_1	tetracycline antibiotic	Tetracycline	3000168	tet(D)	antibiotic efflux	350408_lung_k141_5068	d__Bacteria|p__Proteobacteria|c__Gammaproteobacteria|o__Aeromonadales|f__Aeromonadaceae|g__Aeromonas|s__Aeromonas caviae
5895_lung_k141_3939_1	tetracycline antibiotic	Tetracycline	3000567	tet(40)	antibiotic efflux	5895_lung_k141_3939	d__Bacteria|p__Firmicutes
6185_lung_k141_6_1	tetracycline antibiotic	Tetracycline	3000190	tetO	antibiotic target protection	6185_lung_k141_6	d__Bacteria|p__Proteobacteria|c__Epsilonproteobacteria|o__Campylobacterales|f__Campylobacteraceae|g__Campylobacter|s__Campylobacter mucosalis
W6860_lung_k141_1174_1	tetracycline antibiotic	Tetracycline	3000186	tetM	antibiotic target protection	W6860_lung_k141_1174	d__Bacteria|p__Firmicutes|c__Bacilli|o__Bacillales|f__Staphylococcaceae|g__Jeotgalicoccus|s__Jeotgalicoccus saudimassiliensis
W6860_lung_k141_95122_1	tetracycline antibiotic	Tetracycline	3000191	tetQ	antibiotic target protection	W6860_lung_k141_95122	d__Bacteria|p__Bacteroidetes|c__Bacteroidia|o__Bacteroidales|f__Rikenellaceae|g__Alistipes|s__Alistipes indistinctus
6832_lung_k141_1620_2	tetracycline antibiotic	Tetracycline	3004442	tet(W/N/W)	antibiotic target protection	6832_lung_k141_1620	d__Bacteria|p__Firmicutes|c__Bacilli|o__Lactobacillales|f__Streptococcaceae|g__Streptococcus|s__Streptococcus gallolyticus
6066_lung_k141_3555_1	tetracycline antibiotic	Tetracycline	3000191	tetQ	antibiotic target protection	6066_lung_k141_3555	d__Bacteria|p__Bacteroidetes|c__Bacteroidia|o__Bacteroidales
5946_lung_k141_6446_1	tetracycline antibiotic	Tetracycline	3000186	tetM	antibiotic target protection	5946_lung_k141_6446	d__Bacteria|p__Firmicutes
6066_lung_k141_2555_2	tetracycline antibiotic	Tetracycline	3000191	tetQ	antibiotic target protection	6066_lung_k141_2555	d__Bacteria|p__Bacteroidetes|c__Bacteroidia|o__Bacteroidales|f__Muribaculaceae|g__Muribaculum|s__Muribaculum gordoncarteri
All_lung_k141_113674_1	tetracycline antibiotic	Tetracycline	3000478	tet(33)	antibiotic efflux	All_lung_k141_113674	d__Bacteria|p__Actinobacteria|c__Actinomycetia|o__Corynebacteriales|f__Corynebacteriaceae|g__Corynebacterium|s__Corynebacterium diphtheriae
6540_lung_k141_907_2	tetracycline antibiotic	Tetracycline	3000556	tet(44)	antibiotic target protection	6540_lung_k141_907	d__Bacteria|p__Firmicutes|c__Clostridia|o__Clostridiales|f__Clostridiaceae|g__Clostridium|s__Clostridium perfringens
5995_lung_k141_3369_1	tetracycline antibiotic	Tetracycline	3000168	tet(D)	antibiotic efflux	5995_lung_k141_3369	d__Bacteria|p__Proteobacteria|c__Gammaproteobacteria|o__Pseudomonadales|f__Moraxellaceae|g__Acinetobacter|s__Acinetobacter johnsonii
6843_lung_k141_5249_1	tetracycline antibiotic	Tetracycline	3000191	tetQ	antibiotic target protection	6843_lung_k141_5249	d__Bacteria|p__Bacteroidetes|c__Bacteroidia|o__Bacteroidales|f__Bacteroidaceae|g__Bacteroides|s__Bacteroides sp. HF-5287
5868_lung_k141_6978_2	tetracycline antibiotic	Tetracycline	3000556	tet(44)	antibiotic target protection	5868_lung_k141_6978	d__Bacteria|p__Firmicutes
5895_lung_k141_3091_1	tetracycline antibiotic	Tetracycline	3000183	tet(Z)	antibiotic efflux	5895_lung_k141_3091	d__Bacteria|p__Actinobacteria|c__Actinomycetia|o__Micrococcales|f__Micrococcaceae|g__Rothia|s__Rothia nasimurium
6665_lung_k141_11592_1	tetracycline antibiotic	Tetracycline	3000194	tetW	antibiotic target protection	6665_lung_k141_11592	d__Terrabacteria group
5874_lung_k141_9134_2	tetracycline antibiotic	Tetracycline	3000166	tet(B)	antibiotic efflux	5874_lung_k141_9134	d__Bacteria|p__Proteobacteria|c__Gammaproteobacteria|o__Pasteurellales|f__Pasteurellaceae|g__Pasteurella|s__Pasteurella multocida
6241_lung_k141_3351_1	tetracycline antibiotic	Tetracycline	3000191	tetQ	antibiotic target protection	6241_lung_k141_3351	d__Bacteria|p__Bacteroidetes|c__Bacteroidia|o__Bacteroidales|f__Rikenellaceae|g__Alistipes|s__Alistipes shahii
6971_lung_k141_10099_1	tetracycline antibiotic	Tetracycline	3000179	tet(L)	antibiotic efflux	6971_lung_k141_10099	d__Bacteria
5875_lung_k141_11976_1	tetracycline antibiotic	Tetracycline	3000478	tet(33)	antibiotic efflux	5875_lung_k141_11976	d__Bacteria|p__Actinobacteria|c__Actinomycetia|o__Micrococcales|f__Micrococcaceae|g__Glutamicibacter|s__Glutamicibacter protophormiae
7075_lung_k141_18870_1	tetracycline antibiotic	Tetracycline	3000190	tetO	antibiotic target protection	7075_lung_k141_18870	d__Bacteria
5899_lung_k141_5436_1	tetracycline antibiotic	Tetracycline	3000183	tet(Z)	antibiotic efflux	5899_lung_k141_5436	d__Bacteria|p__Actinobacteria|c__Actinomycetia|o__Micrococcales|f__Micrococcaceae|g__Rothia|s__Rothia nasimurium
7069_lung_k141_5778_2	tetracycline antibiotic	Tetracycline	3000191	tetQ	antibiotic target protection	7069_lung_k141_5778	d__Bacteria|p__Bacteroidetes|c__Bacteroidia|o__Bacteroidales
5877_lung_k141_2747_1	tetracycline antibiotic	Tetracycline	3000191	tetQ	antibiotic target protection	5877_lung_k141_2747	d__Bacteria|p__Bacteroidetes|c__Bacteroidia|o__Bacteroidales|f__Muribaculaceae|g__Muribaculum|s__Muribaculum gordoncarteri
5816_lung_k141_3871_1	tetracycline antibiotic	Tetracycline	3000179	tet(L)	antibiotic efflux	5816_lung_k141_3871	d__Bacteria|p__Firmicutes|c__Bacilli|o__Lactobacillales|f__Enterococcaceae|g__Enterococcus|s__Enterococcus faecium
E7009_lung_k141_25462_1	tetracycline antibiotic	Tetracycline	3003479	tetR	antibiotic target alteration; antibiotic efflux	E7009_lung_k141_25462	d__Bacteria|p__Proteobacteria|c__Gammaproteobacteria
5871_lung_k141_8429_1	tetracycline antibiotic	Tetracycline	3000186	tetM	antibiotic target protection	5871_lung_k141_8429	d__Bacteria
All_lung_k141_1892484_1	tetracycline antibiotic	Tetracycline	3000195	tetB(P)	antibiotic target protection	All_lung_k141_1892484	d__Bacteria|p__Firmicutes
6844_lung_k141_1895_1	tetracycline antibiotic	Tetracycline	3004442	tet(W/N/W)	antibiotic target protection	6844_lung_k141_1895	d__Bacteria|p__Firmicutes|c__Bacilli|o__Lactobacillales
6540_lung_k141_1176_2	tetracycline antibiotic	Tetracycline	3000168	tet(D)	antibiotic efflux	6540_lung_k141_1176	d__Bacteria|p__Actinobacteria|c__Actinomycetia|o__Micrococcales|f__Brevibacteriaceae|g__Brevibacterium|s__Brevibacterium luteolum
6568_lung_k141_2305_1	tetracycline antibiotic	Tetracycline	3004442	tet(W/N/W)	antibiotic target protection	6568_lung_k141_2305	d__Bacteria|p__Firmicutes|c__Bacilli|o__Lactobacillales|f__Lactobacillaceae|g__Limosilactobacillus|s__Limosilactobacillus reuteri
All_lung_k141_2346354_1	tetracycline antibiotic	Tetracycline	3000179	tet(L)	antibiotic efflux	All_lung_k141_2346354	d__Bacteria|p__Proteobacteria|c__Gammaproteobacteria|o__Pasteurellales|f__Pasteurellaceae|g__Gallibacterium|s__Gallibacterium anatis
5888_lung_k141_3358_1	tetracycline antibiotic	Tetracycline	3000191	tetQ	antibiotic target protection	5888_lung_k141_3358	d__Bacteria|p__Bacteroidetes|c__Bacteroidia|o__Bacteroidales|f__Muribaculaceae|g__Muribaculum|s__Muribaculum gordoncarteri
W7045_lung_k141_17146_1	tetracycline antibiotic	Tetracycline	3000191	tetQ	antibiotic target protection	W7045_lung_k141_17146	d__Bacteria|p__Bacteroidetes|c__Bacteroidia|o__Bacteroidales
W6932_lung_k141_2390_1	tetracycline antibiotic	Tetracycline	3000191	tetQ	antibiotic target protection	W6932_lung_k141_2390	d__Bacteria|p__Bacteroidetes|c__Bacteroidia|o__Bacteroidales
5875_lung_k141_7453_2	tetracycline antibiotic	Tetracycline	3005056	Tet(X6)	antibiotic inactivation	5875_lung_k141_7453	d__Bacteria|p__Bacteroidetes|c__Flavobacteriia|o__Flavobacteriales|f__Weeksellaceae|g__Riemerella|s__Riemerella anatipestifer
All_lung_k141_1288509_1	tetracycline antibiotic	Tetracycline	3005166	Tet(X1)	antibiotic inactivation	All_lung_k141_1288509	d__Bacteria|p__Bacteroidetes|c__Bacteroidia|o__Bacteroidales|f__Tannerellaceae|g__Parabacteroides
5815_lung_k141_12512_1	tetracycline antibiotic	Tetracycline	3000194	tetW	antibiotic target protection	5815_lung_k141_12512	d__Bacteria|p__Actinobacteria
5953_lung_k141_3117_1	tetracycline antibiotic	Tetracycline	3000191	tetQ	antibiotic target protection	5953_lung_k141_3117	d__Bacteria|p__Bacteroidetes|c__Bacteroidia|o__Bacteroidales|f__Muribaculaceae|g__Muribaculum|s__Muribaculum gordoncarteri
5964_lung_k141_8397_1	tetracycline antibiotic	Tetracycline	3000194	tetW	antibiotic target protection	5964_lung_k141_8397	d__Terrabacteria group
6050_lung_k141_9610_1	tetracycline antibiotic	Tetracycline	3000566	tet(39)	antibiotic efflux	6050_lung_k141_9610	d__Bacteria|p__Proteobacteria|c__Gammaproteobacteria
5963_lung_k141_5395_1	tetracycline antibiotic	Tetracycline	3000179	tet(L)	antibiotic efflux	5963_lung_k141_5395	d__Bacteria
All_lung_k141_4277355_1	tetracycline antibiotic	Tetracycline	3000166	tet(B)	antibiotic efflux	All_lung_k141_4277355	d__Bacteria|p__Proteobacteria
6789_lung_k141_4096_1	tetracycline antibiotic	Tetracycline	3000478	tet(33)	antibiotic efflux	6789_lung_k141_4096	d__Bacteria|p__Actinobacteria|c__Actinomycetia|o__Micrococcales|f__Micrococcaceae|g__Glutamicibacter|s__Glutamicibacter protophormiae
6568_lung_k141_3133_1	tetracycline antibiotic	Tetracycline	3004442	tet(W/N/W)	antibiotic target protection	6568_lung_k141_3133	d__Bacteria|p__Firmicutes
6683_lung_k141_4437_1	tetracycline antibiotic	Tetracycline	3000556	tet(44)	antibiotic target protection	6683_lung_k141_4437	d__Bacteria|p__Firmicutes
5812_lung_k141_1311_1	tetracycline antibiotic	Tetracycline	3004442	tet(W/N/W)	antibiotic target protection	5812_lung_k141_1311	d__Bacteria|p__Actinobacteria
5956_lung_k141_9371_1	tetracycline antibiotic	Tetracycline	3000175	tet(H)	antibiotic efflux	5956_lung_k141_9371	d__Bacteria|p__Proteobacteria|c__Gammaproteobacteria|o__Pseudomonadales|f__Moraxellaceae|g__Acinetobacter
All_lung_k141_60207_3	tetracycline antibiotic	Tetracycline	3000192	tetS	antibiotic target protection	All_lung_k141_60207	d__Bacteria|p__Firmicutes|c__Bacilli
6832_lung_k141_8803_2	tetracycline antibiotic	Tetracycline	3005056	Tet(X6)	antibiotic inactivation	6832_lung_k141_8803	d__Bacteria|p__Proteobacteria|c__Gammaproteobacteria|o__Pseudomonadales|f__Moraxellaceae|g__Acinetobacter|s__Acinetobacter variabilis
7103_lung_k141_2137_2	tetracycline antibiotic	Tetracycline	3000191	tetQ	antibiotic target protection	7103_lung_k141_2137	d__Bacteria|p__Bacteroidetes|c__Bacteroidia|o__Bacteroidales|f__Bacteroidaceae|g__Bacteroides|s__Bacteroides sp. HF-5287
7059_lung_k141_6075_1	tetracycline antibiotic	Tetracycline	3000191	tetQ	antibiotic target protection	7059_lung_k141_6075	d__Bacteria|p__Bacteroidetes|c__Bacteroidia|o__Bacteroidales|f__Muribaculaceae|g__Muribaculum|s__Muribaculum gordoncarteri
7093_lung_k141_16320_1	tetracycline antibiotic	Tetracycline	3000556	tet(44)	antibiotic target protection	7093_lung_k141_16320	d__Bacteria|p__Firmicutes
6009_lung_k141_1832_1	tetracycline antibiotic	Tetracycline	3000566	tet(39)	antibiotic efflux	6009_lung_k141_1832	d__Bacteria|p__Proteobacteria|c__Gammaproteobacteria|o__Pseudomonadales|f__Moraxellaceae|g__Acinetobacter|s__Acinetobacter johnsonii
5846_lung_k141_17482_1	tetracycline antibiotic	Tetracycline	3000183	tet(Z)	antibiotic efflux	5846_lung_k141_17482	d__Bacteria|p__Actinobacteria|c__Actinomycetia|o__Micrococcales|f__Micrococcaceae|g__Rothia|s__Rothia nasimurium
6815_lung_k141_4925_1	tetracycline antibiotic	Tetracycline	3000567	tet(40)	antibiotic efflux	6815_lung_k141_4925	d__Bacteria|p__Firmicutes
5943_lung_k141_5101_1	tetracycline antibiotic	Tetracycline	3004442	tet(W/N/W)	antibiotic target protection	5943_lung_k141_5101	d__Terrabacteria group
6299_lung_k141_15082_1	tetracycline antibiotic	Tetracycline	3000179	tet(L)	antibiotic efflux	6299_lung_k141_15082	d__Bacteria|p__Firmicutes|c__Bacilli|o__Bacillales|f__Bacillaceae|g__Bacillus
5865_lung_k141_6276_1	tetracycline antibiotic	Tetracycline	3000186	tetM	antibiotic target protection	5865_lung_k141_6276	d__Bacteria|p__Proteobacteria|c__Gammaproteobacteria|o__Pseudomonadales|f__Moraxellaceae|g__Acinetobacter|s__Acinetobacter baumannii
7015_lung_k141_7394_1	tetracycline antibiotic	Tetracycline	3000179	tet(L)	antibiotic efflux	7015_lung_k141_7394	d__Bacteria
6801_lung_k141_7911_1	tetracycline antibiotic	Tetracycline	3000194	tetW	antibiotic target protection	6801_lung_k141_7911	d__Terrabacteria group
W6864_lung_k141_1397_1	tetracycline antibiotic	Tetracycline	3000191	tetQ	antibiotic target protection	W6864_lung_k141_1397	d__Bacteria|p__Bacteroidetes|c__Bacteroidia|o__Bacteroidales
W6918_lung_k141_11969_1	tetracycline antibiotic	Tetracycline	3004442	tet(W/N/W)	antibiotic target protection	W6918_lung_k141_11969	d__Bacteria|p__Firmicutes|c__Clostridia|o__Clostridiales|f__Lachnospiraceae|g__Blautia|s__Blautia sp. SC05B48
6802_lung_k141_10034_1	tetracycline antibiotic	Tetracycline	3000194	tetW	antibiotic target protection	6802_lung_k141_10034	d__Terrabacteria group
5855_lung_k141_3705_1	tetracycline antibiotic	Tetracycline	3000190	tetO	antibiotic target protection	5855_lung_k141_3705	d__Bacteria|p__Firmicutes|c__Bacilli|o__Lactobacillales|f__Streptococcaceae|g__Streptococcus|s__Streptococcus gallolyticus
5825_lung_k141_6059_1	tetracycline antibiotic	Tetracycline	3000556	tet(44)	antibiotic target protection	5825_lung_k141_6059	d__Bacteria|p__Firmicutes
6859_lung_k141_6901_1	tetracycline antibiotic	Tetracycline	3000191	tetQ	antibiotic target protection	6859_lung_k141_6901	d__Bacteria|p__Bacteroidetes|c__Bacteroidia|o__Bacteroidales
W7069_lung_k141_6488_1	tetracycline antibiotic	Tetracycline	3000179	tet(L)	antibiotic efflux	W7069_lung_k141_6488	d__Bacteria|p__Firmicutes|c__Bacilli|o__Bacillales|f__Bacillaceae
5859_lung_k141_6450_1	tetracycline antibiotic	Tetracycline	3000191	tetQ	antibiotic target protection	5859_lung_k141_6450	d__Bacteria|p__Bacteroidetes|c__Bacteroidia|o__Bacteroidales|f__Rikenellaceae|g__Alistipes|s__Alistipes indistinctus
5392_lung_k141_4809_1	tetracycline antibiotic	Tetracycline	3000165	tet(A)	antibiotic efflux	5392_lung_k141_4809	d__Bacteria|p__Proteobacteria|c__Gammaproteobacteria|o__Aeromonadales|f__Aeromonadaceae|g__Aeromonas
W6920_lung_k141_8024_1	tetracycline antibiotic	Tetracycline	3000478	tet(33)	antibiotic efflux	W6920_lung_k141_8024	d__Bacteria|p__Actinobacteria|c__Actinomycetia|o__Micrococcales|f__Micrococcaceae|g__Glutamicibacter|s__Glutamicibacter protophormiae
5850_lung_k141_5474_1	tetracycline antibiotic	Tetracycline	3004442	tet(W/N/W)	antibiotic target protection	5850_lung_k141_5474	d__Terrabacteria group
5895_lung_k141_14891_1	tetracycline antibiotic	Tetracycline	3000182	tet(Y)	antibiotic efflux	5895_lung_k141_14891	d__Bacteria|p__Proteobacteria|c__Gammaproteobacteria|o__Pseudomonadales|f__Moraxellaceae|g__Acinetobacter
E7009_lung_k141_129061_1	tetracycline antibiotic	Tetracycline	3000186	tetM	antibiotic target protection	E7009_lung_k141_129061	d__Bacteria
All_lung_k141_6274619_1	tetracycline antibiotic	Tetracycline	3000168	tet(D)	antibiotic efflux	All_lung_k141_6274619	d__Bacteria|p__Proteobacteria|c__Gammaproteobacteria
6568_lung_k141_6492_1	tetracycline antibiotic	Tetracycline	3004442	tet(W/N/W)	antibiotic target protection	6568_lung_k141_6492	d__Bacteria|p__Actinobacteria|c__Actinomycetia|o__Actinomycetales|f__Actinomycetaceae|g__Trueperella|s__Trueperella pyogenes
W7061_lung_k141_62305_1	tetracycline antibiotic	Tetracycline	3000190	tetO	antibiotic target protection	W7061_lung_k141_62305	d__Bacteria
7029_lung_k141_8000_1	tetracycline antibiotic	Tetracycline	3000190	tetO	antibiotic target protection	7029_lung_k141_8000	d__Bacteria
All_lung_k141_5956414_1	tetracycline antibiotic	Tetracycline	3000196	tet32	antibiotic target protection	All_lung_k141_5956414	d__Bacteria|p__Firmicutes
All_lung_k141_112565_1	tetracycline antibiotic	Tetracycline	3000165	tet(A)	antibiotic efflux	All_lung_k141_112565	d__Bacteria|p__Proteobacteria|c__Gammaproteobacteria|o__Enterobacterales|f__Enterobacteriaceae|g__Escherichia|s__Escherichia coli
All_lung_k141_796084_1	tetracycline antibiotic	Tetracycline	3005056	Tet(X6)	antibiotic inactivation	All_lung_k141_796084	d__Bacteria|p__Proteobacteria|c__Gammaproteobacteria|o__Enterobacterales|f__Enterobacteriaceae|g__Escherichia|s__Escherichia coli
W7027_lung_k141_18528_1	tetracycline antibiotic	Tetracycline	3005056	Tet(X6)	antibiotic inactivation	W7027_lung_k141_18528	d__Bacteria|p__Bacteroidetes
6914_lung_k141_4239_1	tetracycline antibiotic	Tetracycline	3003196	tet(45)	antibiotic efflux	6914_lung_k141_4239	d__Bacteria|p__Proteobacteria|c__Gammaproteobacteria|o__Enterobacterales|f__Morganellaceae|g__Morganella|s__Morganella morganii
7075_lung_k141_25862_1	tetracycline antibiotic	Tetracycline	3004442	tet(W/N/W)	antibiotic target protection	7075_lung_k141_25862	d__Terrabacteria group
6860_lung_k141_6831_1	tetracycline antibiotic	Tetracycline	3000567	tet(40)	antibiotic efflux	6860_lung_k141_6831	d__Bacteria|p__Firmicutes
All_lung_k141_5702855_1	tetracycline antibiotic	Tetracycline	3000254	emrY	antibiotic efflux	All_lung_k141_5702855	d__Bacteria|p__Proteobacteria|c__Gammaproteobacteria|o__Enterobacterales|f__Enterobacteriaceae|g__Escherichia|s__Escherichia coli
6540_lung_k141_1629_1	tetracycline antibiotic	Tetracycline	3004442	tet(W/N/W)	antibiotic target protection	6540_lung_k141_1629	d__Bacteria|p__Firmicutes|c__Bacilli|o__Lactobacillales|f__Streptococcaceae|g__Streptococcus|s__Streptococcus suis
5895_lung_k141_14251_1	tetracycline antibiotic	Tetracycline	3000183	tet(Z)	antibiotic efflux	5895_lung_k141_14251	d__Bacteria|p__Actinobacteria|c__Actinomycetia|o__Micrococcales|f__Micrococcaceae|g__Rothia|s__Rothia nasimurium
6868_lung_k141_1364_1	tetracycline antibiotic	Tetracycline	3004442	tet(W/N/W)	antibiotic target protection	6868_lung_k141_1364	d__Terrabacteria group
6029_lung_k141_28161_1	tetracycline antibiotic	Tetracycline	3000182	tet(Y)	antibiotic efflux	6029_lung_k141_28161	d__Bacteria|p__Proteobacteria|c__Gammaproteobacteria|o__Pseudomonadales|f__Moraxellaceae|g__Acinetobacter
6802_lung_k141_8938_1	tetracycline antibiotic	Tetracycline	3000194	tetW	antibiotic target protection	6802_lung_k141_8938	d__Bacteria|p__Firmicutes
6029_lung_k141_28978_2	tetracycline antibiotic	Tetracycline	3000183	tet(Z)	antibiotic efflux	6029_lung_k141_28978	d__Bacteria|p__Actinobacteria|c__Actinomycetia|o__Micrococcales|f__Micrococcaceae|g__Rothia|s__Rothia nasimurium
6853_lung_k141_7585_1	tetracycline antibiotic	Tetracycline	3000191	tetQ	antibiotic target protection	6853_lung_k141_7585	d__Bacteria|p__Bacteroidetes|c__Bacteroidia|o__Bacteroidales
6808_lung_k141_10062_1	tetracycline antibiotic	Tetracycline	3000567	tet(40)	antibiotic efflux	6808_lung_k141_10062	d__Bacteria|p__Firmicutes
6893_lung_k141_5377_1	tetracycline antibiotic	Tetracycline	3000168	tet(D)	antibiotic efflux	6893_lung_k141_5377	d__Bacteria|p__Proteobacteria|c__Gammaproteobacteria|o__Pasteurellales|f__Pasteurellaceae|g__Bibersteinia|s__Bibersteinia trehalosi
5808_lung_k141_3685_1	tetracycline antibiotic	Tetracycline	3000186	tetM	antibiotic target protection	5808_lung_k141_3685	d__Bacteria|p__Proteobacteria|c__Gammaproteobacteria|o__Enterobacterales|f__Enterobacteriaceae
6566_lung_k141_10109_1	tetracycline antibiotic	Tetracycline	3000194	tetW	antibiotic target protection	6566_lung_k141_10109	d__Bacteria|p__Actinobacteria|c__Coriobacteriia|o__Coriobacteriales
6895_lung_k141_5802_1	tetracycline antibiotic	Tetracycline	3004442	tet(W/N/W)	antibiotic target protection	6895_lung_k141_5802	d__Bacteria|p__Proteobacteria|c__Epsilonproteobacteria|o__Campylobacterales|f__Campylobacteraceae|g__Campylobacter|s__Campylobacter fetus
W7015_lung_k141_2110_1	tetracycline antibiotic	Tetracycline	3004442	tet(W/N/W)	antibiotic target protection	W7015_lung_k141_2110	d__Bacteria|p__Firmicutes|c__Bacilli|o__Lactobacillales|f__Lactobacillaceae|g__Lactobacillus|s__Lactobacillus johnsonii
6655_lung_k141_16818_1	tetracycline antibiotic	Tetracycline	3000186	tetM	antibiotic target protection	6655_lung_k141_16818	d__Bacteria|p__Firmicutes|c__Bacilli
W7061_lung_k141_35550_1	tetracycline antibiotic	Tetracycline	3004442	tet(W/N/W)	antibiotic target protection	W7061_lung_k141_35550	d__Bacteria|p__Actinobacteria|c__Actinomycetia|o__Actinomycetales|f__Actinomycetaceae|g__Trueperella|s__Trueperella pyogenes
5994_lung_k141_4051_1	tetracycline antibiotic	Tetracycline	3000168	tet(D)	antibiotic efflux	5994_lung_k141_4051	d__Bacteria|p__Proteobacteria|c__Gammaproteobacteria|o__Pseudomonadales|f__Moraxellaceae|g__Moraxella|s__Moraxella osloensis
5875_lung_k141_6947_1	tetracycline antibiotic	Tetracycline	3000478	tet(33)	antibiotic efflux	5875_lung_k141_6947	d__Bacteria|p__Actinobacteria|c__Actinomycetia|o__Micrococcales|f__Micrococcaceae|g__Glutamicibacter|s__Glutamicibacter protophormiae
7069_lung_k141_5778_1	tetracycline antibiotic	Tetracycline	3000191	tetQ	antibiotic target protection	7069_lung_k141_5778	d__Bacteria|p__Bacteroidetes|c__Bacteroidia|o__Bacteroidales
5994_lung_k141_6271_1	tetracycline antibiotic	Tetracycline	3000186	tetM	antibiotic target protection	5994_lung_k141_6271	d__Bacteria|p__Firmicutes|c__Bacilli|o__Lactobacillales|f__Enterococcaceae|g__Enterococcus|s__Enterococcus faecium
6898_lung_k141_10758_2	tetracycline antibiotic	Tetracycline	3000175	tet(H)	antibiotic efflux	6898_lung_k141_10758	d__Bacteria|p__Proteobacteria|c__Gammaproteobacteria|o__Pseudomonadales|f__Moraxellaceae|g__Moraxella|s__Moraxella osloensis
6568_lung_k141_13974_1	tetracycline antibiotic	Tetracycline	3000194	tetW	antibiotic target protection	6568_lung_k141_13974	d__Terrabacteria group
All_lung_k141_2410986_1	tetracycline antibiotic	Tetracycline	3000168	tet(D)	antibiotic efflux	All_lung_k141_2410986	d__Bacteria|p__Proteobacteria|c__Alphaproteobacteria|o__Rhizobiales|f__Brucellaceae|g__Ochrobactrum|s__Ochrobactrum anthropi
6710_lung_k141_3209_1	tetracycline antibiotic	Tetracycline	3000194	tetW	antibiotic target protection	6710_lung_k141_3209	d__Bacteria|p__Firmicutes|c__Clostridia|o__Clostridiales|f__Peptostreptococcaceae|g__Clostridioides|s__Clostridioides difficile
6474_lung_k141_6939_1	tetracycline antibiotic	Tetracycline	3000167	tet(C)	antibiotic efflux	6474_lung_k141_6939	d__Bacteria|p__Firmicutes|c__Bacilli|o__Bacillales|f__Bacillaceae|g__Bacillus|s__Bacillus cereus
5878_lung_k141_9025_1	tetracycline antibiotic	Tetracycline	3000567	tet(40)	antibiotic efflux	5878_lung_k141_9025	d__Bacteria|p__Firmicutes|c__Clostridia|o__Clostridiales|f__Ruminococcaceae|g__Faecalibacterium|s__Faecalibacterium prausnitzii
5990_lung_k141_9375_1	tetracycline antibiotic	Tetracycline	3000556	tet(44)	antibiotic target protection	5990_lung_k141_9375	d__Bacteria|p__Firmicutes
6058_lung_k141_3753_1	tetracycline antibiotic	Tetracycline	3000179	tet(L)	antibiotic efflux	6058_lung_k141_3753	d__Bacteria|p__Firmicutes|c__Bacilli|o__Bacillales|f__Bacillaceae|g__Geobacillus
6911_lung_k141_6001_2	tetracycline antibiotic	Tetracycline	3004441	tet(59)	antibiotic efflux	6911_lung_k141_6001	d__Bacteria|p__Proteobacteria|c__Gammaproteobacteria|o__Pseudomonadales|f__Moraxellaceae|g__Psychrobacter
6143_lung_k141_14528_1	tetracycline antibiotic	Tetracycline	3000182	tet(Y)	antibiotic efflux	6143_lung_k141_14528	d__Bacteria|p__Proteobacteria|c__Gammaproteobacteria|o__Pasteurellales|f__Pasteurellaceae|g__Actinobacillus|s__Actinobacillus sp. GY-402
6851_lung_k141_7065_1	tetracycline antibiotic	Tetracycline	3000191	tetQ	antibiotic target protection	6851_lung_k141_7065	d__Bacteria|p__Bacteroidetes|c__Bacteroidia|o__Bacteroidales
W7075_lung_k141_16690_1	tetracycline antibiotic	Tetracycline	3000180	tetA(P)	antibiotic efflux	W7075_lung_k141_16690	d__Bacteria|p__Firmicutes
W6850_lung_k141_37214_1	tetracycline antibiotic	Tetracycline	3000556	tet(44)	antibiotic target protection	W6850_lung_k141_37214	d__Bacteria|p__Firmicutes
5890_lung_k141_10278_1	tetracycline antibiotic	Tetracycline	3000194	tetW	antibiotic target protection	5890_lung_k141_10278	d__Bacteria|p__Firmicutes|c__Bacilli|o__Lactobacillales|f__Lactobacillaceae
5825_lung_k141_3172_1	tetracycline antibiotic	Tetracycline	3000179	tet(L)	antibiotic efflux	5825_lung_k141_3172	d__Bacteria|p__Firmicutes|c__Bacilli|o__Bacillales|f__Bacillaceae|g__Bacillus
6025_lung_k141_4337_1	tetracycline antibiotic	Tetracycline	3004442	tet(W/N/W)	antibiotic target protection	6025_lung_k141_4337	d__Bacteria|p__Firmicutes|c__Bacilli|o__Lactobacillales|f__Streptococcaceae|g__Streptococcus|s__Streptococcus suis
All_lung_k141_321929_1	tetracycline antibiotic	Tetracycline	3004442	tet(W/N/W)	antibiotic target protection	All_lung_k141_321929	d__Bacteria|p__Firmicutes|c__Bacilli|o__Bacillales|f__Staphylococcaceae|g__Staphylococcus|s__Staphylococcus aureus
All_lung_k141_4245094_1	tetracycline antibiotic	Tetracycline	3004442	tet(W/N/W)	antibiotic target protection	All_lung_k141_4245094	d__Bacteria|p__Actinobacteria|c__Actinomycetia|o__Actinomycetales|f__Actinomycetaceae|g__Trueperella|s__Trueperella pyogenes
6638_lung_k141_6470_1	tetracycline antibiotic	Tetracycline	3000566	tet(39)	antibiotic efflux	6638_lung_k141_6470	d__Bacteria|p__Proteobacteria|c__Gammaproteobacteria|o__Pseudomonadales|f__Moraxellaceae|g__Acinetobacter|s__Acinetobacter schindleri
6789_lung_k141_3145_1	tetracycline antibiotic	Tetracycline	3004442	tet(W/N/W)	antibiotic target protection	6789_lung_k141_3145	d__Bacteria|p__Firmicutes|c__Bacilli|o__Lactobacillales
W6840_lung_k141_10701_1	tetracycline antibiotic	Tetracycline	3000179	tet(L)	antibiotic efflux	W6840_lung_k141_10701	d__Bacteria|p__Firmicutes|c__Bacilli|o__Lactobacillales|f__Streptococcaceae|g__Streptococcus|s__Streptococcus gallolyticus
5838_lung_k141_5891_1	tetracycline antibiotic	Tetracycline	3000191	tetQ	antibiotic target protection	5838_lung_k141_5891	d__Bacteria|p__Bacteroidetes|c__Bacteroidia|o__Bacteroidales|f__Muribaculaceae|g__Muribaculum|s__Muribaculum gordoncarteri
W6860_lung_k141_5140_2	tetracycline antibiotic	Tetracycline	3000180	tetA(P)	antibiotic efflux	W6860_lung_k141_5140	d__Bacteria|p__Firmicutes|c__Clostridia|o__Clostridiales|f__Clostridiaceae|g__Clostridium|s__Clostridium perfringens
5933_lung_k141_2845_1	tetracycline antibiotic	Tetracycline	3000191	tetQ	antibiotic target protection	5933_lung_k141_2845	d__Bacteria|p__Bacteroidetes|c__Bacteroidia|o__Bacteroidales
W6914_lung_k141_7822_1	tetracycline antibiotic	Tetracycline	3000567	tet(40)	antibiotic efflux	W6914_lung_k141_7822	d__Bacteria|p__Firmicutes|c__Clostridia|o__Clostridiales|f__Ruminococcaceae|g__Faecalibacterium|s__Faecalibacterium prausnitzii
6890_lung_k141_7679_1	tetracycline antibiotic	Tetracycline	3000194	tetW	antibiotic target protection	6890_lung_k141_7679	d__Terrabacteria group
W6918_lung_k141_14991_1	tetracycline antibiotic	Tetracycline	3000196	tet32	antibiotic target protection	W6918_lung_k141_14991	d__Bacteria|p__Firmicutes
5868_lung_k141_25514_1	tetracycline antibiotic	Tetracycline	3000193	tetT	antibiotic target protection	5868_lung_k141_25514	d__Bacteria|p__Firmicutes|c__Bacilli|o__Lactobacillales
6566_lung_k141_5759_1	tetracycline antibiotic	Tetracycline	3000556	tet(44)	antibiotic target protection	6566_lung_k141_5759	d__Bacteria|p__Firmicutes
All_lung_k141_462446_1	tetracycline antibiotic	Tetracycline	3005056	Tet(X6)	antibiotic inactivation	All_lung_k141_462446	d__Bacteria|p__Proteobacteria|c__Gammaproteobacteria|o__Pseudomonadales|f__Moraxellaceae|g__Acinetobacter
5846_lung_k141_10463_1	tetracycline antibiotic	Tetracycline	3000190	tetO	antibiotic target protection	5846_lung_k141_10463	d__Bacteria|p__Fusobacteria|c__Fusobacteriia|o__Fusobacteriales|f__Fusobacteriaceae|g__Fusobacterium|s__Fusobacterium sp. NSJ-57
6207_lung_k141_28847_1	tetracycline antibiotic	Tetracycline	3000174	tet(G)	antibiotic efflux	6207_lung_k141_28847	d__Bacteria|p__Proteobacteria
W6860_lung_k141_59815_1	tetracycline antibiotic	Tetracycline	3000168	tet(D)	antibiotic efflux	W6860_lung_k141_59815	d__Bacteria|p__Proteobacteria|c__Gammaproteobacteria
E7009_lung_k141_86952_1	tetracycline antibiotic	Tetracycline	3000191	tetQ	antibiotic target protection	E7009_lung_k141_86952	d__Bacteria|p__Bacteroidetes|c__Bacteroidia|o__Bacteroidales
W6920_lung_k141_4434_2	tetracycline antibiotic	Tetracycline	3003196	tet(45)	antibiotic efflux	W6920_lung_k141_4434	d__Bacteria|p__Firmicutes|c__Bacilli|o__Lactobacillales|f__Streptococcaceae|g__Streptococcus|s__Streptococcus gallolyticus
W7061_lung_k141_29275_1	tetracycline antibiotic	Tetracycline	3000556	tet(44)	antibiotic target protection	W7061_lung_k141_29275	d__Bacteria|p__Firmicutes
6895_lung_k141_14713_1	tetracycline antibiotic	Tetracycline	3000167	tet(C)	antibiotic efflux	6895_lung_k141_14713	d__Bacteria|p__Proteobacteria|c__Gammaproteobacteria|o__Enterobacterales|f__Enterobacteriaceae
7093_lung_k141_853_1	tetracycline antibiotic	Tetracycline	3000190	tetO	antibiotic target protection	7093_lung_k141_853	d__Bacteria|p__Firmicutes|c__Bacilli|o__Lactobacillales|f__Streptococcaceae|g__Streptococcus|s__Streptococcus gallolyticus
6568_lung_k141_6270_1	tetracycline antibiotic	Tetracycline	3000186	tetM	antibiotic target protection	6568_lung_k141_6270	d__Bacteria|p__Firmicutes|c__Bacilli|o__Lactobacillales|f__Enterococcaceae|g__Enterococcus|s__Enterococcus faecalis
E7009_lung_k141_140890_1	tetracycline antibiotic	Tetracycline	3000556	tet(44)	antibiotic target protection	E7009_lung_k141_140890	d__Bacteria|p__Firmicutes
W6864_lung_k141_6200_1	tetracycline antibiotic	Tetracycline	3000179	tet(L)	antibiotic efflux	W6864_lung_k141_6200	d__Bacteria|p__Firmicutes|c__Bacilli|o__Lactobacillales|f__Lactobacillaceae|g__Lactobacillus|s__Lactobacillus johnsonii
6699_lung_k141_5729_1	tetracycline antibiotic	Tetracycline	3004442	tet(W/N/W)	antibiotic target protection	6699_lung_k141_5729	d__Terrabacteria group
6911_lung_k141_37932_1	tetracycline antibiotic	Tetracycline	3000180	tetA(P)	antibiotic efflux	6911_lung_k141_37932	d__Bacteria|p__Firmicutes
6267_lung_k141_3093_1	tetracycline antibiotic	Tetracycline	3004442	tet(W/N/W)	antibiotic target protection	6267_lung_k141_3093	d__Bacteria|p__Firmicutes|c__Bacilli|o__Lactobacillales|f__Lactobacillaceae|g__Lactobacillus|s__Lactobacillus amylovorus
5954_lung_k141_4888_1	tetracycline antibiotic	Tetracycline	3000168	tet(D)	antibiotic efflux	5954_lung_k141_4888	d__Bacteria|p__Proteobacteria|c__Betaproteobacteria|o__Neisseriales|f__Neisseriaceae|g__Neisseria|s__Neisseria meningitidis
W7009_lung_k141_8310_1	tetracycline antibiotic	Tetracycline	3000478	tet(33)	antibiotic efflux	W7009_lung_k141_8310	d__Bacteria|p__Actinobacteria|c__Actinomycetia|o__Micrococcales|f__Micrococcaceae|g__Glutamicibacter|s__Glutamicibacter protophormiae
6013_lung_k141_2795_1	tetracycline antibiotic	Tetracycline	3004442	tet(W/N/W)	antibiotic target protection	6013_lung_k141_2795	d__Bacteria|p__Firmicutes
5865_lung_k141_1978_1	tetracycline antibiotic	Tetracycline	3000191	tetQ	antibiotic target protection	5865_lung_k141_1978	d__Bacteria|p__Bacteroidetes|c__Bacteroidia|o__Bacteroidales|f__Muribaculaceae|g__Muribaculum|s__Muribaculum gordoncarteri
5955_lung_k141_10952_1	tetracycline antibiotic	Tetracycline	3000186	tetM	antibiotic target protection	5955_lung_k141_10952	d__Bacteria|p__Firmicutes|c__Bacilli|o__Lactobacillales|f__Streptococcaceae|g__Streptococcus|s__Streptococcus sp. FDAARGOS_521
All_lung_k141_46200_1	tetracycline antibiotic	Tetracycline	3004442	tet(W/N/W)	antibiotic target protection	All_lung_k141_46200	d__Bacteria|p__Firmicutes|c__Clostridia|o__Clostridiales|f__Lachnospiraceae|g__Blautia|s__Blautia sp. SC05B48
W6882_lung_k141_4539_1	tetracycline antibiotic	Tetracycline	3004442	tet(W/N/W)	antibiotic target protection	W6882_lung_k141_4539	d__Bacteria|p__Actinobacteria|c__Actinomycetia|o__Actinomycetales|f__Actinomycetaceae|g__Trueperella|s__Trueperella pyogenes
All_lung_k141_4086301_1	tetracycline antibiotic	Tetracycline	3000191	tetQ	antibiotic target protection	All_lung_k141_4086301	d__Bacteria|p__Bacteroidetes|c__Bacteroidia|o__Bacteroidales|f__Rikenellaceae|g__Alistipes|s__Alistipes indistinctus
5960_lung_k141_4118_1	tetracycline antibiotic	Tetracycline	3000567	tet(40)	antibiotic efflux	5960_lung_k141_4118	d__Bacteria|p__Firmicutes|c__Clostridia|o__Clostridiales|f__Ruminococcaceae|g__Faecalibacterium|s__Faecalibacterium prausnitzii
6275_lung_k141_10905_1	tetracycline antibiotic	Tetracycline	3000191	tetQ	antibiotic target protection	6275_lung_k141_10905	d__Bacteria|p__Bacteroidetes|c__Bacteroidia|o__Bacteroidales
6297_lung_k141_2990_1	tetracycline antibiotic	Tetracycline	3000166	tet(B)	antibiotic efflux	6297_lung_k141_2990	d__Bacteria|p__Proteobacteria|c__Gammaproteobacteria
6802_lung_k141_9784_1	tetracycline antibiotic	Tetracycline	3004442	tet(W/N/W)	antibiotic target protection	6802_lung_k141_9784	d__Terrabacteria group
6299_lung_k141_3925_1	tetracycline antibiotic	Tetracycline	3000168	tet(D)	antibiotic efflux	6299_lung_k141_3925	d__Bacteria|p__Proteobacteria|c__Alphaproteobacteria|o__Rhodobacterales|f__Rhodobacteraceae
6757_lung_k141_3686_1	tetracycline antibiotic	Tetracycline	3000179	tet(L)	antibiotic efflux	6757_lung_k141_3686	d__Bacteria|p__Firmicutes|c__Bacilli|o__Lactobacillales|f__Lactobacillaceae|g__Ligilactobacillus|s__Ligilactobacillus salivarius
344501_lung_k141_1304_4	tetracycline antibiotic	Tetracycline	3000167	tet(C)	antibiotic efflux	344501_lung_k141_1304	d__Bacteria|p__Proteobacteria|c__Betaproteobacteria|o__Neisseriales|f__Neisseriaceae|g__Simonsiella|s__Simonsiella muelleri
6815_lung_k141_7062_1	tetracycline antibiotic	Tetracycline	3000191	tetQ	antibiotic target protection	6815_lung_k141_7062	d__Bacteria|p__Bacteroidetes|c__Bacteroidia|o__Bacteroidales
5868_lung_k141_7931_1	tetracycline antibiotic	Tetracycline	3000556	tet(44)	antibiotic target protection	5868_lung_k141_7931	d__Bacteria|p__Firmicutes
6299_lung_k141_10114_1	tetracycline antibiotic	Tetracycline	3005056	Tet(X6)	antibiotic inactivation	6299_lung_k141_10114	d__Bacteria|p__Proteobacteria|c__Gammaproteobacteria|o__Pseudomonadales|f__Moraxellaceae|g__Acinetobacter|s__Acinetobacter variabilis
350408_lung_k141_12966_1	tetracycline antibiotic	Tetracycline	3000190	tetO	antibiotic target protection	350408_lung_k141_12966	d__Bacteria
6319_lung_k141_5420_1	tetracycline antibiotic	Tetracycline	3004442	tet(W/N/W)	antibiotic target protection	6319_lung_k141_5420	d__Bacteria|p__Proteobacteria|c__Gammaproteobacteria|o__Pseudomonadales|f__Moraxellaceae|g__Acinetobacter|s__Acinetobacter baumannii
All_lung_k141_179287_1	tetracycline antibiotic	Tetracycline	3000195	tetB(P)	antibiotic target protection	All_lung_k141_179287	d__Bacteria|p__Firmicutes|c__Clostridia|o__Clostridiales|f__Peptostreptococcaceae|g__Paeniclostridium|s__Paeniclostridium sordellii
363311_lung_k141_13581_1	tetracycline antibiotic	Tetracycline	3004442	tet(W/N/W)	antibiotic target protection	363311_lung_k141_13581	d__Bacteria|p__Actinobacteria|c__Actinomycetia|o__Corynebacteriales|f__Corynebacteriaceae|g__Corynebacterium|s__Corynebacterium sp. NML98-0116
E7009_lung_k141_20449_1	tetracycline antibiotic	Tetracycline	3000191	tetQ	antibiotic target protection	E7009_lung_k141_20449	d__Bacteria|p__Bacteroidetes|c__Bacteroidia|o__Bacteroidales|f__Tannerellaceae|g__Tannerella|s__Tannerella sp. oral taxon HOT-286
6893_lung_k141_2017_1	tetracycline antibiotic	Tetracycline	3000191	tetQ	antibiotic target protection	6893_lung_k141_2017	d__Bacteria|p__Bacteroidetes|c__Bacteroidia|o__Bacteroidales|g__Phocaeicola
5910_lung_k141_10128_1	tetracycline antibiotic	Tetracycline	3000194	tetW	antibiotic target protection	5910_lung_k141_10128	d__Terrabacteria group
W7049_lung_k141_10062_1	tetracycline antibiotic	Tetracycline	3000191	tetQ	antibiotic target protection	W7049_lung_k141_10062	d__Bacteria|p__Bacteroidetes
6040_lung_k141_4354_1	tetracycline antibiotic	Tetracycline	3000179	tet(L)	antibiotic efflux	6040_lung_k141_4354	d__Bacteria|p__Firmicutes|c__Bacilli|o__Bacillales|f__Staphylococcaceae|g__Staphylococcus|s__Staphylococcus aureus
5990_lung_k141_4901_1	tetracycline antibiotic	Tetracycline	3000567	tet(40)	antibiotic efflux	5990_lung_k141_4901	d__Bacteria|p__Firmicutes|c__Clostridia|o__Clostridiales|f__Peptostreptococcaceae|g__Clostridioides|s__Clostridioides difficile
5917_lung_k141_1237_2	tetracycline antibiotic	Tetracycline	3004442	tet(W/N/W)	antibiotic target protection	5917_lung_k141_1237	d__Bacteria|p__Firmicutes|c__Bacilli|o__Lactobacillales|f__Streptococcaceae|g__Streptococcus|s__Streptococcus suis
7061_lung_k141_4669_1	tetracycline antibiotic	Tetracycline	3000190	tetO	antibiotic target protection	7061_lung_k141_4669	d__Bacteria|p__Firmicutes|c__Clostridia|o__Clostridiales|f__Peptostreptococcaceae|g__Clostridioides|s__Clostridioides difficile
W7061_lung_k141_32435_1	tetracycline antibiotic	Tetracycline	3000192	tetS	antibiotic target protection	W7061_lung_k141_32435	d__Bacteria|p__Firmicutes|c__Bacilli
6669_lung_k141_4745_1	tetracycline antibiotic	Tetracycline	3000179	tet(L)	antibiotic efflux	6669_lung_k141_4745	d__Bacteria|p__Firmicutes|c__Bacilli|o__Bacillales|f__Staphylococcaceae|g__Staphylococcus|s__Staphylococcus aureus
W7061_lung_k141_40448_2	tetracycline antibiotic	Tetracycline	3000167	tet(C)	antibiotic efflux	W7061_lung_k141_40448	d__Bacteria
5924_lung_k141_13531_1	tetracycline antibiotic	Tetracycline	3000190	tetO	antibiotic target protection	5924_lung_k141_13531	d__Bacteria
5990_lung_k141_26127_1	tetracycline antibiotic	Tetracycline	3000186	tetM	antibiotic target protection	5990_lung_k141_26127	d__Bacteria|p__Firmicutes|c__Bacilli|o__Lactobacillales|f__Streptococcaceae|g__Streptococcus|s__Streptococcus sp. FDAARGOS_521
6408_lung_k141_14985_1	tetracycline antibiotic	Tetracycline	3000167	tet(C)	antibiotic efflux	6408_lung_k141_14985	d__Bacteria
W6932_lung_k141_1903_3	tetracycline antibiotic	Tetracycline	3003196	tet(45)	antibiotic efflux	W6932_lung_k141_1903	d__Bacteria|p__Firmicutes|c__Bacilli|o__Lactobacillales|f__Enterococcaceae|g__Enterococcus|s__Enterococcus faecium
6852_lung_k141_8579_1	tetracycline antibiotic	Tetracycline	3000567	tet(40)	antibiotic efflux	6852_lung_k141_8579	d__Bacteria|p__Firmicutes|c__Clostridia|o__Clostridiales|f__Ruminococcaceae|g__Faecalibacterium|s__Faecalibacterium prausnitzii
6540_lung_k141_17637_1	tetracycline antibiotic	Tetracycline	3000165	tet(A)	antibiotic efflux	6540_lung_k141_17637	d__Bacteria
7075_lung_k141_22261_2	tetracycline antibiotic	Tetracycline	3000165	tet(A)	antibiotic efflux	7075_lung_k141_22261	d__Bacteria|p__Proteobacteria|c__Gammaproteobacteria|o__Enterobacterales|f__Enterobacteriaceae|g__Klebsiella|s__Klebsiella pneumoniae
6899_lung_k141_2302_1	tetracycline antibiotic	Tetracycline	3004442	tet(W/N/W)	antibiotic target protection	6899_lung_k141_2302	d__Bacteria|p__Actinobacteria|c__Actinomycetia|o__Actinomycetales|f__Actinomycetaceae|g__Trueperella|s__Trueperella pyogenes
W7083_lung_k141_12674_1	tetracycline antibiotic	Tetracycline	3000191	tetQ	antibiotic target protection	W7083_lung_k141_12674	d__Bacteria|p__Bacteroidetes|c__Bacteroidia|o__Bacteroidales
5877_lung_k141_8119_1	tetracycline antibiotic	Tetracycline	3005056	Tet(X6)	antibiotic inactivation	5877_lung_k141_8119	d__Bacteria
5919_lung_k141_12951_2	tetracycline antibiotic	Tetracycline	3000175	tet(H)	antibiotic efflux	5919_lung_k141_12951	d__Bacteria|p__Proteobacteria|c__Gammaproteobacteria
W7009_lung_k141_48592_1	tetracycline antibiotic	Tetracycline	3000190	tetO	antibiotic target protection	W7009_lung_k141_48592	d__Bacteria|p__Firmicutes|c__Bacilli|o__Lactobacillales|f__Streptococcaceae|g__Streptococcus|s__Streptococcus gallolyticus
6911_lung_k141_5280_1	tetracycline antibiotic	Tetracycline	3000183	tet(Z)	antibiotic efflux	6911_lung_k141_5280	d__Bacteria|p__Actinobacteria|c__Actinomycetia|o__Micrococcales|f__Micrococcaceae|g__Rothia|s__Rothia nasimurium
5804_lung_k141_10247_2	tetracycline antibiotic	Tetracycline	3000190	tetO	antibiotic target protection	5804_lung_k141_10247	d__Bacteria|p__Firmicutes|c__Bacilli|o__Lactobacillales|f__Streptococcaceae|g__Streptococcus|s__Streptococcus gallolyticus
All_lung_k141_130480_1	tetracycline antibiotic	Tetracycline	3004442	tet(W/N/W)	antibiotic target protection	All_lung_k141_130480	d__Bacteria|p__Firmicutes|c__Clostridia|o__Clostridiales|f__Lachnospiraceae|g__Enterocloster|s__Enterocloster bolteae
W7015_lung_k141_7928_1	tetracycline antibiotic	Tetracycline	3004442	tet(W/N/W)	antibiotic target protection	W7015_lung_k141_7928	d__Terrabacteria group
6911_lung_k141_19552_1	tetracycline antibiotic	Tetracycline	3000183	tet(Z)	antibiotic efflux	6911_lung_k141_19552	d__Bacteria|p__Actinobacteria|c__Actinomycetia|o__Micrococcales|f__Micrococcaceae|g__Rothia|s__Rothia nasimurium
5846_lung_k141_6295_1	tetracycline antibiotic	Tetracycline	3000478	tet(33)	antibiotic efflux	5846_lung_k141_6295	d__Bacteria|p__Actinobacteria|c__Actinomycetia|o__Micrococcales|f__Micrococcaceae|g__Glutamicibacter|s__Glutamicibacter protophormiae
6029_lung_k141_28643_1	tetracycline antibiotic	Tetracycline	3000174	tet(G)	antibiotic efflux	6029_lung_k141_28643	d__Bacteria|p__Proteobacteria
W6860_lung_k141_41032_2	tetracycline antibiotic	Tetracycline	3000190	tetO	antibiotic target protection	W6860_lung_k141_41032	d__Bacteria|p__Proteobacteria|c__Epsilonproteobacteria|o__Campylobacterales|f__Campylobacteraceae|g__Campylobacter
All_lung_k141_1853345_1	tetracycline antibiotic	Tetracycline	3000168	tet(D)	antibiotic efflux	All_lung_k141_1853345	d__Bacteria|p__Proteobacteria|c__Gammaproteobacteria|o__Pseudomonadales|f__Moraxellaceae|g__Acinetobacter
W7111_lung_k141_19601_1	tetracycline antibiotic	Tetracycline	3000186	tetM	antibiotic target protection	W7111_lung_k141_19601	d__Bacteria|p__Firmicutes|c__Bacilli|o__Lactobacillales|f__Streptococcaceae|g__Streptococcus|s__Streptococcus sp. FDAARGOS_521
7087_lung_k141_5423_1	tetracycline antibiotic	Tetracycline	3000567	tet(40)	antibiotic efflux	7087_lung_k141_5423	d__Bacteria|p__Firmicutes|c__Clostridia|o__Clostridiales|f__Peptostreptococcaceae|g__Clostridioides|s__Clostridioides difficile
6859_lung_k141_9277_1	tetracycline antibiotic	Tetracycline	3000194	tetW	antibiotic target protection	6859_lung_k141_9277	d__Bacteria|p__Actinobacteria|c__Actinomycetia|o__Actinomycetales|f__Actinomycetaceae|g__Trueperella|s__Trueperella pyogenes
6953_lung_k141_2935_1	tetracycline antibiotic	Tetracycline	3000194	tetW	antibiotic target protection	6953_lung_k141_2935	d__Bacteria|p__Actinobacteria|c__Actinomycetia|o__Actinomycetales|f__Actinomycetaceae|g__Trueperella|s__Trueperella pyogenes
6864_lung_k141_6169_1	tetracycline antibiotic	Tetracycline	3000191	tetQ	antibiotic target protection	6864_lung_k141_6169	d__Bacteria|p__Bacteroidetes|c__Bacteroidia|o__Bacteroidales
W6878_lung_k141_15006_1	tetracycline antibiotic	Tetracycline	3000567	tet(40)	antibiotic efflux	W6878_lung_k141_15006	d__Bacteria|p__Firmicutes
5977_lung_k141_7382_1	tetracycline antibiotic	Tetracycline	3000194	tetW	antibiotic target protection	5977_lung_k141_7382	d__Bacteria|p__Actinobacteria|c__Actinomycetia|o__Actinomycetales|f__Actinomycetaceae|g__Trueperella|s__Trueperella pyogenes
6203_lung_k141_4789_1	tetracycline antibiotic	Tetracycline	3004442	tet(W/N/W)	antibiotic target protection	6203_lung_k141_4789	d__Bacteria|p__Actinobacteria|c__Coriobacteriia|o__Coriobacteriales
All_lung_k141_9219_1	tetracycline antibiotic	Tetracycline	3000180	tetA(P)	antibiotic efflux	All_lung_k141_9219	d__Bacteria|p__Firmicutes|c__Clostridia|o__Clostridiales|f__Clostridiaceae|g__Clostridium|s__Clostridium perfringens
6832_lung_k141_4987_1	tetracycline antibiotic	Tetracycline	3000183	tet(Z)	antibiotic efflux	6832_lung_k141_4987	d__Bacteria|p__Actinobacteria|c__Actinomycetia|o__Micrococcales|f__Micrococcaceae|g__Rothia|s__Rothia nasimurium
7025_lung_k141_2033_1	tetracycline antibiotic	Tetracycline	3003196	tet(45)	antibiotic efflux	7025_lung_k141_2033	d__Bacteria|p__Firmicutes|c__Bacilli|o__Bacillales|f__Staphylococcaceae|g__Staphylococcus|s__Staphylococcus aureus
6158_lung_k141_15075_1	tetracycline antibiotic	Tetracycline	3004442	tet(W/N/W)	antibiotic target protection	6158_lung_k141_15075	d__Bacteria|p__Actinobacteria|c__Actinomycetia|o__Actinomycetales|f__Actinomycetaceae|g__Trueperella|s__Trueperella pyogenes
W6860_lung_k141_52689_2	tetracycline antibiotic	Tetracycline	3000566	tet(39)	antibiotic efflux	W6860_lung_k141_52689	d__Bacteria|p__Proteobacteria|c__Gammaproteobacteria
6267_lung_k141_4360_1	tetracycline antibiotic	Tetracycline	3000191	tetQ	antibiotic target protection	6267_lung_k141_4360	d__Bacteria|p__Bacteroidetes|c__Bacteroidia|o__Bacteroidales|f__Muribaculaceae|g__Muribaculum|s__Muribaculum gordoncarteri
5855_lung_k141_6626_1	tetracycline antibiotic	Tetracycline	3005056	Tet(X6)	antibiotic inactivation	5855_lung_k141_6626	d__Bacteria|p__Proteobacteria|c__Gammaproteobacteria
All_lung_k141_218254_1	tetracycline antibiotic	Tetracycline	3004442	tet(W/N/W)	antibiotic target protection	All_lung_k141_218254	d__Bacteria|p__Firmicutes|c__Clostridia|o__Clostridiales|g__Massilistercora|s__Massilistercora timonensis
6572_lung_k141_14874_1	tetracycline antibiotic	Tetracycline	3000165	tet(A)	antibiotic efflux	6572_lung_k141_14874	d__Bacteria|p__Proteobacteria|c__Gammaproteobacteria
5919_lung_k141_7731_1	tetracycline antibiotic	Tetracycline	3000190	tetO	antibiotic target protection	5919_lung_k141_7731	d__Bacteria
5931_lung_k141_15108_1	tetracycline antibiotic	Tetracycline	3000190	tetO	antibiotic target protection	5931_lung_k141_15108	d__Bacteria|p__Firmicutes|c__Bacilli|o__Lactobacillales|f__Streptococcaceae|g__Streptococcus|s__Streptococcus suis
7005_lung_k141_9605_1	tetracycline antibiotic	Tetracycline	3000478	tet(33)	antibiotic efflux	7005_lung_k141_9605	d__Bacteria|p__Actinobacteria|c__Actinomycetia|o__Micrococcales|f__Micrococcaceae|g__Glutamicibacter|s__Glutamicibacter protophormiae
7099_lung_k141_10266_1	tetracycline antibiotic	Tetracycline	3000190	tetO	antibiotic target protection	7099_lung_k141_10266	d__Bacteria|p__Firmicutes|c__Bacilli|o__Lactobacillales
W7075_lung_k141_15246_1	tetracycline antibiotic	Tetracycline	3004442	tet(W/N/W)	antibiotic target protection	W7075_lung_k141_15246	d__Bacteria|p__Actinobacteria|c__Actinomycetia|o__Bifidobacteriales|f__Bifidobacteriaceae|g__Bifidobacterium|s__Bifidobacterium animalis
6740_lung_k141_10325_1	tetracycline antibiotic	Tetracycline	3000179	tet(L)	antibiotic efflux	6740_lung_k141_10325	d__Bacteria|p__Firmicutes|c__Bacilli|o__Bacillales|f__Staphylococcaceae|g__Staphylococcus|s__Staphylococcus aureus
5988_lung_k141_1726_1	tetracycline antibiotic	Tetracycline	3000190	tetO	antibiotic target protection	5988_lung_k141_1726	d__Bacteria|p__Firmicutes|c__Clostridia|o__Clostridiales|f__Peptostreptococcaceae|g__Clostridioides|s__Clostridioides difficile
6920_lung_k141_5872_1	tetracycline antibiotic	Tetracycline	3004441	tet(59)	antibiotic efflux	6920_lung_k141_5872	d__Bacteria|p__Proteobacteria|c__Gammaproteobacteria
6166_lung_k141_6192_1	tetracycline antibiotic	Tetracycline	3000567	tet(40)	antibiotic efflux	6166_lung_k141_6192	d__Bacteria|p__Firmicutes
7103_lung_k141_7936_1	tetracycline antibiotic	Tetracycline	3000190	tetO	antibiotic target protection	7103_lung_k141_7936	d__Bacteria|p__Firmicutes
W6910_lung_k141_3902_1	tetracycline antibiotic	Tetracycline	3000556	tet(44)	antibiotic target protection	W6910_lung_k141_3902	d__Bacteria|p__Proteobacteria|c__Epsilonproteobacteria|o__Campylobacterales|f__Campylobacteraceae|g__Campylobacter|s__Campylobacter fetus
All_lung_k141_6173977_1	tetracycline antibiotic	Tetracycline	3000556	tet(44)	antibiotic target protection	All_lung_k141_6173977	d__Bacteria|p__Firmicutes
7059_lung_k141_14054_1	tetracycline antibiotic	Tetracycline	3000179	tet(L)	antibiotic efflux	7059_lung_k141_14054	d__Bacteria
All_lung_k141_1065559_1	tetracycline antibiotic	Tetracycline	3000556	tet(44)	antibiotic target protection	All_lung_k141_1065559	d__Bacteria|p__Firmicutes|c__Bacilli|o__Bacillales|f__Bacillaceae|g__Lysinibacillus|s__Lysinibacillus sphaericus
W7073_lung_k141_17993_1	tetracycline antibiotic	Tetracycline	3000190	tetO	antibiotic target protection	W7073_lung_k141_17993	d__Bacteria|p__Firmicutes|c__Bacilli|o__Lactobacillales|f__Streptococcaceae|g__Streptococcus|s__Streptococcus suis
W7103_lung_k141_13079_1	tetracycline antibiotic	Tetracycline	3004442	tet(W/N/W)	antibiotic target protection	W7103_lung_k141_13079	d__Bacteria|p__Actinobacteria|c__Actinomycetia|o__Actinomycetales|f__Actinomycetaceae|g__Trueperella|s__Trueperella pyogenes
W6860_lung_k141_4713_2	tetracycline antibiotic	Tetracycline	3000195	tetB(P)	antibiotic target protection	W6860_lung_k141_4713	d__Bacteria|p__Firmicutes|c__Clostridia|o__Clostridiales|f__Clostridiaceae|g__Clostridium
6716_lung_k141_5458_1	tetracycline antibiotic	Tetracycline	3000194	tetW	antibiotic target protection	6716_lung_k141_5458	d__Terrabacteria group
6319_lung_k141_11421_1	tetracycline antibiotic	Tetracycline	3000556	tet(44)	antibiotic target protection	6319_lung_k141_11421	d__Bacteria|p__Firmicutes
6582_lung_k141_9546_2	tetracycline antibiotic	Tetracycline	3000168	tet(D)	antibiotic efflux	6582_lung_k141_9546	d__Bacteria
W7019_lung_k141_4874_1	tetracycline antibiotic	Tetracycline	3004442	tet(W/N/W)	antibiotic target protection	W7019_lung_k141_4874	d__Terrabacteria group
W6860_lung_k141_27930_1	tetracycline antibiotic	Tetracycline	3004442	tet(W/N/W)	antibiotic target protection	W6860_lung_k141_27930	d__Bacteria|p__Actinobacteria|c__Actinomycetia|o__Actinomycetales|f__Actinomycetaceae|g__Trueperella|s__Trueperella pyogenes
All_lung_k141_461684_1	tetracycline antibiotic	Tetracycline	3000168	tet(D)	antibiotic efflux	All_lung_k141_461684	d__Bacteria|p__Proteobacteria|c__Gammaproteobacteria
All_lung_k141_461987_3	tetracycline antibiotic	Tetracycline	3000180	tetA(P)	antibiotic efflux	All_lung_k141_461987	d__Bacteria|p__Firmicutes|c__Clostridia|o__Clostridiales|f__Clostridiaceae|g__Clostridium|s__Clostridium perfringens
W7111_lung_k141_24442_1	tetracycline antibiotic	Tetracycline	3000186	tetM	antibiotic target protection	W7111_lung_k141_24442	d__Bacteria|p__Firmicutes
W6872_lung_k141_24918_1	tetracycline antibiotic	Tetracycline	3000190	tetO	antibiotic target protection	W6872_lung_k141_24918	d__Bacteria|p__Firmicutes
6899_lung_k141_7300_2	tetracycline antibiotic	Tetracycline	3000567	tet(40)	antibiotic efflux	6899_lung_k141_7300	d__Bacteria|p__Firmicutes|c__Clostridia|o__Clostridiales|f__Oscillospiraceae|g__Oscillibacter|s__Oscillibacter sp. PEA192
W7061_lung_k141_23187_2	tetracycline antibiotic	Tetracycline	3000165	tet(A)	antibiotic efflux	W7061_lung_k141_23187	d__Bacteria|p__Proteobacteria|c__Gammaproteobacteria
6847_lung_k141_7046_1	tetracycline antibiotic	Tetracycline	3000194	tetW	antibiotic target protection	6847_lung_k141_7046	d__Terrabacteria group
6578_lung_k141_10775_1	tetracycline antibiotic	Tetracycline	3000191	tetQ	antibiotic target protection	6578_lung_k141_10775	d__Bacteria|p__Bacteroidetes|c__Bacteroidia|o__Bacteroidales|f__Rikenellaceae|g__Alistipes|s__Alistipes indistinctus
W6860_lung_k141_2747_2	tetracycline antibiotic	Tetracycline	3003196	tet(45)	antibiotic efflux	W6860_lung_k141_2747	d__Bacteria|p__Firmicutes|c__Bacilli|o__Lactobacillales|f__Streptococcaceae|g__Streptococcus|s__Streptococcus suis
W6890_lung_k141_10588_1	tetracycline antibiotic	Tetracycline	3000182	tet(Y)	antibiotic efflux	W6890_lung_k141_10588	d__Bacteria|p__Proteobacteria|c__Gammaproteobacteria|o__Pseudomonadales|f__Moraxellaceae|g__Acinetobacter
W6910_lung_k141_2396_1	tetracycline antibiotic	Tetracycline	3000183	tet(Z)	antibiotic efflux	W6910_lung_k141_2396	d__Bacteria|p__Actinobacteria|c__Actinomycetia|o__Micrococcales|f__Micrococcaceae|g__Rothia|s__Rothia nasimurium
6920_lung_k141_4627_1	tetracycline antibiotic	Tetracycline	3000478	tet(33)	antibiotic efflux	6920_lung_k141_4627	d__Bacteria|p__Actinobacteria|c__Actinomycetia|o__Micrococcales|f__Micrococcaceae|g__Glutamicibacter|s__Glutamicibacter protophormiae
5874_lung_k141_9134_1	tetracycline antibiotic	Tetracycline	3003479	tetR	antibiotic target alteration; antibiotic efflux	5874_lung_k141_9134	d__Bacteria|p__Proteobacteria|c__Gammaproteobacteria|o__Pasteurellales|f__Pasteurellaceae|g__Pasteurella|s__Pasteurella multocida
5868_lung_k141_2924_1	tetracycline antibiotic	Tetracycline	3004442	tet(W/N/W)	antibiotic target protection	5868_lung_k141_2924	d__Bacteria|p__Bacteroidetes|c__Flavobacteriia|o__Flavobacteriales|f__Weeksellaceae|g__Chryseobacterium|s__Chryseobacterium sp. POL2
W7111_lung_k141_9869_1	tetracycline antibiotic	Tetracycline	3000478	tet(33)	antibiotic efflux	W7111_lung_k141_9869	d__Bacteria|p__Actinobacteria|c__Actinomycetia|o__Micrococcales|f__Micrococcaceae|g__Glutamicibacter|s__Glutamicibacter protophormiae
W6910_lung_k141_3864_1	tetracycline antibiotic	Tetracycline	3000190	tetO	antibiotic target protection	W6910_lung_k141_3864	d__Bacteria|p__Firmicutes|c__Bacilli|o__Lactobacillales|f__Streptococcaceae|g__Streptococcus|s__Streptococcus suis
W6860_lung_k141_43593_1	tetracycline antibiotic	Tetracycline	3000190	tetO	antibiotic target protection	W6860_lung_k141_43593	d__Bacteria|p__Firmicutes
6566_lung_k141_8478_1	tetracycline antibiotic	Tetracycline	3000190	tetO	antibiotic target protection	6566_lung_k141_8478	d__Bacteria|p__Firmicutes|c__Bacilli|o__Lactobacillales|f__Lactobacillaceae|g__Lactobacillus|s__Lactobacillus johnsonii
6905_lung_k141_13730_1	tetracycline antibiotic	Tetracycline	3000182	tet(Y)	antibiotic efflux	6905_lung_k141_13730	d__Bacteria|p__Proteobacteria|c__Gammaproteobacteria|o__Pseudomonadales|f__Moraxellaceae|g__Acinetobacter
W7093_lung_k141_22527_1	tetracycline antibiotic	Tetracycline	3003479	tetR	antibiotic target alteration; antibiotic efflux	W7093_lung_k141_22527	d__Bacteria|p__Proteobacteria|c__Gammaproteobacteria|o__Pasteurellales|f__Pasteurellaceae
6789_lung_k141_14585_1	tetracycline antibiotic	Tetracycline	3000191	tetQ	antibiotic target protection	6789_lung_k141_14585	d__Bacteria|p__Bacteroidetes|c__Bacteroidia|o__Bacteroidales|f__Rikenellaceae|g__Alistipes|s__Alistipes communis
6655_lung_k141_9521_2	tetracycline antibiotic	Tetracycline	3004442	tet(W/N/W)	antibiotic target protection	6655_lung_k141_9521	d__Bacteria|p__Actinobacteria|c__Actinomycetia|o__Actinomycetales|f__Actinomycetaceae|g__Trueperella|s__Trueperella pyogenes
5843_lung_k141_10981_1	tetracycline antibiotic	Tetracycline	3000566	tet(39)	antibiotic efflux	5843_lung_k141_10981	d__Bacteria|p__Proteobacteria|c__Gammaproteobacteria
W7021_lung_k141_9714_1	tetracycline antibiotic	Tetracycline	3000567	tet(40)	antibiotic efflux	W7021_lung_k141_9714	d__Bacteria|p__Firmicutes|c__Clostridia|o__Clostridiales|f__Peptostreptococcaceae|g__Clostridioides|s__Clostridioides difficile
5955_lung_k141_4673_1	tetracycline antibiotic	Tetracycline	3000567	tet(40)	antibiotic efflux	5955_lung_k141_4673	d__Bacteria|p__Firmicutes|c__Erysipelotrichia|o__Erysipelotrichales|f__Erysipelotrichaceae|g__Faecalitalea|s__Faecalitalea cylindroides
7077_lung_k141_5147_1	tetracycline antibiotic	Tetracycline	3000186	tetM	antibiotic target protection	7077_lung_k141_5147	d__Bacteria|p__Firmicutes|c__Bacilli|o__Lactobacillales|f__Streptococcaceae|g__Streptococcus|s__Streptococcus sp. FDAARGOS_521
6070_lung_k141_13193_1	tetracycline antibiotic	Tetracycline	3004442	tet(W/N/W)	antibiotic target protection	6070_lung_k141_13193	d__Bacteria|p__Actinobacteria|c__Coriobacteriia|o__Coriobacteriales
W6870_lung_k141_19956_1	tetracycline antibiotic	Tetracycline	3000566	tet(39)	antibiotic efflux	W6870_lung_k141_19956	d__Bacteria|p__Proteobacteria|c__Gammaproteobacteria|o__Pseudomonadales|f__Moraxellaceae|g__Acinetobacter|s__Acinetobacter calcoaceticus
7097_lung_k141_13081_1	tetracycline antibiotic	Tetracycline	3000186	tetM	antibiotic target protection	7097_lung_k141_13081	d__Bacteria|p__Firmicutes|c__Bacilli|o__Lactobacillales|f__Lactobacillaceae|g__Lactobacillus|s__Lactobacillus iners
6090_lung_k141_4664_1	tetracycline antibiotic	Tetracycline	3000566	tet(39)	antibiotic efflux	6090_lung_k141_4664	d__Bacteria|p__Proteobacteria|c__Gammaproteobacteria
W6872_lung_k141_27899_2	tetracycline antibiotic	Tetracycline	3000191	tetQ	antibiotic target protection	W6872_lung_k141_27899	d__Bacteria|p__Bacteroidetes|c__Bacteroidia|o__Bacteroidales
W6918_lung_k141_1398_1	tetracycline antibiotic	Tetracycline	3000196	tet32	antibiotic target protection	W6918_lung_k141_1398	d__Bacteria|p__Firmicutes|c__Clostridia|o__Clostridiales|g__Massilistercora|s__Massilistercora timonensis
7093_lung_k141_22307_1	tetracycline antibiotic	Tetracycline	3004441	tet(59)	antibiotic efflux	7093_lung_k141_22307	d__Bacteria|p__Proteobacteria|c__Gammaproteobacteria|o__Enterobacterales|f__Morganellaceae|g__Providencia
6053_lung_k141_12287_1	tetracycline antibiotic; benzalkonium chloride; rhodamine	Multidrug	3001328	Escherichia coli mdfA	antibiotic efflux	6053_lung_k141_12287	d__Bacteria|p__Proteobacteria|c__Gammaproteobacteria|o__Enterobacterales|f__Enterobacteriaceae|g__Escherichia|s__Escherichia coli
All_lung_k141_25794_2	triclosan	Triclosan	3003680	TriB	antibiotic efflux	All_lung_k141_25794	d__Bacteria|p__Proteobacteria|c__Gammaproteobacteria|o__Pseudomonadales|f__Pseudomonadaceae|g__Pseudomonas|s__Pseudomonas aeruginosa
All_lung_k141_719098_1	triclosan	Triclosan	3003681	TriC	antibiotic efflux	All_lung_k141_719098	d__Bacteria|p__Proteobacteria|c__Gammaproteobacteria|o__Pseudomonadales|f__Pseudomonadaceae|g__Pseudomonas|s__Pseudomonas aeruginosa
All_lung_k141_236248_2	triclosan	Triclosan	3003681	TriC	antibiotic efflux	All_lung_k141_236248	d__Bacteria|p__Proteobacteria|c__Gammaproteobacteria|o__Pseudomonadales|f__Pseudomonadaceae|g__Pseudomonas|s__Pseudomonas aeruginosa
All_lung_k141_1123362_1	triclosan	Triclosan	3003682	OpmH	antibiotic efflux	All_lung_k141_1123362	d__Bacteria|p__Proteobacteria|c__Gammaproteobacteria|o__Pseudomonadales|f__Pseudomonadaceae|g__Pseudomonas|s__Pseudomonas aeruginosa
All_lung_k141_7494462_1	triclosan	Triclosan	3003682	OpmH	antibiotic efflux	All_lung_k141_7494462	d__Bacteria|p__Proteobacteria|c__Gammaproteobacteria|o__Pseudomonadales|f__Pseudomonadaceae|g__Pseudomonas
All_lung_k141_25794_1	triclosan	Triclosan	3003681	TriC	antibiotic efflux	All_lung_k141_25794	d__Bacteria|p__Proteobacteria|c__Gammaproteobacteria|o__Pseudomonadales|f__Pseudomonadaceae|g__Pseudomonas|s__Pseudomonas aeruginosa

## Sheet: Supplementary Data 3
Supplementary Data 3. The prevalence and average abundance of 372 ARGs in 745 tested samples
ARGs	Prevalence	Average abundance
AAC(3)-Ib	37	1.16922e-08
AAC(3)-IIc	396	1.96889e-07
AAC(3)-IId	12	4.55449e-09
AAC(3)-IIe	26	1.37488e-08
AAC(3)-IV	194	1.48567e-07
AAC(6')-29b	21	1.01466e-08
AAC(6')-Ib'	26	1.80955e-08
AAC(6')-Ib7	164	1.60148e-07
AAC(6')-Ib8	21	9.34872e-09
AAC(6')-Ib9	172	1.07164e-07
AAC(6')-Ie-APH(2'')-Ia	295	2.62528e-07
AAC(6')-IIa	214	1.12822e-07
AAC(6')-IIb	6	2.2159e-09
AAC(6')-IIc	15	4.98605e-09
AAC(6')-Im	47	2.88663e-08
aad(6)	275	3.3609e-07
aadA	86	5.78608e-08
aadA15	172	1.2927e-07
aadA16	143	6.56575e-08
aadA2	251	2.1599e-07
aadA24	140	1.21064e-07
aadA25	136	1.09673e-07
aadA27	318	5.38911e-07
aadA3	121	4.35843e-08
aadA4	63	2.20325e-08
aadA5	232	1.6673e-07
aadA6	209	2.34127e-07
aadA6/aadA10	75	8.09232e-08
aadA8b	153	7.64742e-08
aadA9	124	3.56028e-08
aadS	582	1.20969e-06
abeM	41	8.10498e-09
abeS	11	8.80156e-09
ACI-1	50	2.50114e-08
Acinetobacter baumannii AbaF	59	1.34701e-08
Acinetobacter baumannii AbaQ	67	2.96355e-08
Acinetobacter baumannii AmvA	22	1.00655e-08
Acinetobacter baumannii gyrA conferring resistance to fluoroquinolones	81	5.03537e-08
Acinetobacter baumannii parC conferring resistance to fluoroquinolones	20	8.59454e-09
acrB	51	4.64103e-08
acrD	97	4.88031e-08
AcrF	106	5.88518e-08
ADC-113	4	4.13889e-09
ADC-192	17	5.48261e-09
adeA	3	6.93776e-10
adeB	43	1.89013e-08
adeF	655	7.29631e-07
adeG	36	1.4529e-08
adeH	23	8.64374e-09
adeI	38	9.05351e-09
adeJ	111	6.80951e-08
adeK	67	4.01415e-08
adeL	27	1.16397e-08
AER-1	20	8.98272e-09
ANT(2'')-Ia	239	2.07045e-07
ANT(3'')-Ii-AAC(6')-IId fusion protein	9	1.92035e-08
ANT(3'')-IIa	582	1.2422e-06
ANT(3'')-IIc	270	6.73881e-07
ANT(4')-Ib	447	1.26529e-06
ANT(6)-Ia	417	1.1018e-06
ANT(6)-Ib	122	4.97099e-08
ANT(9)-Ia	176	1.37426e-07
APH(2'')-If	325	9.37186e-07
APH(2'')-IIa	60	1.95804e-08
APH(2'')-IIIa	37	1.09779e-08
APH(3'')-Ib	597	1.90023e-06
APH(3')-Ia	508	8.71895e-07
APH(3')-Ib	120	5.80234e-08
APH(3')-IIa	55	5.90874e-08
APH(3')-IIIa	546	2.16923e-06
APH(3')-VIa	433	4.66312e-07
APH(4)-Ia	124	7.90077e-08
APH(6)-Ic	1	4.76058e-10
APH(6)-Id	617	2.48065e-06
aphA15	82	3.84503e-08
arnA	26	2.86762e-09
ArnT	32	7.26734e-09
AxyX	3	3.28789e-09
AxyY	35	1.5043e-08
baeR	61	7.43624e-08
baeS	30	1.93105e-08
basS	33	5.06601e-09
BcI	14	5.8878e-09
bcr-1	11	5.74759e-09
Bifidobacterium adolescentis rpoB mutants conferring resistance to rifampicin	10	1.10906e-08
BLMT	42	2.97488e-08
BRO-2	62	2.74993e-08
Campylobacter coli chloramphenicol acetyltransferase	233	2.47438e-07
CARB-14	26	1.01465e-08
CARB-16	73	5.897e-08
CARB-3	231	2.97683e-07
CARB-5	184	1.00904e-07
CARB-50	188	1.04023e-07
CARB-51	20	1.57123e-08
CARB-8	256	1.94096e-07
catB11	34	1.11662e-08
catB2	25	9.04314e-09
catB3	178	9.9552e-08
catB8	177	1.30369e-07
catI	34	1.09922e-08
catIII	78	4.17492e-08
cfr(B)	3	9.37365e-10
cfrA	269	1.88744e-07
cfrC	27	8.48988e-09
CfxA	54	3.61428e-08
CfxA2	191	1.58951e-07
CfxA3	137	1.02609e-07
CfxA6	153	7.85398e-08
clcD	16	3.28102e-09
cmlA4	30	1.82572e-08
cmlA5	171	6.93294e-08
cmlA6	29	1.63218e-08
cmlA9	329	6.45706e-07
cmx	513	1.02003e-06
cphA3	13	4.589e-09
cprS	20	9.2124e-09
CPS-1	27	1.00084e-08
cpxA	129	9.20854e-08
CRP	11	1.83579e-08
dfrA1	23	1.31301e-08
dfrA12	33	3.84068e-08
dfrA14	29	2.45956e-08
dfrA16	75	4.36072e-08
dfrA17	67	3.01331e-08
dfrA20	172	2.3846e-07
dfrA22	6	3.0971e-09
dfrA27	74	2.92782e-08
dfrA31	5	2.58271e-09
dfrA6 from Proteus mirabilis	15	5.43549e-09
DfrB9	10	7.69431e-09
dfrF	24	1.19943e-08
dfrG	34	2.14106e-08
dfrK	11	7.92102e-09
EBR-4	11	4.03123e-09
emrA	22	1.39897e-08
emrB	59	2.15486e-08
emrR	11	7.00141e-09
emrY	25	2.30078e-08
emtA	35	7.07052e-09
Enterobacter cloacae acrA	18	7.38942e-09
eptA	9	3.13901e-08
eptB	20	6.62901e-09
EreA	19	6.79466e-09
EreD	351	2.69076e-07
Erm(35)	47	2.99278e-08
Erm(36)	29	1.51176e-08
Erm(42)	85	4.90429e-08
Erm(47)	130	5.67682e-08
Erm(49)	40	9.23665e-09
ErmA	225	2.20901e-07
ErmB	481	9.76362e-07
ErmC	503	4.21355e-07
ErmF	474	1.48768e-06
ErmG	221	1.94196e-07
ErmQ	38	1.44206e-08
ErmT	437	7.25289e-07
ErmX	268	1.92251e-07
Escherichia coli acrA	24	2.99179e-08
Escherichia coli ampC1 beta-lactamase	40	2.99059e-08
Escherichia coli ampH beta-lactamase	28	1.42183e-08
Escherichia coli EF-Tu mutants conferring resistance to Pulvomycin	292	3.10753e-07
Escherichia coli mdfA	24	1.4442e-08
Escherichia coli soxR with mutation conferring antibiotic resistance	14	1.88041e-08
Escherichia coli soxS with mutation conferring antibiotic resistance	20	4.39769e-08
evgS	116	8.8022e-08
fexA	455	9.49326e-07
floR	652	8.28338e-06
FosA	3	1.44242e-09
FosA2	4	5.76168e-09
FosB	5	7.57728e-09
FosB3	5	2.08617e-09
gadX	83	8.27311e-08
Haemophilus influenzae PBP3 conferring resistance to beta-lactam antibiotics	274	1.81251e-07
ICR-Mo	185	1.00962e-07
imiH	4	2.28917e-09
iri	37	1.85284e-08
JOHN-1	34	1.10598e-08
kdpE	40	2.89451e-08
Klebsiella pneumoniae acrA	16	5.287e-09
Klebsiella pneumoniae KpnG	12	1.50993e-08
Klebsiella pneumoniae OmpK37	7	5.40895e-09
LAP-2	16	6.16694e-09
lnuA	140	1.27185e-07
lnuC	295	6.11843e-07
lnuG	109	5.78363e-08
LpsB	45	1.0474e-08
LptD	39	6.96499e-09
lsaB	27	3.60715e-09
lsaE	15	8.54905e-09
marA	25	2.90504e-08
MCR-1.1	29	4.9037e-09
MCR-2.1	65	3.72688e-08
MCR-2.2	44	2.04799e-08
mdtA	15	2.65698e-08
mdtB	88	9.01889e-08
mdtC	71	4.88385e-08
mdtF	81	6.10414e-08
mdtH	15	8.9833e-09
mdtM	83	4.09315e-08
mdtN	49	2.86162e-08
mdtO	94	9.48841e-08
mdtP	71	4.00903e-08
mecB	123	3.33207e-08
mef(B)	25	4.19333e-08
Mef(En2)	13	1.47725e-08
mefC	212	1.28026e-07
mel	337	3.04573e-07
MexB	184	7.37919e-08
MexC	16	5.82508e-09
MexD	19	5.98102e-09
MexE	15	2.69046e-09
MexF	31	2.51214e-08
MexH	27	1.38564e-08
MexI	90	3.17445e-08
MexJ	18	6.39102e-09
MexK	67	1.74316e-08
MexL	19	1.11543e-08
mexM	27	4.8902e-09
mexN	53	1.64877e-08
mexP	31	1.05369e-08
mexQ	96	2.04392e-08
MexS	27	7.56219e-09
MexT	39	1.20768e-08
MexV	37	8.91617e-09
MexW	53	1.16852e-08
mexY	13	7.87262e-09
MOX-13	10	1.38413e-08
MOX-3	22	1.65045e-08
mphA	19	8.35397e-09
mphB	134	5.75199e-08
mphC	86	3.26969e-08
mphE	389	5.47176e-07
mphF	13	4.24494e-09
mphG	219	1.52165e-07
msbA	32	7.53164e-09
msrA	83	2.92289e-08
msrE	551	1.0815e-06
mtrA	149	8.54361e-08
MuxA	28	5.38862e-09
MuxB	83	1.11381e-08
MuxC	52	4.57241e-09
Mycobacterium tuberculosis folC with mutation conferring resistance to para-aminosalicylic acid	88	2.47727e-08
Mycobacterium tuberculosis rpsL mutations conferring resistance to Streptomycin	91	4.13128e-08
OCH-5	19	5.14554e-09
OmpA	17	5.20244e-09
OpmD	6	2.69977e-09
opmE	17	2.68947e-09
OpmH	49	2.06782e-08
OprJ	25	8.9173e-09
OprM	12	6.74121e-09
OprN	47	7.45479e-09
optrA	415	7.10183e-07
oqxB	61	1.50537e-08
OXA-1	84	2.85931e-08
OXA-119	13	5.35302e-09
OXA-2	27	6.60888e-09
OXA-205	8	3.47245e-09
OXA-214	41	2.10994e-08
OXA-264	100	6.76595e-08
OXA-281	119	1.41511e-07
OXA-283	33	1.02125e-08
OXA-296	10	4.61272e-09
OXA-333	89	8.16767e-08
OXA-347	223	1.72856e-07
OXA-436	20	1.01857e-08
OXA-498	30	2.601e-08
OXA-50	25	5.48247e-09
OXA-504	8	1.91702e-08
OXA-551	12	5.80763e-09
OXA-569	37	1.36826e-08
OXA-573	29	9.56534e-09
OXA-58	123	4.55107e-08
OXA-60	14	5.25242e-09
OXA-609	44	4.85001e-08
OXA-643	174	2.8422e-07
OXA-644	218	5.57852e-07
OXA-646	10	3.58107e-09
OXA-651	109	1.35175e-07
OXA-668	131	5.32933e-08
OXA-726	22	8.75388e-09
OXA-731	17	9.82011e-09
OXA-732	27	6.54996e-09
OXA-820	15	5.85292e-09
ParR	11	6.69163e-09
ParS	29	6.41562e-09
PAU-1	14	5.62828e-09
PDC-448	12	1.00368e-08
PDC-471	34	8.86418e-09
PmpM	47	1.81086e-08
PmrF	41	2.18108e-08
poxtA	606	3.06913e-07
pp-flo	234	3.656e-07
Pseudomonas aeruginosa catB7	17	1.18708e-08
Pseudomonas aeruginosa CpxR	8	4.17257e-09
Pseudomonas aeruginosa gyrA conferring resistance to fluoroquinolones	10	8.28036e-09
Pseudomonas aeruginosa soxR	38	1.90001e-08
qacA	11	2.01515e-09
qacEdelta1	464	1.19931e-06
qacH	20	1.24797e-08
qacL	141	2.07362e-07
QnrA1	125	4.11341e-08
qnrE2	5	3.45977e-09
QnrVC1	68	6.31805e-08
ROB-1	141	1.00136e-07
ROB-10	172	1.6603e-07
ROB-3	331	5.06379e-07
ROB-4	78	5.48561e-08
ROB-5	33	1.66455e-08
rpoB2	35	1.42902e-08
rsmA	65	1.02811e-07
SAT-2	187	1.41745e-07
SAT-4	322	5.62981e-07
SGM-6	99	8.38937e-08
SGM-7	35	3.17723e-08
SHV-108	9	6.91608e-09
SHV-85	6	5.947e-09
smeA	10	6.05421e-09
smeB	172	1.11739e-07
smeC	16	5.9912e-09
smeD	153	5.16621e-08
smeE	234	1.0709e-07
smeF	28	1.28291e-08
smeR	8	9.51689e-09
smeS	45	1.74434e-08
spd	29	7.88133e-09
sul1	588	1.73362e-06
sul2	599	2.51957e-06
sul4	50	4.17648e-08
TEM-116	95	1.49266e-07
TEM-229	142	4.43e-07
tet(33)	374	3.71031e-07
tet(39)	451	5.87711e-06
tet(40)	498	1.28269e-06
tet(44)	395	4.64885e-07
tet(45)	477	1.21036e-06
tet(59)	169	7.27803e-08
tet(A)	240	1.55923e-07
tet(B)	251	1.90857e-07
tet(C)	180	1.96719e-07
tet(D)	564	2.84225e-06
tet(G)	104	6.37605e-08
tet(H)	125	1.1192e-07
tet(L)	478	4.35921e-06
tet(W/N/W)	643	2.49723e-06
Tet(X1)	29	9.19327e-09
Tet(X3)	165	9.26387e-08
Tet(X6)	285	3.02103e-07
tet(Y)	388	5.58508e-07
tet(Z)	269	2.40325e-07
tet32	103	5.39292e-08
tetA(P)	228	7.56076e-08
tetB(P)	141	4.4278e-08
tetM	408	8.32396e-07
tetO	474	8.66169e-07
tetQ	615	3.77365e-06
tetR	133	1.16566e-07
tetS	98	1.93185e-08
tetT	14	4.59659e-09
tetW	478	1.10087e-06
tetX	508	9.07982e-07
TolC	32	1.89525e-08
TriB	16	2.86278e-09
TriC	59	1.70785e-08
TRU-1	7	6.29825e-09
ugd	23	1.52898e-08
vatE	352	6.02806e-07
vga(E) Staphylococcus cohnii	43	6.02362e-09
vgaA	87	1.3973e-08
vgaC	56	8.63315e-09
vgaE	143	6.62782e-08
Vibrio anguillarum chloramphenicol acetyltransferase	21	6.39191e-09
YajC	34	4.25704e-08

## Sheet: Supplementary Data 4
Supplementary Data 4. Information of 3,016 ORFs identified as mobile genetic elements
Gene ID	MGE ID	MGE type	MGEs
108781_lung_k141_11838_1	1021_tnpA_3_KU665642.1	transposase	tnpA
108781_lung_k141_14298_1	712_tnpA_EU850412.1	transposase	tnpA
108781_lung_k141_1456_2	965_tnpA_JQ364968.1	transposase	tnpA
108781_lung_k141_15768_1	712_tnpA_EU850412.1	transposase	tnpA
108781_lung_k141_17716_1	1002_tnpA_JQ364968.1	transposase	tnpA
108781_lung_k141_2029_1	712_tnpA_EU850412.1	transposase	tnpA
108781_lung_k141_2029_2	712_tnpA_EU850412.1	transposase	tnpA
108781_lung_k141_3096_1	495_tnpA_ISSod13_AE014300.1	transposase	tnpA
108781_lung_k141_3471_1	421_tnpA_KU167609.1	transposase	tnpA
108781_lung_k141_389_2	1500_tnpA_KC354801.1	transposase	tnpA
108781_lung_k141_5184_1	712_tnpA_EU850412.1	transposase	tnpA
108781_lung_k141_6520_1	1620_tnpA_JN968483.3	transposase	tnpA
108781_lung_k141_7365_1	712_tnpA_EU850412.1	transposase	tnpA
108781_lung_k141_7886_1	1500_tnpA_KC354801.1	transposase	tnpA
108781_lung_k141_7991_2	495_tnpA_ISSod13_AE014300.1	transposase	tnpA
108781_lung_k141_8956_1	495_tnpA_ISSod13_AE014300.1	transposase	tnpA
1214_lung_k141_8978_1	2204_tnpA_AB646744.1	transposase	tnpA
308806_lung_k141_2649_1	2186_tnpA_HF953351.1	transposase	tnpA
338608_lung_k141_1675_1	1091_tnpA_AY327575.2	transposase	tnpA
338608_lung_k141_6267_1	721_qacEdelta_CP012682.1	qacEdelta	qacEdelta
343506_lung_k141_8989_1	1091_tnpA_AY327575.2	transposase	tnpA
350408_lung_k141_11371_1	70_rep14_3_ORF(pRI1)_EU327398	plasmid	rep14
350408_lung_k141_13122_1	649_tnpA_CCYR01000042.1	transposase	tnpA
350408_lung_k141_13501_1	2186_tnpA_HF953351.1	transposase	tnpA
350408_lung_k141_8653_1	2604_tnpA_CAVM010000213.1	transposase	tnpA
351906_lung_k141_9235_1	270_IS91_MOFF01000153.1	insertion_element_IS91	IS91
354204_lung_k141_6057_1	1769_tnpA_AP010805.1	transposase	tnpA
354610_lung_k141_4431_1	551_tnpA_CP000967.2	transposase	tnpA
360702_lung_k141_8201_2	1128_tnpA_JNFD01000045.1	transposase	tnpA
363203_lung_k141_8489_1	2278_istB_AB270530.1	istB	istB
363311_lung_k141_4475_1	846_tnpA_HF545435.1	transposase	tnpA
363311_lung_k141_4482_1	2204_tnpA_AB646744.1	transposase	tnpA
364506_lung_k141_9306_1	1339_IS91_CP009122.1	insertion_element_IS91	IS91
380313_lung_k141_10388_1	1500_tnpA_KC354801.1	transposase	tnpA
382109_lung_k141_10769_2	2629_IS91_MLFK01000009.1	insertion_element_IS91	IS91
382109_lung_k141_10943_1	721_qacEdelta_CP012682.1	qacEdelta	qacEdelta
382109_lung_k141_11579_1	2629_IS91_MLFK01000009.1	insertion_element_IS91	IS91
382109_lung_k141_2539_1	1401_IS91_CP000616.1	insertion_element_IS91	IS91
385604_lung_k141_16689_1	1500_tnpA_KC354801.1	transposase	tnpA
385604_lung_k141_18124_2	759_tnpA_CP000352.1	transposase	tnpA
385604_lung_k141_18298_1	2464_tnpA_KC710195.1	transposase	tnpA
385604_lung_k141_20038_1	1727_tnpA1_HG916826.1	transposase	tnpA1
385604_lung_k141_20326_1	1892_IS91_CP004387.1	insertion_element_IS91	IS91
385604_lung_k141_21542_1	2568_tnpA_JN106175.1	transposase	tnpA
385604_lung_k141_22153_1	1646_tnpA3_HG916826.1	transposase	tnpA3
385604_lung_k141_3370_1	2745_tnpA1-IS981_AY849557.2	transposase	tnpA1-IS981
385604_lung_k141_5112_1	453_tnpA1B1-IS1068_LT599053.1	transposase	tnpA1B1-IS1068
385604_lung_k141_661_2	485_ISCR21_JN872329.1	ISCR	ISCR21
385604_lung_k141_9624_1	301_tnpA_AB362339.1	transposase	tnpA
385604_lung_k141_9835_1	2289_tnpA_EU402605.1	transposase	tnpA
5192_lung_k141_11075_1	608_tnpA_AE014299.2	transposase	tnpA
5192_lung_k141_11590_1	585_tnpA_JN788266.1	transposase	tnpA
5192_lung_k141_12034_1	421_tnpA_KU167609.1	transposase	tnpA
5192_lung_k141_14036_1	391_tnpAcp2_KJ817377.1	transposase	tnpAcp2
5192_lung_k141_1448_4	824_ISCR-orf513__FJ012881.1	ISCR	ISCR-orf513
5192_lung_k141_16190_1	712_tnpA_EU850412.1	transposase	tnpA
5192_lung_k141_16962_1	712_tnpA_EU850412.1	transposase	tnpA
5192_lung_k141_18187_1	1004_tnpA_KT779035.1	transposase	tnpA
5192_lung_k141_18822_1	712_tnpA_EU850412.1	transposase	tnpA
5192_lung_k141_20029_1	2534_tnpA_LN899827.1	transposase	tnpA
5192_lung_k141_21242_1	2597_IS91_MNXT01000023.1	insertion_element_IS91	IS91
5192_lung_k141_214_1	1181_tnpA11_HG916826.1	transposase	tnpA11
5192_lung_k141_2166_1	495_tnpA_ISSod13_AE014300.1	transposase	tnpA
5192_lung_k141_22430_1	1841_tnpA_KJ439039.1	transposase	tnpA
5192_lung_k141_22833_1	854_IS91_LN997846.1	insertion_element_IS91	IS91
5192_lung_k141_23120_1	421_tnpA_KU167609.1	transposase	tnpA
5192_lung_k141_232_1	477_tnpA_AM258965.2	transposase	tnpA
5192_lung_k141_232_2	333_tnpA_KP893385.1	transposase	tnpA
5192_lung_k141_24578_1	1004_tnpA_KT779035.1	transposase	tnpA
5192_lung_k141_24775_1	1500_tnpA_KC354801.1	transposase	tnpA
5192_lung_k141_25199_2	712_tnpA_EU850412.1	transposase	tnpA
5192_lung_k141_2610_2	554_tnpAcp1_FJ187822.1	transposase	tnpAcp1
5192_lung_k141_28340_1	1609_int2_KT389472.1	integrase	int2
5192_lung_k141_3008_1	1500_tnpA_KC354801.1	transposase	tnpA
5192_lung_k141_3133_2	1528_tnpA_JN849689.1	transposase	tnpA
5192_lung_k141_318_1	1181_tnpA11_HG916826.1	transposase	tnpA11
5192_lung_k141_32442_1	1646_tnpA3_HG916826.1	transposase	tnpA3
5192_lung_k141_35176_1	1004_tnpA_KT779035.1	transposase	tnpA
5192_lung_k141_36155_1	1653_qacEdelta_KT334335.1	qacEdelta	qacEdelta
5192_lung_k141_36813_1	1491_tniA_AM993098.1	tniA	tniA
5192_lung_k141_37180_1	1980_tnpA_AE014299.2	transposase	tnpA
5192_lung_k141_37468_1	585_tnpA_JN788266.1	transposase	tnpA
5192_lung_k141_3795_1	2040_tnpA_CP000645.1	transposase	tnpA
5192_lung_k141_37977_1	2036_tnpA_AY858559.1	transposase	tnpA
5192_lung_k141_37977_2	2036_tnpA_AY858559.1	transposase	tnpA
5192_lung_k141_3897_2	2075_tnpA_KJ746495.1	transposase	tnpA
5192_lung_k141_3947_2	712_tnpA_EU850412.1	transposase	tnpA
5192_lung_k141_4085_1	1811_tnpA-3_AJ877225.1	transposase	tnpA-3
5192_lung_k141_4185_2	1004_tnpA_KT779035.1	transposase	tnpA
5192_lung_k141_487_1	387_tnpA_JEXN01000001.1	transposase	tnpA
5192_lung_k141_5289_1	1761_tnpA_HM370391.1	transposase	tnpA
5192_lung_k141_7012_1	782_IS91_CP007567.1	insertion_element_IS91	IS91
5192_lung_k141_8192_2	909_IS91_CP000503.1	insertion_element_IS91	IS91
5192_lung_k141_8452_1	1763_tnpA_DQ839391.1	transposase	tnpA
5192_lung_k141_8695_1	2657_IS91_CP000503.1	insertion_element_IS91	IS91
5192_lung_k141_9302_2	712_tnpA_EU850412.1	transposase	tnpA
5192_lung_k141_9426_1	479_tnpA_AP013357.1	transposase	tnpA
5192_lung_k141_990_3	337_tnpA_KF295829.1	transposase	tnpA
5298_lung_k141_7590_1	1150_ISCR8_KC795422	ISCR	ISCR8
5392_lung_k141_10003_2	712_tnpA_EU850412.1	transposase	tnpA
5392_lung_k141_10155_1	949_tnpA_CP000646.1	transposase	tnpA
5392_lung_k141_13924_1	1004_tnpA_KT779035.1	transposase	tnpA
5392_lung_k141_14427_1	585_tnpA_JN788266.1	transposase	tnpA
5392_lung_k141_14596_1	712_tnpA_EU850412.1	transposase	tnpA
5392_lung_k141_15797_2	2537_tnpAIS1_KF719970.1	transposase	tnpAIS1
5392_lung_k141_16170_1	712_tnpA_EU850412.1	transposase	tnpA
5392_lung_k141_17270_1	865_IS91_FN649418.1	insertion_element_IS91	IS91
5392_lung_k141_1862_1	287_tnpA_KT922275.1	transposase	tnpA
5392_lung_k141_18755_1	286_tnpA_KU997026.1	transposase	tnpA
5392_lung_k141_20826_1	1004_tnpA_KT779035.1	transposase	tnpA
5392_lung_k141_21532_1	712_tnpA_EU850412.1	transposase	tnpA
5392_lung_k141_2250_1	662_tnpA_AJ251307.2	transposase	tnpA
5392_lung_k141_22596_1	2302_tnpA_CP002881.1	transposase	tnpA
5392_lung_k141_23220_1	2279_qacEdelta_JN225877.1	qacEdelta	qacEdelta
5392_lung_k141_23307_1	1602_tnpA_4_KU665642.1	transposase	tnpA
5392_lung_k141_24516_1	1093_tnpA_LC198842.1	transposase	tnpA
5392_lung_k141_25161_1	718_tnpA_KF680002.1	transposase	tnpA
5392_lung_k141_26210_1	1004_tnpA_KT779035.1	transposase	tnpA
5392_lung_k141_2639_1	2187_tnpA_KM975501.1	transposase	tnpA
5392_lung_k141_2879_1	1958_istA_KU130294.1	istA	istA
5392_lung_k141_28830_1	1609_int2_KT389472.1	integrase	int2
5392_lung_k141_2965_1	712_tnpA_EU850412.1	transposase	tnpA
5392_lung_k141_29697_1	401_tnpA_KX243414.1	transposase	tnpA
5392_lung_k141_2975_1	1004_tnpA_KT779035.1	transposase	tnpA
5392_lung_k141_31379_1	369_tnpA_KU682280.1	transposase	tnpA
5392_lung_k141_3231_1	1646_tnpA3_HG916826.1	transposase	tnpA3
5392_lung_k141_32866_1	2187_tnpA_KM975501.1	transposase	tnpA
5392_lung_k141_33734_1	2205_tnpA_KX029331.1	transposase	tnpA
5392_lung_k141_3587_1	286_tnpA_KU997026.1	transposase	tnpA
5392_lung_k141_36067_1	712_tnpA_EU850412.1	transposase	tnpA
5392_lung_k141_3750_3	541_tnpA_FP236842.1	transposase	tnpA
5392_lung_k141_37687_1	936_tnpA_KC609323.1	transposase	tnpA
5392_lung_k141_38111_1	1061_tnpA_KT965093.1	transposase	tnpA
5392_lung_k141_39499_1	1958_istA_KU130294.1	istA	istA
5392_lung_k141_39795_1	712_tnpA_EU850412.1	transposase	tnpA
5392_lung_k141_40384_1	2764_tnpA4_CP005961.1	transposase	tnpA4
5392_lung_k141_40868_1	1958_istA_KU130294.1	istA	istA
5392_lung_k141_41889_1	712_tnpA_EU850412.1	transposase	tnpA
5392_lung_k141_41986_1	949_tnpA_CP000646.1	transposase	tnpA
5392_lung_k141_4227_1	718_tnpA_KF680002.1	transposase	tnpA
5392_lung_k141_4294_1	602_tnpA_AF491307.2	transposase	tnpA
5392_lung_k141_43344_1	1727_tnpA1_HG916826.1	transposase	tnpA1
5392_lung_k141_44611_1	585_tnpA_JN788266.1	transposase	tnpA
5392_lung_k141_44913_1	1004_tnpA_KT779035.1	transposase	tnpA
5392_lung_k141_45548_1	477_tnpA_AM258965.2	transposase	tnpA
5392_lung_k141_4581_2	548_istA_KU254577.1	istA	istA
5392_lung_k141_46250_1	712_tnpA_EU850412.1	transposase	tnpA
5392_lung_k141_47893_1	1646_tnpA3_HG916826.1	transposase	tnpA3
5392_lung_k141_49457_1	776_tniA_L29404.2	tniA	tniA
5392_lung_k141_6037_2	1384_IS91_MOKM01000293.1	insertion_element_IS91	IS91
5392_lung_k141_7711_1	763_tnpA_JX275775.1	transposase	tnpA
5392_lung_k141_8467_1	585_tnpA_JN788266.1	transposase	tnpA
5392_lung_k141_9583_1	2464_tnpA_KC710195.1	transposase	tnpA
5392_lung_k141_9708_2	2271_tnpA_EU850412.1	transposase	tnpA
5800_lung_k141_4608_1	794_tnpA_JQ764731.1	transposase	tnpA
5802_lung_k141_701_2	2556_tnpA_EU646207.1	transposase	tnpA
5803_lung_k141_6082_1	542_intI1_DQ647028.2	integrase	intI1
5804_lung_k141_15173_1	1341_Tn916-orf9_KC414929	Tn916	Tn916-orf9
5804_lung_k141_18473_1	2204_tnpA_AB646744.1	transposase	tnpA
5804_lung_k141_20601_1	292_tnpA_FKRS01000031.1	transposase	tnpA
5804_lung_k141_24232_1	2204_tnpA_AB646744.1	transposase	tnpA
5804_lung_k141_28971_2	1573_tnpA_CP000352.1	transposase	tnpA
5804_lung_k141_6889_1	2474_Xis-Tn916_KC414929.1	Tn916	Xis-Tn916
5804_lung_k141_794_2	2473_tnpA_KM083808.1	transposase	tnpA
5804_lung_k141_9751_1	140_repUS18__rep(pKKS825)_FN377602.2	plasmid	repUS18
5805_lung_k141_4396_1	389_tniA_LK391695.1	tniA	tniA
5806_lung_k141_7895_1	2204_tnpA_AB646744.1	transposase	tnpA
5807_lung_k141_7305_1	1004_tnpA_KT779035.1	transposase	tnpA
5808_lung_k141_10997_1	1535_Tn916-orf20_KC414929	Tn916	Tn916-orf20
5808_lung_k141_11584_1	68_rep14_1_CDS2(pEFNP1)_AB038522	plasmid	rep14
5808_lung_k141_1856_1	2204_tnpA_AB646744.1	transposase	tnpA
5808_lung_k141_8999_1	140_repUS18__rep(pKKS825)_FN377602.2	plasmid	repUS18
5808_lung_k141_9319_1	1107_tnpA_HE613569.1	transposase	tnpA
5809_lung_k141_9668_1	2473_tnpA_KM083808.1	transposase	tnpA
5810_lung_k141_10145_1	2204_tnpA_AB646744.1	transposase	tnpA
5811_lung_k141_11579_1	1235_tnpA_AM286690.1	transposase	tnpA
5811_lung_k141_9524_1	2473_tnpA_KM083808.1	transposase	tnpA
5812_lung_k141_7075_1	267_qacEdelta_HM138673.1	qacEdelta	qacEdelta
5813_lung_k141_5502_1	379_tnpA_KU743384.1	transposase	tnpA
5813_lung_k141_5932_1	2106_IS91_MOKM01000200.1	insertion_element_IS91	IS91
5814_lung_k141_10202_1	2646_Tn916-orf15_KC414929	Tn916	Tn916-orf15
5814_lung_k141_4065_1	2473_tnpA_KM083808.1	transposase	tnpA
5814_lung_k141_6782_1	267_qacEdelta_HM138673.1	qacEdelta	qacEdelta
5815_lung_k141_4344_2	1924_Tn916-orf7_KC414929	Tn916	Tn916-orf7
5815_lung_k141_7326_1	379_tnpA_KU743384.1	transposase	tnpA
5815_lung_k141_7876_1	1395_Int-Tn916_KC414929.1	integrase	Int-Tn916
5816_lung_k141_3027_1	712_tnpA_EU850412.1	transposase	tnpA
5816_lung_k141_3407_1	2634_Tn916-orf16_KC414929	Tn916	Tn916-orf16
5816_lung_k141_4205_1	2640_Tn916-orf14_KC414929	Tn916	Tn916-orf14
5816_lung_k141_5032_1	1004_tnpA_KT779035.1	transposase	tnpA
5816_lung_k141_5643_1	1004_tnpA_KT779035.1	transposase	tnpA
5816_lung_k141_9102_1	2646_Tn916-orf15_KC414929	Tn916	Tn916-orf15
5820_lung_k141_2507_2	712_tnpA_EU850412.1	transposase	tnpA
5820_lung_k141_2792_1	1817_tnpA_AE014299.2	transposase	tnpA
5820_lung_k141_6908_1	2646_Tn916-orf15_KC414929	Tn916	Tn916-orf15
5820_lung_k141_7122_1	712_tnpA_EU850412.1	transposase	tnpA
5820_lung_k141_7425_1	689_tnpA_KT601170.1	transposase	tnpA
5820_lung_k141_8059_1	1532_Tn916-orf18_KC414929	Tn916	Tn916-orf18
5822_lung_k141_2821_1	1520_tnpA_HE613569.1	transposase	tnpA
5822_lung_k141_9696_1	965_tnpA_JQ364968.1	transposase	tnpA
5824_lung_k141_8695_1	2186_tnpA_HF953351.1	transposase	tnpA
5826_lung_k141_6903_1	1657_tnpA_EF059914.1	transposase	tnpA
5826_lung_k141_7747_1	2756_tnpA_KX810026.1	transposase	tnpA
5826_lung_k141_7992_1	2473_tnpA_KM083808.1	transposase	tnpA
5830_lung_k141_12942_1	1999_Tn916-orf13_KC414929	Tn916	Tn916-orf13
5833_lung_k141_12915_1	755_IS26_KT334335.1	Unknown	Unknown
5833_lung_k141_3853_1	712_tnpA_EU850412.1	transposase	tnpA
5833_lung_k141_6068_1	712_tnpA_EU850412.1	transposase	tnpA
5834_lung_k141_2409_1	1298_tnpA_12_CP012683.1	transposase	tnpA
5836_lung_k141_6277_1	712_tnpA_EU850412.1	transposase	tnpA
5836_lung_k141_6484_2	712_tnpA_EU850412.1	transposase	tnpA
5836_lung_k141_6993_1	2756_tnpA_KX810026.1	transposase	tnpA
5836_lung_k141_8292_1	2805_tniA_KU549175.1	tniA	tniA
5838_lung_k141_3759_1	2634_Tn916-orf16_KC414929	Tn916	Tn916-orf16
5838_lung_k141_6616_1	712_tnpA_EU850412.1	transposase	tnpA
5838_lung_k141_7965_1	1657_tnpA_EF059914.1	transposase	tnpA
5838_lung_k141_8295_1	134_repUS12__rep(pUB110)_AF181950	plasmid	repUS12
5840_lung_k141_9072_1	1763_tnpA_DQ839391.1	transposase	tnpA
5841_lung_k141_1107_1	712_tnpA_EU850412.1	transposase	tnpA
5846_lung_k141_11399_1	1004_tnpA_KT779035.1	transposase	tnpA
5846_lung_k141_13385_1	528_tnpA_KT282968.1	transposase	tnpA
5846_lung_k141_18106_1	270_IS91_MOFF01000153.1	insertion_element_IS91	IS91
5846_lung_k141_19109_1	1735_IS91_MLYM01000036.1	insertion_element_IS91	IS91
5846_lung_k141_22246_1	2523_tnpA1133_AY463797.8	transposase	tnpA1133
5846_lung_k141_22850_1	2204_tnpA_AB646744.1	transposase	tnpA
5846_lung_k141_3223_1	1917_tnpA_AB262965.1	transposase	tnpA
5846_lung_k141_3656_1	585_tnpA_JN788266.1	transposase	tnpA
5846_lung_k141_5637_1	832_tnpA_GU591497.1	transposase	tnpA
5846_lung_k141_6576_1	1520_tnpA_HE613569.1	transposase	tnpA
5850_lung_k141_1241_2	1356_Tn916-orf17_KC414929	Tn916	Tn916-orf17
5850_lung_k141_1632_1	2597_IS91_MNXT01000023.1	insertion_element_IS91	IS91
5850_lung_k141_5488_2	134_repUS12__rep(pUB110)_AF181950	plasmid	repUS12
5850_lung_k141_5514_1	2634_Tn916-orf16_KC414929	Tn916	Tn916-orf16
5850_lung_k141_7425_2	372_tnpA_GU327621.1	transposase	tnpA
5851_lung_k141_11682_1	712_tnpA_EU850412.1	transposase	tnpA
5851_lung_k141_1718_1	379_tnpA_KU743384.1	transposase	tnpA
5851_lung_k141_1959_1	1004_tnpA_KT779035.1	transposase	tnpA
5852_lung_k141_417_1	965_tnpA_JQ364968.1	transposase	tnpA
5855_lung_k141_11020_1	140_repUS18__rep(pKKS825)_FN377602.2	plasmid	repUS18
5855_lung_k141_12285_1	270_IS91_MOFF01000153.1	insertion_element_IS91	IS91
5855_lung_k141_15323_1	648_tnpA_CCYP01000054.1	transposase	tnpA
5855_lung_k141_4293_2	1657_tnpA_EF059914.1	transposase	tnpA
5855_lung_k141_850_1	2633_Tn916-orf19_KC414929	Tn916	Tn916-orf19
5858_lung_k141_3767_1	1002_tnpA_JQ364968.1	transposase	tnpA
5858_lung_k141_7206_1	1002_tnpA_JQ364968.1	transposase	tnpA
5858_lung_k141_8560_1	712_tnpA_EU850412.1	transposase	tnpA
5865_lung_k141_7527_1	2756_tnpA_KX810026.1	transposase	tnpA
5865_lung_k141_7637_2	2459_tnpA_KF861983.1	transposase	tnpA
5865_lung_k141_8487_1	1657_tnpA_EF059914.1	transposase	tnpA
5866_lung_k141_5795_1	712_tnpA_EU850412.1	transposase	tnpA
5868_lung_k141_12566_1	2341_tnpA_KX530813.1	transposase	tnpA
5868_lung_k141_14199_1	1735_IS91_MLYM01000036.1	insertion_element_IS91	IS91
5868_lung_k141_15643_1	1233_tnpA_JN208880.1	transposase	tnpA
5868_lung_k141_18778_1	1203_tnpA_LC075716.1	transposase	tnpA
5868_lung_k141_18828_1	2228_tnpA_AM260957.1	transposase	tnpA
5868_lung_k141_19400_1	2204_tnpA_AB646744.1	transposase	tnpA
5868_lung_k141_19704_1	1180_tnpA_AM286690.1	transposase	tnpA
5868_lung_k141_21879_1	292_tnpA_FKRS01000031.1	transposase	tnpA
5868_lung_k141_22003_1	2204_tnpA_AB646744.1	transposase	tnpA
5868_lung_k141_22428_1	449_tnpA_CDAD01000027.1	transposase	tnpA
5868_lung_k141_23152_1	1897_IS91_MNRK01000014.1	insertion_element_IS91	IS91
5868_lung_k141_2562_3	2710_tnpA_AY939911.1	transposase	tnpA
5868_lung_k141_25788_1	1199_istA_KU254577.1	istA	istA
5868_lung_k141_27608_1	2204_tnpA_AB646744.1	transposase	tnpA
5868_lung_k141_29271_1	1341_Tn916-orf9_KC414929	Tn916	Tn916-orf9
5868_lung_k141_30556_1	1797_tnpA_CBVQ010000068.1	transposase	tnpA
5868_lung_k141_33505_1	979_tnpA_KX810025.1	transposase	tnpA
5868_lung_k141_33723_1	2204_tnpA_AB646744.1	transposase	tnpA
5868_lung_k141_49_2	1395_Int-Tn916_KC414929.1	integrase	Int-Tn916
5868_lung_k141_5499_2	279_tnpA_M95402.1	transposase	tnpA
5868_lung_k141_6542_1	573_tnpA_AP014646.1	transposase	tnpA
5868_lung_k141_7837_1	379_tnpA_KU743384.1	transposase	tnpA
5868_lung_k141_7855_1	979_tnpA_KX810025.1	transposase	tnpA
5868_lung_k141_8621_1	2597_IS91_MNXT01000023.1	insertion_element_IS91	IS91
5868_lung_k141_9529_2	541_tnpA_FP236842.1	transposase	tnpA
5871_lung_k141_11158_1	1395_Int-Tn916_KC414929.1	integrase	Int-Tn916
5871_lung_k141_3937_1	2547_tnpA_HF953351.1	transposase	tnpA
5871_lung_k141_5145_1	1520_tnpA_HE613569.1	transposase	tnpA
5871_lung_k141_5278_1	2756_tnpA_KX810026.1	transposase	tnpA
5871_lung_k141_7911_1	712_tnpA_EU850412.1	transposase	tnpA
5871_lung_k141_7969_1	2521_tniB_KU549175.1	tniB	tniB
5875_lung_k141_10718_2	134_repUS12__rep(pUB110)_AF181950	plasmid	repUS12
5875_lung_k141_12891_1	394_tnpA_KT862781.1	transposase	tnpA
5875_lung_k141_13125_1	2204_tnpA_AB646744.1	transposase	tnpA
5875_lung_k141_2173_1	2646_Tn916-orf15_KC414929	Tn916	Tn916-orf15
5875_lung_k141_3496_1	2582_tnpA_JQ241791.1	transposase	tnpA
5875_lung_k141_8177_1	934_tnpA_AJ344068.1	transposase	tnpA
5875_lung_k141_9596_1	528_tnpA_KT282968.1	transposase	tnpA
5876_lung_k141_13004_1	2805_tniA_KU549175.1	tniA	tniA
5877_lung_k141_13289_1	1520_tnpA_HE613569.1	transposase	tnpA
5877_lung_k141_2347_2	270_IS91_MOFF01000153.1	insertion_element_IS91	IS91
5877_lung_k141_4597_1	1532_Tn916-orf18_KC414929	Tn916	Tn916-orf18
5877_lung_k141_4822_1	712_tnpA_EU850412.1	transposase	tnpA
5877_lung_k141_5086_1	712_tnpA_EU850412.1	transposase	tnpA
5877_lung_k141_5403_1	1763_tnpA_DQ839391.1	transposase	tnpA
5877_lung_k141_624_1	712_tnpA_EU850412.1	transposase	tnpA
5877_lung_k141_7464_2	2640_Tn916-orf14_KC414929	Tn916	Tn916-orf14
5878_lung_k141_7191_1	1520_tnpA_HE613569.1	transposase	tnpA
5884_lung_k141_10373_1	270_IS91_MOFF01000153.1	insertion_element_IS91	IS91
5884_lung_k141_14145_1	2470_tnpA_CP000353.2	transposase	tnpA
5884_lung_k141_2492_1	1004_tnpA_KT779035.1	transposase	tnpA
5884_lung_k141_5796_1	280_tnpA_JF714412.2	transposase	tnpA
5886_lung_k141_7504_1	660_tnpA_CP000355.2	transposase	tnpA
5887_lung_k141_4651_1	1520_tnpA_HE613569.1	transposase	tnpA
5887_lung_k141_7408_1	2473_tnpA_KM083808.1	transposase	tnpA
5888_lung_k141_2801_1	2204_tnpA_AB646744.1	transposase	tnpA
5888_lung_k141_2959_1	2204_tnpA_AB646744.1	transposase	tnpA
5888_lung_k141_3466_1	134_repUS12__rep(pUB110)_AF181950	plasmid	repUS12
5891_lung_k141_531_2	1298_tnpA_12_CP012683.1	transposase	tnpA
5892_lung_k141_14121_2	712_tnpA_EU850412.1	transposase	tnpA
5892_lung_k141_4290_3	1385_IS91_MPUM01000119.1	insertion_element_IS91	IS91
5892_lung_k141_7635_1	1000_tnpA_JQ364968.1	transposase	tnpA
5892_lung_k141_7725_1	2321_tnpA_CP000352.1	transposase	tnpA
5894_lung_k141_11629_1	2204_tnpA_AB646744.1	transposase	tnpA
5894_lung_k141_3428_1	2597_IS91_MNXT01000023.1	insertion_element_IS91	IS91
5895_lung_k141_1483_1	299_tnpA_AH010657.3	transposase	tnpA
5896_lung_k141_2648_1	1004_tnpA_KT779035.1	transposase	tnpA
5896_lung_k141_9658_1	2204_tnpA_AB646744.1	transposase	tnpA
5897_lung_k141_8456_1	1466_tnpA_CP000355.2	transposase	tnpA
5899_lung_k141_16094_1	2646_Tn916-orf15_KC414929	Tn916	Tn916-orf15
5899_lung_k141_16166_1	2597_IS91_MNXT01000023.1	insertion_element_IS91	IS91
5899_lung_k141_16768_1	528_tnpA_KT282968.1	transposase	tnpA
5900_lung_k141_10960_1	1004_tnpA_KT779035.1	transposase	tnpA
5900_lung_k141_3307_1	796_tnpA_AF133698.1	transposase	tnpA
5900_lung_k141_3382_1	755_IS26_KT334335.1	Unknown	Unknown
5900_lung_k141_9089_1	2213_tnpA_AF535087.1	transposase	tnpA
5901_lung_k141_13160_1	829_IS91_MOFD01000166.1	insertion_element_IS91	IS91
5901_lung_k141_15157_1	1657_tnpA_EF059914.1	transposase	tnpA
5901_lung_k141_15201_1	2582_tnpA_JQ241791.1	transposase	tnpA
5901_lung_k141_15286_1	2479_istB1_LK391695.1	istB1	istB1
5901_lung_k141_34_1	1004_tnpA_KT779035.1	transposase	tnpA
5903_lung_k141_10821_1	965_tnpA_JQ364968.1	transposase	tnpA
5903_lung_k141_2880_1	1091_tnpA_AY327575.2	transposase	tnpA
5903_lung_k141_3965_1	1004_tnpA_KT779035.1	transposase	tnpA
5903_lung_k141_8924_1	19_rep5_4_rep(SAP047A)_GQ900405.1	plasmid	rep5
5903_lung_k141_9480_1	1569_tnpA_AEED01000028.1	transposase	tnpA
5904_lung_k141_11012_1	712_tnpA_EU850412.1	transposase	tnpA
5904_lung_k141_3421_1	2805_tniA_KU549175.1	tniA	tniA
5904_lung_k141_6636_1	432_tnpA_FJ628170.1	transposase	tnpA
5904_lung_k141_7461_1	712_tnpA_EU850412.1	transposase	tnpA
5905_lung_k141_4778_2	712_tnpA_EU850412.1	transposase	tnpA
5905_lung_k141_5655_1	2204_tnpA_AB646744.1	transposase	tnpA
5905_lung_k141_6334_1	712_tnpA_EU850412.1	transposase	tnpA
5907_lung_k141_9898_1	2521_tniB_KU549175.1	tniB	tniB
5908_lung_k141_10752_1	627_tnpA_JN983042.1	transposase	tnpA
5908_lung_k141_11159_1	2204_tnpA_AB646744.1	transposase	tnpA
5908_lung_k141_5299_1	421_tnpA_KU167609.1	transposase	tnpA
5908_lung_k141_8359_1	712_tnpA_EU850412.1	transposase	tnpA
5908_lung_k141_9468_1	1840_tnpA_EU219534.1	transposase	tnpA
5909_lung_k141_6001_1	2271_tnpA_EU850412.1	transposase	tnpA
5911_lung_k141_13049_1	1915_tnpA_CDAG01000005.1	transposase	tnpA
5911_lung_k141_2943_2	2805_tniA_KU549175.1	tniA	tniA
5911_lung_k141_6502_1	712_tnpA_EU850412.1	transposase	tnpA
5913_lung_k141_11149_1	712_tnpA_EU850412.1	transposase	tnpA
5913_lung_k141_13388_1	2204_tnpA_AB646744.1	transposase	tnpA
5913_lung_k141_2567_1	1004_tnpA_KT779035.1	transposase	tnpA
5915_lung_k141_1269_1	134_repUS12__rep(pUB110)_AF181950	plasmid	repUS12
5915_lung_k141_7002_2	2204_tnpA_AB646744.1	transposase	tnpA
5916_lung_k141_2304_1	585_tnpA_JN788266.1	transposase	tnpA
5916_lung_k141_6791_1	2204_tnpA_AB646744.1	transposase	tnpA
5916_lung_k141_8403_1	712_tnpA_EU850412.1	transposase	tnpA
5917_lung_k141_13668_1	1004_tnpA_KT779035.1	transposase	tnpA
5917_lung_k141_7925_1	712_tnpA_EU850412.1	transposase	tnpA
5918_lung_k141_10111_2	432_tnpA_FJ628170.1	transposase	tnpA
5918_lung_k141_1066_1	712_tnpA_EU850412.1	transposase	tnpA
5918_lung_k141_1092_1	479_tnpA_AP013357.1	transposase	tnpA
5918_lung_k141_13106_1	2547_tnpA_HF953351.1	transposase	tnpA
5919_lung_k141_12095_1	688_tnpA5_HG916826.1	transposase	tnpA5
5919_lung_k141_1644_2	844_istB_KU254577.1	istB	istB
5919_lung_k141_9381_1	2473_tnpA_KM083808.1	transposase	tnpA
5922_lung_k141_3413_1	2204_tnpA_AB646744.1	transposase	tnpA
5924_lung_k141_5451_1	712_tnpA_EU850412.1	transposase	tnpA
5926_lung_k141_10605_1	1874_tnpA_JX843238.1	transposase	tnpA
5926_lung_k141_12166_1	2634_Tn916-orf16_KC414929	Tn916	Tn916-orf16
5929_lung_k141_7365_1	771_tnpA_ISKpn24_KR822247.1	transposase	tnpA
5929_lung_k141_8488_1	495_tnpA_ISSod13_AE014300.1	transposase	tnpA
5931_lung_k141_10013_1	1236_tnpA_KX029332.1	transposase	tnpA
5931_lung_k141_11346_1	1083_int2_CP002967.1	integrase	int2
5931_lung_k141_5131_1	582_IS91_CP002186.1	insertion_element_IS91	IS91
5931_lung_k141_6051_1	2387_tnpA_JN106170.1	transposase	tnpA
5931_lung_k141_7172_2	2521_tniB_KU549175.1	tniB	tniB
5931_lung_k141_725_1	386_tnpA_JX077110.1	transposase	tnpA
5931_lung_k141_7919_2	1622_tnpA_JX077110.1	transposase	tnpA
5934_lung_k141_11526_1	2634_Tn916-orf16_KC414929	Tn916	Tn916-orf16
5934_lung_k141_4587_1	1004_tnpA_KT779035.1	transposase	tnpA
5934_lung_k141_5511_1	1283_tnpA_JMOZ01000294.1	transposase	tnpA
5934_lung_k141_6811_1	270_IS91_MOFF01000153.1	insertion_element_IS91	IS91
5935_lung_k141_3666_1	2556_tnpA_EU646207.1	transposase	tnpA
5935_lung_k141_3752_1	479_tnpA_AP013357.1	transposase	tnpA
5935_lung_k141_827_1	280_tnpA_JF714412.2	transposase	tnpA
5936_lung_k141_10057_1	688_tnpA5_HG916826.1	transposase	tnpA5
5936_lung_k141_13767_1	2309_tnpAN_CP003376.1	transposase	tnpAN
5936_lung_k141_15592_1	294_IS91_MOFA01000112.1	insertion_element_IS91	IS91
5936_lung_k141_15698_1	2204_tnpA_AB646744.1	transposase	tnpA
5936_lung_k141_15878_1	1657_tnpA_EF059914.1	transposase	tnpA
5936_lung_k141_17860_1	528_tnpA_KT282968.1	transposase	tnpA
5936_lung_k141_5152_1	434_tnpA_KC170280.1	transposase	tnpA
5936_lung_k141_6234_1	712_tnpA_EU850412.1	transposase	tnpA
5936_lung_k141_6678_1	945_tnpA_AB032203.1	transposase	tnpA
5937_lung_k141_5818_1	2408_int2_AE017042.1	integrase	int2
5937_lung_k141_5885_1	2408_int2_AE017042.1	integrase	int2
5937_lung_k141_7293_1	1075_IS91_MOFO01000088.1	insertion_element_IS91	IS91
5938_lung_k141_12182_1	2473_tnpA_KM083808.1	transposase	tnpA
5939_lung_k141_12385_1	712_tnpA_EU850412.1	transposase	tnpA
5941_lung_k141_4972_1	712_tnpA_EU850412.1	transposase	tnpA
5944_lung_k141_11773_1	64_rep13_2_CDS39(pSSP1)_AP008935	plasmid	rep13
5944_lung_k141_12093_1	2473_tnpA_KM083808.1	transposase	tnpA
5944_lung_k141_1492_1	402_tnpA_CP002474.1	transposase	tnpA
5944_lung_k141_16666_1	495_tnpA_ISSod13_AE014300.1	transposase	tnpA
5944_lung_k141_17835_1	1897_IS91_MNRK01000014.1	insertion_element_IS91	IS91
5944_lung_k141_7671_1	1004_tnpA_KT779035.1	transposase	tnpA
5944_lung_k141_8133_1	945_tnpA_AB032203.1	transposase	tnpA
5945_lung_k141_11954_1	2479_istB1_LK391695.1	istB1	istB1
5946_lung_k141_12532_1	681_tnpA_JN415682.1	transposase	tnpA
5946_lung_k141_4233_1	1203_tnpA_LC075716.1	transposase	tnpA
5946_lung_k141_7433_1	945_tnpA_AB032203.1	transposase	tnpA
5950_lung_k141_3960_2	934_tnpA_AJ344068.1	transposase	tnpA
5951_lung_k141_7532_2	712_tnpA_EU850412.1	transposase	tnpA
5953_lung_k141_10989_1	1091_tnpA_AY327575.2	transposase	tnpA
5953_lung_k141_13979_1	2028_tnpA_CP000354.2	transposase	tnpA
5953_lung_k141_15306_1	2375_tnpA*_JX194160.1	Unknown	Unknown
5953_lung_k141_17882_1	2249_tnpA1_HG916853.1	transposase	tnpA1
5953_lung_k141_1949_1	2464_tnpA_KC710195.1	transposase	tnpA
5953_lung_k141_3308_1	755_IS26_KT334335.1	Unknown	Unknown
5953_lung_k141_4284_1	2321_tnpA_CP000352.1	transposase	tnpA
5953_lung_k141_4791_2	379_tnpA_KU743384.1	transposase	tnpA
5953_lung_k141_9707_1	1385_IS91_MPUM01000119.1	insertion_element_IS91	IS91
5956_lung_k141_3504_3	934_tnpA_AJ344068.1	transposase	tnpA
5956_lung_k141_3880_1	434_tnpA_KC170280.1	transposase	tnpA
5956_lung_k141_4195_1	270_IS91_MOFF01000153.1	insertion_element_IS91	IS91
5956_lung_k141_4894_1	2344_istA13_LK391695.1	istA13	istA13
5956_lung_k141_6415_1	2204_tnpA_AB646744.1	transposase	tnpA
5959_lung_k141_4605_1	1199_istA_KU254577.1	istA	istA
5959_lung_k141_7948_1	844_istB_KU254577.1	istB	istB
5960_lung_k141_11151_1	712_tnpA_EU850412.1	transposase	tnpA
5962_lung_k141_11382_1	934_tnpA_AJ344068.1	transposase	tnpA
5962_lung_k141_2290_1	1150_ISCR8_KC795422	ISCR	ISCR8
5962_lung_k141_7266_1	1500_tnpA_KC354801.1	transposase	tnpA
5965_lung_k141_12852_1	1298_tnpA_12_CP012683.1	transposase	tnpA
5971_lung_k141_3959_1	432_tnpA_FJ628170.1	transposase	tnpA
5971_lung_k141_6706_1	1091_tnpA_AY327575.2	transposase	tnpA
5971_lung_k141_9884_1	548_istA_KU254577.1	istA	istA
5972_lung_k141_5707_2	1345_istA_AB270530.1	istA	istA
5973_lung_k141_10324_1	1004_tnpA_KT779035.1	transposase	tnpA
5973_lung_k141_11039_1	729_tnpA_LC155908.1	transposase	tnpA
5973_lung_k141_12372_1	2513_IS91_CP002417.1	insertion_element_IS91	IS91
5973_lung_k141_14420_1	2756_tnpA_KX810026.1	transposase	tnpA
5973_lung_k141_1759_1	945_tnpA_AB032203.1	transposase	tnpA
5973_lung_k141_1948_1	341_tnpA_KU130294.1	transposase	tnpA
5973_lung_k141_3480_1	434_tnpA_KC170280.1	transposase	tnpA
5973_lung_k141_4122_1	950_tnpA_CYCY01000048.1	transposase	tnpA
5973_lung_k141_529_2	1180_tnpA_AM286690.1	transposase	tnpA
5973_lung_k141_7886_1	2805_tniA_KU549175.1	tniA	tniA
5973_lung_k141_8848_1	552_tnpA_AJ344068.1	transposase	tnpA
5973_lung_k141_9118_1	2640_Tn916-orf14_KC414929	Tn916	Tn916-orf14
5974_lung_k141_11339_1	2789_tnpA5_HG916853.1	transposase	tnpA5
5974_lung_k141_4423_1	796_tnpA_AF133698.1	transposase	tnpA
5976_lung_k141_13631_2	712_tnpA_EU850412.1	transposase	tnpA
5977_lung_k141_11125_1	1870_istA3_LK391695.1	istA3	istA3
5977_lung_k141_12670_1	279_tnpA_M95402.1	transposase	tnpA
5977_lung_k141_5963_2	549_tnpA_AP010803.1	transposase	tnpA
5977_lung_k141_9749_1	1259_tnpA_JX469831.1	transposase	tnpA
5981_lung_k141_10229_1	1004_tnpA_KT779035.1	transposase	tnpA
5981_lung_k141_13624_1	434_tnpA_KC170280.1	transposase	tnpA
5983_lung_k141_1017_1	479_tnpA_AP013357.1	transposase	tnpA
5983_lung_k141_10214_1	1348_istB_AB270530.1	istB	istB
5983_lung_k141_12798_1	1692_tnpA_AP010806.1	transposase	tnpA
5983_lung_k141_14258_1	1466_tnpA_CP000355.2	transposase	tnpA
5983_lung_k141_14667_1	585_tnpA_JN788266.1	transposase	tnpA
5983_lung_k141_16409_1	2479_istB1_LK391695.1	istB1	istB1
5983_lung_k141_200_1	712_tnpA_EU850412.1	transposase	tnpA
5985_lung_k141_3208_1	1199_istA_KU254577.1	istA	istA
5985_lung_k141_3391_1	1620_tnpA_JN968483.3	transposase	tnpA
5985_lung_k141_6634_1	552_tnpA_AJ344068.1	transposase	tnpA
5986_lung_k141_10110_1	549_tnpA_AP010803.1	transposase	tnpA
5986_lung_k141_12728_1	2278_istB_AB270530.1	istB	istB
5986_lung_k141_12937_1	1561_tnpA_AP010803.1	transposase	tnpA
5986_lung_k141_6789_1	1345_istA_AB270530.1	istA	istA
5986_lung_k141_6797_1	434_tnpA_KC170280.1	transposase	tnpA
5988_lung_k141_15910_1	2186_tnpA_HF953351.1	transposase	tnpA
5988_lung_k141_15951_1	2646_Tn916-orf15_KC414929	Tn916	Tn916-orf15
5988_lung_k141_17833_1	1004_tnpA_KT779035.1	transposase	tnpA
5988_lung_k141_3855_1	542_intI1_DQ647028.2	integrase	intI1
5990_lung_k141_10375_1	330_tnpA_KP893385.1	transposase	tnpA
5990_lung_k141_10809_2	341_tnpA_KU130294.1	transposase	tnpA
5990_lung_k141_1160_2	1692_tnpA_AP010806.1	transposase	tnpA
5990_lung_k141_11774_1	2099_tnpA_AP010805.1	transposase	tnpA
5990_lung_k141_1228_1	1004_tnpA_KT779035.1	transposase	tnpA
5990_lung_k141_1506_1	1692_tnpA_AP010806.1	transposase	tnpA
5990_lung_k141_16319_1	965_tnpA_JQ364968.1	transposase	tnpA
5990_lung_k141_16481_1	585_tnpA_JN788266.1	transposase	tnpA
5990_lung_k141_16598_1	432_tnpA_FJ628170.1	transposase	tnpA
5990_lung_k141_17267_1	712_tnpA_EU850412.1	transposase	tnpA
5990_lung_k141_18274_1	1004_tnpA_KT779035.1	transposase	tnpA
5990_lung_k141_18404_1	2695_tnpA_EU503121.1	transposase	tnpA
5990_lung_k141_20383_1	684_tnpA_AB238971.1	transposase	tnpA
5990_lung_k141_20742_1	2004_tnpA_HF677572.1	transposase	tnpA
5990_lung_k141_21407_1	2331_tnpA_JF745030.2	transposase	tnpA
5990_lung_k141_27457_1	573_tnpA_AP014646.1	transposase	tnpA
5990_lung_k141_28831_1	1791_int2_AM902716.1	integrase	int2
5990_lung_k141_30037_1	2710_tnpA_AY939911.1	transposase	tnpA
5990_lung_k141_3541_1	2204_tnpA_AB646744.1	transposase	tnpA
5990_lung_k141_3936_1	2634_Tn916-orf16_KC414929	Tn916	Tn916-orf16
5990_lung_k141_7859_1	585_tnpA_JN788266.1	transposase	tnpA
5993_lung_k141_10619_1	1500_tnpA_KC354801.1	transposase	tnpA
5994_lung_k141_2141_3	934_tnpA_AJ344068.1	transposase	tnpA
5994_lung_k141_2180_1	956_tnpA7_HG916853.1	transposase	tnpA7
5994_lung_k141_2347_2	1345_istA_AB270530.1	istA	istA
5994_lung_k141_2436_1	301_tnpA_AB362339.1	transposase	tnpA
5994_lung_k141_7624_1	1004_tnpA_KT779035.1	transposase	tnpA
5994_lung_k141_7820_1	1199_istA_KU254577.1	istA	istA
5994_lung_k141_7933_1	549_tnpA_AP010803.1	transposase	tnpA
5995_lung_k141_14248_1	796_tnpA_AF133698.1	transposase	tnpA
5995_lung_k141_15981_1	1004_tnpA_KT779035.1	transposase	tnpA
6000_lung_k141_12771_2	369_tnpA_KU682280.1	transposase	tnpA
6000_lung_k141_15125_1	434_tnpA_KC170280.1	transposase	tnpA
6000_lung_k141_5228_1	1345_istA_AB270530.1	istA	istA
6000_lung_k141_732_1	1692_tnpA_AP010806.1	transposase	tnpA
6000_lung_k141_732_3	549_tnpA_AP010803.1	transposase	tnpA
6000_lung_k141_8614_1	1517_tnpA_AGFM01000122.1	transposase	tnpA
6000_lung_k141_8979_1	2030_tnpA_HQ730118.1	transposase	tnpA
6005_lung_k141_12743_1	945_tnpA_AB032203.1	transposase	tnpA
6005_lung_k141_7092_1	712_tnpA_EU850412.1	transposase	tnpA
6006_lung_k141_10972_1	934_tnpA_AJ344068.1	transposase	tnpA
6007_lung_k141_5186_1	712_tnpA_EU850412.1	transposase	tnpA
6007_lung_k141_5971_1	2030_tnpA_HQ730118.1	transposase	tnpA
6007_lung_k141_6086_1	2344_istA13_LK391695.1	istA13	istA13
6007_lung_k141_6919_1	712_tnpA_EU850412.1	transposase	tnpA
6009_lung_k141_11689_1	950_tnpA_CYCY01000048.1	transposase	tnpA
6009_lung_k141_12480_2	844_istB_KU254577.1	istB	istB
6009_lung_k141_15337_2	361_tniB_KF056330.2	tniB	tniB
6009_lung_k141_8885_2	1004_tnpA_KT779035.1	transposase	tnpA
6011_lung_k141_7183_1	934_tnpA_AJ344068.1	transposase	tnpA
6013_lung_k141_14898_1	1180_tnpA_AM286690.1	transposase	tnpA
6013_lung_k141_15576_1	2604_tnpA_CAVM010000213.1	transposase	tnpA
6014_lung_k141_10642_1	1692_tnpA_AP010806.1	transposase	tnpA
6014_lung_k141_11534_1	2004_tnpA_HF677572.1	transposase	tnpA
6014_lung_k141_16472_1	2204_tnpA_AB646744.1	transposase	tnpA
6014_lung_k141_17210_1	712_tnpA_EU850412.1	transposase	tnpA
6014_lung_k141_2210_1	2728_tnpA_LT222315.1	transposase	tnpA
6014_lung_k141_2822_1	434_tnpA_KC170280.1	transposase	tnpA
6014_lung_k141_384_1	712_tnpA_EU850412.1	transposase	tnpA
6014_lung_k141_5518_1	552_tnpA_AJ344068.1	transposase	tnpA
6014_lung_k141_614_1	585_tnpA_JN788266.1	transposase	tnpA
6014_lung_k141_995_4	549_tnpA_AP010803.1	transposase	tnpA
6017_lung_k141_10909_2	1520_tnpA_HE613569.1	transposase	tnpA
6017_lung_k141_12315_1	1692_tnpA_AP010806.1	transposase	tnpA
6017_lung_k141_17307_1	712_tnpA_EU850412.1	transposase	tnpA
6017_lung_k141_1866_1	934_tnpA_AJ344068.1	transposase	tnpA
6017_lung_k141_3320_1	1203_tnpA_LC075716.1	transposase	tnpA
6017_lung_k141_4348_1	528_tnpA_KT282968.1	transposase	tnpA
6017_lung_k141_9505_2	1004_tnpA_KT779035.1	transposase	tnpA
6019_lung_k141_12341_1	2789_tnpA5_HG916853.1	transposase	tnpA5
6019_lung_k141_6061_1	1520_tnpA_HE613569.1	transposase	tnpA
6019_lung_k141_7536_2	1004_tnpA_KT779035.1	transposase	tnpA
6020_lung_k141_11307_1	1321_tnpA_KX094555.1	transposase	tnpA
6025_lung_k141_10411_1	2186_tnpA_HF953351.1	transposase	tnpA
6025_lung_k141_10627_1	585_tnpA_JN788266.1	transposase	tnpA
6025_lung_k141_1131_2	1517_tnpA_AGFM01000122.1	transposase	tnpA
6025_lung_k141_16911_1	1897_IS91_MNRK01000014.1	insertion_element_IS91	IS91
6025_lung_k141_17106_1	1004_tnpA_KT779035.1	transposase	tnpA
6025_lung_k141_17578_1	1004_tnpA_KT779035.1	transposase	tnpA
6025_lung_k141_20506_1	1897_IS91_MNRK01000014.1	insertion_element_IS91	IS91
6025_lung_k141_5888_1	1897_IS91_MNRK01000014.1	insertion_element_IS91	IS91
6025_lung_k141_920_4	279_tnpA_M95402.1	transposase	tnpA
6027_lung_k141_4675_1	950_tnpA_CYCY01000048.1	transposase	tnpA
6027_lung_k141_7554_1	585_tnpA_JN788266.1	transposase	tnpA
6027_lung_k141_8030_1	714_IS91_CP003150.1	insertion_element_IS91	IS91
6029_lung_k141_15031_1	585_tnpA_JN788266.1	transposase	tnpA
6029_lung_k141_16101_1	2634_Tn916-orf16_KC414929	Tn916	Tn916-orf16
6029_lung_k141_16709_1	2646_Tn916-orf15_KC414929	Tn916	Tn916-orf15
6029_lung_k141_17714_1	1999_Tn916-orf13_KC414929	Tn916	Tn916-orf13
6029_lung_k141_19176_2	1004_tnpA_KT779035.1	transposase	tnpA
6029_lung_k141_1955_1	1500_tnpA_KC354801.1	transposase	tnpA
6029_lung_k141_20298_1	2646_Tn916-orf15_KC414929	Tn916	Tn916-orf15
6029_lung_k141_21219_2	1664_tnpA_1_AE017042.1	transposase	tnpA
6029_lung_k141_23602_1	2634_Tn916-orf16_KC414929	Tn916	Tn916-orf16
6029_lung_k141_25002_1	1338_tnpA_10_CQHS01000038.1	transposase	tnpA
6029_lung_k141_29516_1	2523_tnpA1133_AY463797.8	transposase	tnpA1133
6029_lung_k141_3377_2	2004_tnpA_HF677572.1	transposase	tnpA
6029_lung_k141_6313_1	1203_tnpA_LC075716.1	transposase	tnpA
6030_lung_k141_12658_2	1054_IS91_AAUJ02000001.1	insertion_element_IS91	IS91
6030_lung_k141_18369_1	2370_IS91_CP001349.1	insertion_element_IS91	IS91
6030_lung_k141_2462_2	2805_tniA_KU549175.1	tniA	tniA
6030_lung_k141_2804_1	1517_tnpA_AGFM01000122.1	transposase	tnpA
6030_lung_k141_402_2	1348_istB_AB270530.1	istB	istB
6039_lung_k141_15355_2	1669_IS91_CP009122.1	insertion_element_IS91	IS91
6039_lung_k141_20505_1	2204_tnpA_AB646744.1	transposase	tnpA
6039_lung_k141_3962_2	1345_istA_AB270530.1	istA	istA
6039_lung_k141_7830_1	549_tnpA_AP010803.1	transposase	tnpA
6040_lung_k141_11339_1	662_tnpA_AJ251307.2	transposase	tnpA
6041_lung_k141_9348_1	1002_tnpA_JQ364968.1	transposase	tnpA
6044_lung_k141_11217_1	1345_istA_AB270530.1	istA	istA
6044_lung_k141_4232_1	549_tnpA_AP010803.1	transposase	tnpA
6048_lung_k141_2778_1	1692_tnpA_AP010806.1	transposase	tnpA
6048_lung_k141_3172_1	1561_tnpA_AP010803.1	transposase	tnpA
6048_lung_k141_7433_1	1004_tnpA_KT779035.1	transposase	tnpA
6050_lung_k141_10592_1	2052_tnpA_CU459003.1	transposase	tnpA
6050_lung_k141_11737_1	1128_tnpA_JNFD01000045.1	transposase	tnpA
6050_lung_k141_13382_1	1646_tnpA3_HG916826.1	transposase	tnpA3
6050_lung_k141_8203_1	1769_tnpA_AP010805.1	transposase	tnpA
6050_lung_k141_9170_1	965_tnpA_JQ364968.1	transposase	tnpA
6052_lung_k141_1339_1	1692_tnpA_AP010806.1	transposase	tnpA
6052_lung_k141_4721_1	2663_IS91_CP005188.1	insertion_element_IS91	IS91
6053_lung_k141_11418_1	1466_tnpA_CP000355.2	transposase	tnpA
6053_lung_k141_12417_1	1902_tnpA_6_KU665641.1	transposase	tnpA
6053_lung_k141_4811_1	684_tnpA_AB238971.1	transposase	tnpA
6053_lung_k141_7209_1	1669_IS91_CP009122.1	insertion_element_IS91	IS91
6053_lung_k141_8867_1	2344_istA13_LK391695.1	istA13	istA13
6056_lung_k141_4724_1	549_tnpA_AP010803.1	transposase	tnpA
6056_lung_k141_5226_1	755_IS26_KT334335.1	Unknown	Unknown
6056_lung_k141_9037_1	662_tnpA_AJ251307.2	transposase	tnpA
6057_lung_k141_12771_1	1974_tnpA_KF295829.1	transposase	tnpA
6058_lung_k141_11354_1	1004_tnpA_KT779035.1	transposase	tnpA
6058_lung_k141_13665_1	662_tnpA_AJ251307.2	transposase	tnpA
6058_lung_k141_18015_1	1860_tnpA1_JN648090.1	transposase	tnpA1
6058_lung_k141_20093_1	844_istB_KU254577.1	istB	istB
6058_lung_k141_20805_1	1620_tnpA_JN968483.3	transposase	tnpA
6058_lung_k141_3969_1	945_tnpA_AB032203.1	transposase	tnpA
6058_lung_k141_46_3	1128_tnpA_JNFD01000045.1	transposase	tnpA
6058_lung_k141_7125_1	662_tnpA_AJ251307.2	transposase	tnpA
6060_lung_k141_17811_1	479_tnpA_AP013357.1	transposase	tnpA
6060_lung_k141_21173_1	2042_tnpA_CAGT01000190.1	transposase	tnpA
6060_lung_k141_2167_1	299_tnpA_AH010657.3	transposase	tnpA
6060_lung_k141_22221_1	2094_tnpA_AB220949.1	transposase	tnpA
6060_lung_k141_7895_1	1345_istA_AB270530.1	istA	istA
6061_lung_k141_14507_1	684_tnpA_AB238971.1	transposase	tnpA
6061_lung_k141_15656_1	1517_tnpA_AGFM01000122.1	transposase	tnpA
6061_lung_k141_17618_1	2278_istB_AB270530.1	istB	istB
6061_lung_k141_3063_1	1199_istA_KU254577.1	istA	istA
6061_lung_k141_3456_1	820_istA1_HG916826.1	istA1	istA1
6064_lung_k141_15328_1	272_intI1_EF592570.1	integrase	intI1
6064_lung_k141_3821_1	1669_IS91_CP009122.1	insertion_element_IS91	IS91
6065_lung_k141_10015_1	712_tnpA_EU850412.1	transposase	tnpA
6065_lung_k141_10997_1	2636_istA_JX194160.1	istA	istA
6065_lung_k141_17518_1	712_tnpA_EU850412.1	transposase	tnpA
6065_lung_k141_4125_1	712_tnpA_EU850412.1	transposase	tnpA
6065_lung_k141_5211_1	1004_tnpA_KT779035.1	transposase	tnpA
6065_lung_k141_9078_1	287_tnpA_KT922275.1	transposase	tnpA
6065_lung_k141_9339_1	548_istA_KU254577.1	istA	istA
6066_lung_k141_10620_1	2043_IS91_CP000356.1	insertion_element_IS91	IS91
6066_lung_k141_11454_1	495_tnpA_ISSod13_AE014300.1	transposase	tnpA
6066_lung_k141_12373_1	1180_tnpA_AM286690.1	transposase	tnpA
6066_lung_k141_2129_1	712_tnpA_EU850412.1	transposase	tnpA
6066_lung_k141_5378_1	965_tnpA_JQ364968.1	transposase	tnpA
6066_lung_k141_6938_1	585_tnpA_JN788266.1	transposase	tnpA
6068_lung_k141_10230_1	1517_tnpA_AGFM01000122.1	transposase	tnpA
6068_lung_k141_2069_1	662_tnpA_AJ251307.2	transposase	tnpA
6068_lung_k141_6327_1	379_tnpA_KU743384.1	transposase	tnpA
6068_lung_k141_9675_2	820_istA1_HG916826.1	istA1	istA1
6070_lung_k141_2109_2	432_tnpA_FJ628170.1	transposase	tnpA
6070_lung_k141_3870_1	1517_tnpA_AGFM01000122.1	transposase	tnpA
6070_lung_k141_4636_1	2186_tnpA_HF953351.1	transposase	tnpA
6070_lung_k141_4890_1	2204_tnpA_AB646744.1	transposase	tnpA
6070_lung_k141_9352_1	2537_tnpAIS1_KF719970.1	transposase	tnpAIS1
6071_lung_k141_6129_2	1091_tnpA_AY327575.2	transposase	tnpA
6086_lung_k141_12798_1	1692_tnpA_AP010806.1	transposase	tnpA
6090_lung_k141_11776_1	662_tnpA_AJ251307.2	transposase	tnpA
6090_lung_k141_1969_1	549_tnpA_AP010803.1	transposase	tnpA
6090_lung_k141_2210_1	549_tnpA_AP010803.1	transposase	tnpA
6090_lung_k141_4318_1	712_tnpA_EU850412.1	transposase	tnpA
6090_lung_k141_7444_1	1692_tnpA_AP010806.1	transposase	tnpA
6090_lung_k141_9182_1	1966_istA_AB270530.1	istA	istA
6093_lung_k141_6851_1	549_tnpA_AP010803.1	transposase	tnpA
6096_lung_k141_4493_1	549_tnpA_AP010803.1	transposase	tnpA
6096_lung_k141_4625_1	1692_tnpA_AP010806.1	transposase	tnpA
6101_lung_k141_13752_1	2344_istA13_LK391695.1	istA13	istA13
6101_lung_k141_22840_1	2004_tnpA_HF677572.1	transposase	tnpA
6101_lung_k141_3635_1	1517_tnpA_AGFM01000122.1	transposase	tnpA
6101_lung_k141_7133_1	820_istA1_HG916826.1	istA1	istA1
6107_lung_k141_12003_1	1128_tnpA_JNFD01000045.1	transposase	tnpA
6107_lung_k141_6644_1	1692_tnpA_AP010806.1	transposase	tnpA
6107_lung_k141_9837_1	1561_tnpA_AP010803.1	transposase	tnpA
6110_lung_k141_3788_1	2640_Tn916-orf14_KC414929	Tn916	Tn916-orf14
6117_lung_k141_11269_1	1004_tnpA_KT779035.1	transposase	tnpA
6117_lung_k141_16821_1	1837_IS91_CP012199.1	insertion_element_IS91	IS91
6117_lung_k141_5459_1	1128_tnpA_JNFD01000045.1	transposase	tnpA
6117_lung_k141_7554_1	796_tnpA_AF133698.1	transposase	tnpA
6119_lung_k141_1342_1	2278_istB_AB270530.1	istB	istB
6119_lung_k141_14138_1	495_tnpA_ISSod13_AE014300.1	transposase	tnpA
6119_lung_k141_7208_1	2805_tniA_KU549175.1	tniA	tniA
6125_lung_k141_8944_1	820_istA1_HG916826.1	istA1	istA1
6128_lung_k141_10088_1	1203_tnpA_LC075716.1	transposase	tnpA
6128_lung_k141_10781_1	2479_istB1_LK391695.1	istB1	istB1
6128_lung_k141_12695_1	2278_istB_AB270530.1	istB	istB
6128_lung_k141_14995_1	1128_tnpA_JNFD01000045.1	transposase	tnpA
6128_lung_k141_1512_1	1692_tnpA_AP010806.1	transposase	tnpA
6128_lung_k141_15969_1	287_tnpA_KT922275.1	transposase	tnpA
6128_lung_k141_1648_1	1091_tnpA_AY327575.2	transposase	tnpA
6128_lung_k141_1874_2	2099_tnpA_AP010805.1	transposase	tnpA
6128_lung_k141_2428_2	2424_tnpA_CP000353.2	transposase	tnpA
6128_lung_k141_7172_1	1180_tnpA_AM286690.1	transposase	tnpA
6129_lung_k141_10161_1	287_tnpA_KT922275.1	transposase	tnpA
6129_lung_k141_13812_1	1004_tnpA_KT779035.1	transposase	tnpA
6129_lung_k141_14315_1	552_tnpA_AJ344068.1	transposase	tnpA
6129_lung_k141_16210_1	1128_tnpA_JNFD01000045.1	transposase	tnpA
6129_lung_k141_3560_1	1692_tnpA_AP010806.1	transposase	tnpA
6129_lung_k141_3689_1	434_tnpA_KC170280.1	transposase	tnpA
6129_lung_k141_9238_1	2344_istA13_LK391695.1	istA13	istA13
6134_lung_k141_18338_1	1000_tnpA_JQ364968.1	transposase	tnpA
6134_lung_k141_21458_1	1791_int2_AM902716.1	integrase	int2
6134_lung_k141_22951_1	755_IS26_KT334335.1	Unknown	Unknown
6134_lung_k141_5177_1	434_tnpA_KC170280.1	transposase	tnpA
6134_lung_k141_5666_1	2004_tnpA_HF677572.1	transposase	tnpA
6134_lung_k141_5798_1	1128_tnpA_JNFD01000045.1	transposase	tnpA
6134_lung_k141_601_1	2278_istB_AB270530.1	istB	istB
6134_lung_k141_9310_1	434_tnpA_KC170280.1	transposase	tnpA
6134_lung_k141_9762_1	391_tnpAcp2_KJ817377.1	transposase	tnpAcp2
6135_lung_k141_11496_1	712_tnpA_EU850412.1	transposase	tnpA
6136_lung_k141_11338_2	2513_IS91_CP002417.1	insertion_element_IS91	IS91
6136_lung_k141_11976_1	1128_tnpA_JNFD01000045.1	transposase	tnpA
6136_lung_k141_14346_1	1646_tnpA3_HG916826.1	transposase	tnpA3
6136_lung_k141_16283_1	389_tniA_LK391695.1	tniA	tniA
6136_lung_k141_2940_1	1128_tnpA_JNFD01000045.1	transposase	tnpA
6136_lung_k141_4992_1	779_tnpA_GU067641.1	transposase	tnpA
6136_lung_k141_7464_1	1727_tnpA1_HG916826.1	transposase	tnpA1
6136_lung_k141_9024_1	1122_tnpA_HM560971.1	transposase	tnpA
6137_lung_k141_5075_1	1004_tnpA_KT779035.1	transposase	tnpA
6137_lung_k141_5330_1	1517_tnpA_AGFM01000122.1	transposase	tnpA
6137_lung_k141_9760_1	2278_istB_AB270530.1	istB	istB
6140_lung_k141_12677_1	551_tnpA_CP000967.2	transposase	tnpA
6143_lung_k141_5604_1	1345_istA_AB270530.1	istA	istA
6146_lung_k141_10332_1	662_tnpA_AJ251307.2	transposase	tnpA
6146_lung_k141_13543_1	684_tnpA_AB238971.1	transposase	tnpA
6146_lung_k141_14710_2	1692_tnpA_AP010806.1	transposase	tnpA
6146_lung_k141_2176_1	549_tnpA_AP010803.1	transposase	tnpA
6146_lung_k141_8292_1	434_tnpA_KC170280.1	transposase	tnpA
6147_lung_k141_10463_1	872_Tn916-orf6_KC414929	Tn916	Tn916-orf6
6147_lung_k141_10463_2	1341_Tn916-orf9_KC414929	Tn916	Tn916-orf9
6147_lung_k141_2064_1	549_tnpA_AP010803.1	transposase	tnpA
6147_lung_k141_6858_1	2204_tnpA_AB646744.1	transposase	tnpA
6147_lung_k141_9110_2	1500_tnpA_KC354801.1	transposase	tnpA
6149_lung_k141_13756_1	495_tnpA_ISSod13_AE014300.1	transposase	tnpA
6149_lung_k141_3962_2	1556_tnpA_LC075717.1	transposase	tnpA
6158_lung_k141_13365_1	712_tnpA_EU850412.1	transposase	tnpA
6158_lung_k141_6165_2	2187_tnpA_KM975501.1	transposase	tnpA
6158_lung_k141_8275_1	2805_tniA_KU549175.1	tniA	tniA
6158_lung_k141_9485_1	2204_tnpA_AB646744.1	transposase	tnpA
6158_lung_k141_9724_1	1769_tnpA_AP010805.1	transposase	tnpA
6162_lung_k141_11716_1	1490_tnpA_AJ515144.2	transposase	tnpA
6162_lung_k141_12780_1	1966_istA_AB270530.1	istA	istA
6162_lung_k141_14274_1	287_tnpA_KT922275.1	transposase	tnpA
6162_lung_k141_6145_1	434_tnpA_KC170280.1	transposase	tnpA
6167_lung_k141_10777_1	965_tnpA_JQ364968.1	transposase	tnpA
6167_lung_k141_5086_1	2249_tnpA1_HG916853.1	transposase	tnpA1
6170_lung_k141_7538_1	549_tnpA_AP010803.1	transposase	tnpA
6179_lung_k141_3052_1	536_tnpA_GU371926.1	transposase	tnpA
6179_lung_k141_6367_1	844_istB_KU254577.1	istB	istB
6179_lung_k141_9754_1	1466_tnpA_CP000355.2	transposase	tnpA
6182_lung_k141_1667_1	552_tnpA_AJ344068.1	transposase	tnpA
6182_lung_k141_18588_1	1128_tnpA_JNFD01000045.1	transposase	tnpA
6182_lung_k141_1979_1	681_tnpA_JN415682.1	transposase	tnpA
6182_lung_k141_4627_1	1860_tnpA1_JN648090.1	transposase	tnpA1
6182_lung_k141_5827_1	2424_tnpA_CP000353.2	transposase	tnpA
6182_lung_k141_6233_1	779_tnpA_GU067641.1	transposase	tnpA
6182_lung_k141_7656_1	1004_tnpA_KT779035.1	transposase	tnpA
6184_lung_k141_5591_1	712_tnpA_EU850412.1	transposase	tnpA
6186_lung_k141_10944_1	379_tnpA_KU743384.1	transposase	tnpA
6186_lung_k141_2970_1	1091_tnpA_AY327575.2	transposase	tnpA
6186_lung_k141_9969_1	1345_istA_AB270530.1	istA	istA
6188_lung_k141_4205_2	1004_tnpA_KT779035.1	transposase	tnpA
6188_lung_k141_52803_1	2204_tnpA_AB646744.1	transposase	tnpA
6191_lung_k141_12678_1	2186_tnpA_HF953351.1	transposase	tnpA
6192_lung_k141_9941_1	1345_istA_AB270530.1	istA	istA
6197_lung_k141_11383_1	2204_tnpA_AB646744.1	transposase	tnpA
6197_lung_k141_4231_1	945_tnpA_AB032203.1	transposase	tnpA
6197_lung_k141_8996_1	2204_tnpA_AB646744.1	transposase	tnpA
6203_lung_k141_13662_1	2629_IS91_MLFK01000009.1	insertion_element_IS91	IS91
6203_lung_k141_14174_2	1966_istA_AB270530.1	istA	istA
6204_lung_k141_12294_1	434_tnpA_KC170280.1	transposase	tnpA
6204_lung_k141_13987_1	2805_tniA_KU549175.1	tniA	tniA
6204_lung_k141_15096_1	279_tnpA_M95402.1	transposase	tnpA
6204_lung_k141_16444_1	1561_tnpA_AP010803.1	transposase	tnpA
6204_lung_k141_16835_1	1128_tnpA_JNFD01000045.1	transposase	tnpA
6204_lung_k141_17917_1	1860_tnpA1_JN648090.1	transposase	tnpA1
6204_lung_k141_4533_1	434_tnpA_KC170280.1	transposase	tnpA
6204_lung_k141_5868_1	1128_tnpA_JNFD01000045.1	transposase	tnpA
6204_lung_k141_8677_1	1517_tnpA_AGFM01000122.1	transposase	tnpA
6206_lung_k141_11227_1	712_tnpA_EU850412.1	transposase	tnpA
6206_lung_k141_15795_1	712_tnpA_EU850412.1	transposase	tnpA
6206_lung_k141_25725_1	934_tnpA_AJ344068.1	transposase	tnpA
6206_lung_k141_2984_1	585_tnpA_JN788266.1	transposase	tnpA
6206_lung_k141_4350_1	552_tnpA_AJ344068.1	transposase	tnpA
6206_lung_k141_6831_1	1787_tnpA_AP008932.1	transposase	tnpA
6206_lung_k141_8149_1	2605_tnpA_JN106167.1	transposase	tnpA
6207_lung_k141_12543_2	2686_IS91_CP000514.1	insertion_element_IS91	IS91
6207_lung_k141_15113_1	1180_tnpA_AM286690.1	transposase	tnpA
6207_lung_k141_16595_1	958_tnpA_CDAC01000056.1	transposase	tnpA
6207_lung_k141_18562_1	729_tnpA_LC155908.1	transposase	tnpA
6207_lung_k141_21335_1	2369_tnpA_AJ431260.1	transposase	tnpA
6207_lung_k141_23672_1	1326_tnpA_AF052055.1	transposase	tnpA
6207_lung_k141_27379_2	2350_tnpA3_CDAZ01000010.1	transposase	tnpA3
6207_lung_k141_29328_1	2030_tnpA_HQ730118.1	transposase	tnpA
6207_lung_k141_29693_1	836_tnpA_AE014299.2	transposase	tnpA
6207_lung_k141_3298_1	1180_tnpA_AM286690.1	transposase	tnpA
6207_lung_k141_42963_1	1797_tnpA_CBVQ010000068.1	transposase	tnpA
6207_lung_k141_9773_2	1800_tnpA_FJ501215.1	transposase	tnpA
6207_lung_k141_9925_1	1593_IS91_AAXY01000025.1	insertion_element_IS91	IS91
6210_lung_k141_12465_1	549_tnpA_AP010803.1	transposase	tnpA
6210_lung_k141_7069_1	712_tnpA_EU850412.1	transposase	tnpA
6210_lung_k141_7445_1	662_tnpA_AJ251307.2	transposase	tnpA
6211_lung_k141_2523_1	1860_tnpA1_JN648090.1	transposase	tnpA1
6211_lung_k141_3364_1	1692_tnpA_AP010806.1	transposase	tnpA
6211_lung_k141_7135_1	1326_tnpA_AF052055.1	transposase	tnpA
6219_lung_k141_3974_1	712_tnpA_EU850412.1	transposase	tnpA
6219_lung_k141_5706_1	1004_tnpA_KT779035.1	transposase	tnpA
6220_lung_k141_3055_1	1091_tnpA_AY327575.2	transposase	tnpA
6220_lung_k141_4508_1	434_tnpA_KC170280.1	transposase	tnpA
6222_lung_k141_14907_1	272_intI1_EF592570.1	integrase	intI1
6222_lung_k141_15633_1	1860_tnpA1_JN648090.1	transposase	tnpA1
6222_lung_k141_3099_1	2663_IS91_CP005188.1	insertion_element_IS91	IS91
6222_lung_k141_8420_1	434_tnpA_KC170280.1	transposase	tnpA
6225_lung_k141_5181_1	548_istA_KU254577.1	istA	istA
6225_lung_k141_6848_1	1004_tnpA_KT779035.1	transposase	tnpA
6225_lung_k141_6939_1	1500_tnpA_KC354801.1	transposase	tnpA
6225_lung_k141_9537_1	2479_istB1_LK391695.1	istB1	istB1
6226_lung_k141_10440_1	1769_tnpA_AP010805.1	transposase	tnpA
6226_lung_k141_18130_1	2424_tnpA_CP000353.2	transposase	tnpA
6226_lung_k141_3708_1	1692_tnpA_AP010806.1	transposase	tnpA
6226_lung_k141_7234_1	1128_tnpA_JNFD01000045.1	transposase	tnpA
6226_lung_k141_9226_1	712_tnpA_EU850412.1	transposase	tnpA
6227_lung_k141_4825_1	945_tnpA_AB032203.1	transposase	tnpA
6228_lung_k141_10265_1	1791_int2_AM902716.1	integrase	int2
6228_lung_k141_13071_1	1966_istA_AB270530.1	istA	istA
6228_lung_k141_5544_1	552_tnpA_AJ344068.1	transposase	tnpA
6228_lung_k141_5823_1	1763_tnpA_DQ839391.1	transposase	tnpA
6228_lung_k141_8595_2	439_tniB_GQ227991.1	tniB	tniB
6228_lung_k141_95_1	549_tnpA_AP010803.1	transposase	tnpA
6231_lung_k141_1662_1	549_tnpA_AP010803.1	transposase	tnpA
6231_lung_k141_3449_1	495_tnpA_ISSod13_AE014300.1	transposase	tnpA
6231_lung_k141_6109_1	2582_tnpA_JQ241791.1	transposase	tnpA
6231_lung_k141_6410_1	1091_tnpA_AY327575.2	transposase	tnpA
6233_lung_k141_11067_2	820_istA1_HG916826.1	istA1	istA1
6233_lung_k141_2417_1	1692_tnpA_AP010806.1	transposase	tnpA
6233_lung_k141_3281_1	2004_tnpA_HF677572.1	transposase	tnpA
6233_lung_k141_4864_1	552_tnpA_AJ344068.1	transposase	tnpA
6233_lung_k141_6750_1	965_tnpA_JQ364968.1	transposase	tnpA
6235_lung_k141_1076_1	2663_IS91_CP005188.1	insertion_element_IS91	IS91
6235_lung_k141_14634_1	1203_tnpA_LC075716.1	transposase	tnpA
6235_lung_k141_14896_1	551_tnpA_CP000967.2	transposase	tnpA
6235_lung_k141_16457_1	2030_tnpA_HQ730118.1	transposase	tnpA
6239_lung_k141_14455_1	434_tnpA_KC170280.1	transposase	tnpA
6240_lung_k141_10329_1	2004_tnpA_HF677572.1	transposase	tnpA
6240_lung_k141_12445_1	1517_tnpA_AGFM01000122.1	transposase	tnpA
6240_lung_k141_14020_1	528_tnpA_KT282968.1	transposase	tnpA
6240_lung_k141_19043_1	2479_istB1_LK391695.1	istB1	istB1
6240_lung_k141_3403_2	1561_tnpA_AP010803.1	transposase	tnpA
6240_lung_k141_5616_1	1128_tnpA_JNFD01000045.1	transposase	tnpA
6240_lung_k141_5623_1	434_tnpA_KC170280.1	transposase	tnpA
6240_lung_k141_7688_1	1004_tnpA_KT779035.1	transposase	tnpA
6240_lung_k141_9673_1	1128_tnpA_JNFD01000045.1	transposase	tnpA
6241_lung_k141_4473_1	729_tnpA_LC155908.1	transposase	tnpA
6245_lung_k141_1054_1	1517_tnpA_AGFM01000122.1	transposase	tnpA
6245_lung_k141_16043_1	1128_tnpA_JNFD01000045.1	transposase	tnpA
6245_lung_k141_17116_1	712_tnpA_EU850412.1	transposase	tnpA
6245_lung_k141_1984_2	1769_tnpA_AP010805.1	transposase	tnpA
6245_lung_k141_23319_1	2805_tniA_KU549175.1	tniA	tniA
6245_lung_k141_29312_1	541_tnpA_FP236842.1	transposase	tnpA
6245_lung_k141_3210_1	2099_tnpA_AP010805.1	transposase	tnpA
6245_lung_k141_9573_1	2004_tnpA_HF677572.1	transposase	tnpA
6247_lung_k141_5901_2	1348_istB_AB270530.1	istB	istB
6249_lung_k141_1045_2	1091_tnpA_AY327575.2	transposase	tnpA
6249_lung_k141_14176_1	2004_tnpA_HF677572.1	transposase	tnpA
6249_lung_k141_1495_1	1692_tnpA_AP010806.1	transposase	tnpA
6249_lung_k141_18387_1	712_tnpA_EU850412.1	transposase	tnpA
6249_lung_k141_2241_1	662_tnpA_AJ251307.2	transposase	tnpA
6249_lung_k141_22665_1	2004_tnpA_HF677572.1	transposase	tnpA
6249_lung_k141_2429_2	1692_tnpA_AP010806.1	transposase	tnpA
6249_lung_k141_4387_1	1517_tnpA_AGFM01000122.1	transposase	tnpA
6249_lung_k141_9883_1	389_tniA_LK391695.1	tniA	tniA
6251_lung_k141_12799_1	2789_tnpA5_HG916853.1	transposase	tnpA5
6251_lung_k141_17454_1	649_tnpA_CCYR01000042.1	transposase	tnpA
6251_lung_k141_424_1	542_intI1_DQ647028.2	integrase	intI1
6251_lung_k141_5257_1	2204_tnpA_AB646744.1	transposase	tnpA
6251_lung_k141_7699_1	446_tnpA_KF856624.1	transposase	tnpA
6251_lung_k141_9259_2	1897_IS91_MNRK01000014.1	insertion_element_IS91	IS91
6251_lung_k141_9338_1	279_tnpA_M95402.1	transposase	tnpA
6253_lung_k141_1467_1	1692_tnpA_AP010806.1	transposase	tnpA
6253_lung_k141_3886_1	1180_tnpA_AM286690.1	transposase	tnpA
6253_lung_k141_9528_1	1128_tnpA_JNFD01000045.1	transposase	tnpA
6254_lung_k141_22882_1	1142_tnpA2_HE798556.1	transposase	tnpA2
6254_lung_k141_26253_2	432_tnpA_FJ628170.1	transposase	tnpA
6254_lung_k141_28125_1	1339_IS91_CP009122.1	insertion_element_IS91	IS91
6254_lung_k141_31317_1	2030_tnpA_HQ730118.1	transposase	tnpA
6254_lung_k141_32273_1	2479_istB1_LK391695.1	istB1	istB1
6254_lung_k141_36612_1	1339_IS91_CP009122.1	insertion_element_IS91	IS91
6254_lung_k141_4544_3	1787_tnpA_AP008932.1	transposase	tnpA
6254_lung_k141_9187_1	1665_IS91_CP001635.1	insertion_element_IS91	IS91
6254_lung_k141_9188_1	1727_tnpA1_HG916826.1	transposase	tnpA1
6259_lung_k141_12120_1	2204_tnpA_AB646744.1	transposase	tnpA
6259_lung_k141_12156_1	1692_tnpA_AP010806.1	transposase	tnpA
6259_lung_k141_12649_2	1897_IS91_MNRK01000014.1	insertion_element_IS91	IS91
6259_lung_k141_5111_1	729_tnpA_LC155908.1	transposase	tnpA
6259_lung_k141_5973_1	495_tnpA_ISSod13_AE014300.1	transposase	tnpA
6262_lung_k141_7052_2	1657_tnpA_EF059914.1	transposase	tnpA
6262_lung_k141_7746_1	549_tnpA_AP010803.1	transposase	tnpA
6263_lung_k141_8430_1	548_istA_KU254577.1	istA	istA
6265_lung_k141_9458_1	549_tnpA_AP010803.1	transposase	tnpA
6267_lung_k141_11254_2	1897_IS91_MNRK01000014.1	insertion_element_IS91	IS91
6267_lung_k141_11758_1	573_tnpA_AP014646.1	transposase	tnpA
6267_lung_k141_4599_2	755_IS26_KT334335.1	Unknown	Unknown
6267_lung_k141_7456_1	1561_tnpA_AP010803.1	transposase	tnpA
6269_lung_k141_10409_1	712_tnpA_EU850412.1	transposase	tnpA
6269_lung_k141_10467_1	836_tnpA_AE014299.2	transposase	tnpA
6269_lung_k141_16373_1	1004_tnpA_KT779035.1	transposase	tnpA
6269_lung_k141_17811_1	1004_tnpA_KT779035.1	transposase	tnpA
6269_lung_k141_23815_1	2204_tnpA_AB646744.1	transposase	tnpA
6269_lung_k141_23841_1	2204_tnpA_AB646744.1	transposase	tnpA
6269_lung_k141_25197_1	2061_IS91_CP000514.1	insertion_element_IS91	IS91
6269_lung_k141_31734_1	1593_IS91_AAXY01000025.1	insertion_element_IS91	IS91
6269_lung_k141_32175_1	2479_istB1_LK391695.1	istB1	istB1
6269_lung_k141_3228_1	341_tnpA_KU130294.1	transposase	tnpA
6269_lung_k141_39341_1	2204_tnpA_AB646744.1	transposase	tnpA
6269_lung_k141_39356_2	1507_tnpA_KU736877.1	transposase	tnpA
6269_lung_k141_40429_1	1553_tnpA_EF614235.1	transposase	tnpA
6269_lung_k141_4272_2	1384_IS91_MOKM01000293.1	insertion_element_IS91	IS91
6269_lung_k141_43201_1	535_tnpA_FN806773.1	transposase	tnpA
6269_lung_k141_44065_1	449_tnpA_CDAD01000027.1	transposase	tnpA
6269_lung_k141_44955_2	391_tnpAcp2_KJ817377.1	transposase	tnpAcp2
6269_lung_k141_47186_1	299_tnpA_AH010657.3	transposase	tnpA
6269_lung_k141_47240_1	320_tnpA_AJ534881.1	transposase	tnpA
6269_lung_k141_54413_1	2443_tnpA_KC543497.1	transposase	tnpA
6269_lung_k141_56340_1	866_tnpA_KT818596.1	transposase	tnpA
6269_lung_k141_57296_1	585_tnpA_JN788266.1	transposase	tnpA
6269_lung_k141_59908_1	1542_tnpA_AF492560.1	transposase	tnpA
6269_lung_k141_61358_1	1326_tnpA_AF052055.1	transposase	tnpA
6269_lung_k141_7128_1	621_tnpA_3_AE017042.1	transposase	tnpA
6269_lung_k141_7820_1	945_tnpA_AB032203.1	transposase	tnpA
6272_lung_k141_11748_1	421_tnpA_KU167609.1	transposase	tnpA
6272_lung_k141_1541_1	1091_tnpA_AY327575.2	transposase	tnpA
6272_lung_k141_1645_1	1002_tnpA_JQ364968.1	transposase	tnpA
6272_lung_k141_4803_1	844_istB_KU254577.1	istB	istB
6272_lung_k141_6281_1	779_tnpA_GU067641.1	transposase	tnpA
6272_lung_k141_8431_1	1004_tnpA_KT779035.1	transposase	tnpA
6272_lung_k141_8431_2	1002_tnpA_JQ364968.1	transposase	tnpA
6277_lung_k141_10917_1	712_tnpA_EU850412.1	transposase	tnpA
6292_lung_k141_11600_1	301_tnpA_AB362339.1	transposase	tnpA
6292_lung_k141_6270_1	1620_tnpA_JN968483.3	transposase	tnpA
6292_lung_k141_6364_2	2213_tnpA_AF535087.1	transposase	tnpA
6292_lung_k141_6916_1	1004_tnpA_KT779035.1	transposase	tnpA
6292_lung_k141_8211_1	1274_IS91_CP001349.1	insertion_element_IS91	IS91
6292_lung_k141_8249_1	449_tnpA_CDAD01000027.1	transposase	tnpA
6293_lung_k141_13902_1	2344_istA13_LK391695.1	istA13	istA13
6293_lung_k141_15593_2	1128_tnpA_JNFD01000045.1	transposase	tnpA
6293_lung_k141_1745_1	1345_istA_AB270530.1	istA	istA
6293_lung_k141_17511_1	1128_tnpA_JNFD01000045.1	transposase	tnpA
6293_lung_k141_17604_1	1340_tniA_JX194160.1	tniA	tniA
6293_lung_k141_17862_1	434_tnpA_KC170280.1	transposase	tnpA
6293_lung_k141_18773_1	279_tnpA_M95402.1	transposase	tnpA
6293_lung_k141_5115_1	1697_IS91_CP002657.1	insertion_element_IS91	IS91
6293_lung_k141_6332_1	1004_tnpA_KT779035.1	transposase	tnpA
6295_lung_k141_12236_1	1860_tnpA1_JN648090.1	transposase	tnpA1
6295_lung_k141_1613_1	1002_tnpA_JQ364968.1	transposase	tnpA
6295_lung_k141_19158_1	712_tnpA_EU850412.1	transposase	tnpA
6295_lung_k141_22718_1	1517_tnpA_AGFM01000122.1	transposase	tnpA
6295_lung_k141_3106_1	434_tnpA_KC170280.1	transposase	tnpA
6295_lung_k141_3842_1	1692_tnpA_AP010806.1	transposase	tnpA
6295_lung_k141_58618_1	542_intI1_DQ647028.2	integrase	intI1
6299_lung_k141_11307_1	317_tnpA_KR259132.1	transposase	tnpA
6299_lung_k141_12185_1	2756_tnpA_KX810026.1	transposase	tnpA
6299_lung_k141_12954_1	1004_tnpA_KT779035.1	transposase	tnpA
6299_lung_k141_13290_1	2629_IS91_MLFK01000009.1	insertion_element_IS91	IS91
6299_lung_k141_13723_1	2187_tnpA_KM975501.1	transposase	tnpA
6299_lung_k141_16444_1	843_intI1_KM234279.1	integrase	intI1
6299_lung_k141_17882_1	1303_IS91_MOKM01000292.1	insertion_element_IS91	IS91
6299_lung_k141_5019_1	1004_tnpA_KT779035.1	transposase	tnpA
6299_lung_k141_592_1	525_IS91_MNPD01000059.1	insertion_element_IS91	IS91
6299_lung_k141_9638_1	2646_Tn916-orf15_KC414929	Tn916	Tn916-orf15
6301_lung_k141_10573_1	1004_tnpA_KT779035.1	transposase	tnpA
6301_lung_k141_6457_1	549_tnpA_AP010803.1	transposase	tnpA
6301_lung_k141_7244_1	548_istA_KU254577.1	istA	istA
6303_lung_k141_1361_2	517_tnpA_U66917.2	transposase	tnpA
6303_lung_k141_13869_1	682_tniA_CTRJ01000005.1	tniA	tniA
6303_lung_k141_13869_2	1271_tniB_CP002152.1	tniB	tniB
6303_lung_k141_16327_1	2583_tnpA_KR258747.1	transposase	tnpA
6303_lung_k141_19646_1	1791_int2_AM902716.1	integrase	int2
6303_lung_k141_19844_1	926_tnpA2_AJ431260.1	transposase	tnpA2
6303_lung_k141_20804_1	2030_tnpA_HQ730118.1	transposase	tnpA
6303_lung_k141_20834_1	1203_tnpA_LC075716.1	transposase	tnpA
6303_lung_k141_2289_1	1829_tnpA_AP014810.1	transposase	tnpA
6303_lung_k141_30177_1	2470_tnpA_CP000353.2	transposase	tnpA
6303_lung_k141_30425_1	1338_tnpA_10_CQHS01000038.1	transposase	tnpA
6303_lung_k141_30594_1	1791_int2_AM902716.1	integrase	int2
6303_lung_k141_31324_1	501_tniA_GQ983559.1	tniA	tniA
6303_lung_k141_345_1	1692_tnpA_AP010806.1	transposase	tnpA
6303_lung_k141_5225_1	2278_istB_AB270530.1	istB	istB
6303_lung_k141_5782_1	662_tnpA_AJ251307.2	transposase	tnpA
6303_lung_k141_8746_1	2094_tnpA_AB220949.1	transposase	tnpA
6311_lung_k141_12883_1	820_istA1_HG916826.1	istA1	istA1
6311_lung_k141_13003_1	549_tnpA_AP010803.1	transposase	tnpA
6311_lung_k141_5148_1	1345_istA_AB270530.1	istA	istA
6311_lung_k141_5412_1	1692_tnpA_AP010806.1	transposase	tnpA
6319_lung_k141_14231_1	1107_tnpA_HE613569.1	transposase	tnpA
6319_lung_k141_15190_1	1657_tnpA_EF059914.1	transposase	tnpA
6319_lung_k141_17153_1	2710_tnpA_AY939911.1	transposase	tnpA
6319_lung_k141_19372_1	301_tnpA_AB362339.1	transposase	tnpA
6319_lung_k141_19689_1	1037_tnpA_AY849557.2	transposase	tnpA
6319_lung_k141_20999_1	2289_tnpA_EU402605.1	transposase	tnpA
6319_lung_k141_2209_2	2204_tnpA_AB646744.1	transposase	tnpA
6319_lung_k141_4618_2	528_tnpA_KT282968.1	transposase	tnpA
6319_lung_k141_4920_2	1004_tnpA_KT779035.1	transposase	tnpA
6328_lung_k141_10053_1	2338_tnpA_EF628291.1	transposase	tnpA
6328_lung_k141_12083_1	1817_tnpA_AE014299.2	transposase	tnpA
6328_lung_k141_12423_2	1771_tnpA_KR066794.1	transposase	tnpA
6328_lung_k141_13504_1	712_tnpA_EU850412.1	transposase	tnpA
6328_lung_k141_13964_1	402_tnpA_CP002474.1	transposase	tnpA
6328_lung_k141_16852_1	884_tnpA_CP002124.1	transposase	tnpA
6328_lung_k141_22695_1	2537_tnpAIS1_KF719970.1	transposase	tnpAIS1
[truncated: 2,008 more rows]

## Sheet: Supplementary Data 5
Supplementary Data 5. The information of 3,878 strains of common drug-resistant bacteria isolated from humans or pigs from the Refseq Database
[truncated: 3,879 more rows]

[truncated: 4 more sheets: Supplementary Data 6, Supplementary Data 7, Supplementary Data 8, Supplementary Data 9]
