# Supplementary material for: Characterization of the pig lower respiratory tract antibiotic resistome
Source: Nat Commun. 2023 Aug 12;14:4868. doi: 10.1038/s41467-023-40587-1 (PMC10423206; doi:10.1038/s41467-023-40587-1)
Supplement: Supplementary file 6 — Source Data [file 41467_2023_40587_MOESM6_ESM.zip]

Archive with 4 entries (3 files):
- Source Data/
- Source Data/Figures_raw_data.xlsx
- Source Data/README.txt
- Source Data/Supp.Figures_raw_data.xlsx
