# Supplementary material for: Characterization of the pig lower respiratory tract antibiotic resistome
Source: Nat Commun. 2023 Aug 12;14:4868. doi: 10.1038/s41467-023-40587-1 (PMC10423206; doi:10.1038/s41467-023-40587-1)
Supplement: Supplementary file 6 — Source Data [file 41467_2023_40587_MOESM6_ESM.zip › Source Data/Figures_raw_data.xlsx]

## Sheet: Fig. 1a
ARG_Class	ARG_num	Abundance	Num_percent	Abun_percent
Tetracycline	29	2.77172e-05	0.077957	0.326797
Aminoglycoside	56	1.84501e-05	0.150538	0.217533
Phenicol	19	1.19579e-05	0.0510753	0.140988
Multidrug	154	1.13769e-05	0.413978	0.134138
MLS	13	4.39255e-06	0.0349462	0.0517898
Sulfonamide	3	4.29496e-06	0.00806452	0.0506391
Macrolide	11	1.26276e-06	0.0295699	0.0148884
Penam	10	8.51338e-07	0.0268817	0.0100376
Diaminopyrimidine	14	4.77746e-07	0.0376344	0.00563281
Peptide	13	2.73622e-07	0.0349462	0.0032261
Fluoroquinolone	12	2.58177e-07	0.0322581	0.003044
Others	38	3.50167e-06	0.102151	0.041286

## Sheet: Fig. 1b
ARO_Name	Freq	MeanAbun
AAC(3)-Ib	37	1.16922e-08
AAC(3)-IIc	396	1.96889e-07
AAC(3)-IId	12	4.55449e-09
AAC(3)-IIe	26	1.37488e-08
AAC(3)-IV	194	1.48567e-07
AAC(6')-29b	21	1.01466e-08
AAC(6')-Ib'	26	1.80955e-08
AAC(6')-Ib7	164	1.60148e-07
AAC(6')-Ib8	21	9.34872e-09
AAC(6')-Ib9	172	1.07164e-07
AAC(6')-Ie-APH(2'')-Ia	295	2.62528e-07
AAC(6')-IIa	214	1.12822e-07
AAC(6')-IIb	6	2.2159e-09
AAC(6')-IIc	15	4.98605e-09
AAC(6')-Im	47	2.88663e-08
aad(6)	275	3.3609e-07
aadA	86	5.78608e-08
aadA15	172	1.2927e-07
aadA16	143	6.56575e-08
aadA2	251	2.1599e-07
aadA24	140	1.21064e-07
aadA25	136	1.09673e-07
aadA27	318	5.38911e-07
aadA3	121	4.35843e-08
aadA4	63	2.20325e-08
aadA5	232	1.6673e-07
aadA6	209	2.34127e-07
aadA6/aadA10	75	8.09232e-08
aadA8b	153	7.64742e-08
aadA9	124	3.56028e-08
aadS	582	1.20969e-06
abeM	41	8.10498e-09
abeS	11	8.80156e-09
ACI-1	50	2.50114e-08
Acinetobacter baumannii AbaF	59	1.34701e-08
Acinetobacter baumannii AbaQ	67	2.96355e-08
Acinetobacter baumannii AmvA	22	1.00655e-08
Acinetobacter baumannii gyrA conferring resistance to fluoroquinolones	81	5.03537e-08
Acinetobacter baumannii parC conferring resistance to fluoroquinolones	20	8.59454e-09
acrB	51	4.64103e-08
acrD	97	4.88031e-08
AcrF	106	5.88518e-08
ADC-113	4	4.13889e-09
ADC-192	17	5.48261e-09
adeA	3	6.93776e-10
adeB	43	1.89013e-08
adeF	655	7.29631e-07
adeG	36	1.4529e-08
adeH	23	8.64374e-09
adeI	38	9.05351e-09
adeJ	111	6.80951e-08
adeK	67	4.01415e-08
adeL	27	1.16397e-08
AER-1	20	8.98272e-09
ANT(2'')-Ia	239	2.07045e-07
ANT(3'')-Ii-AAC(6')-IId fusion protein	9	1.92035e-08
ANT(3'')-IIa	582	1.2422e-06
ANT(3'')-IIc	270	6.73881e-07
ANT(4')-Ib	447	1.26529e-06
ANT(6)-Ia	417	1.1018e-06
ANT(6)-Ib	122	4.97099e-08
ANT(9)-Ia	176	1.37426e-07
APH(2'')-If	325	9.37186e-07
APH(2'')-IIa	60	1.95804e-08
APH(2'')-IIIa	37	1.09779e-08
APH(3'')-Ib	597	1.90023e-06
APH(3')-Ia	508	8.71895e-07
APH(3')-Ib	120	5.80234e-08
APH(3')-IIa	55	5.90874e-08
APH(3')-IIIa	546	2.16923e-06
APH(3')-VIa	433	4.66312e-07
APH(4)-Ia	124	7.90077e-08
APH(6)-Ic	1	4.76058e-10
APH(6)-Id	617	2.48065e-06
aphA15	82	3.84503e-08
arnA	26	2.86762e-09
ArnT	32	7.26734e-09
AxyX	3	3.28789e-09
AxyY	35	1.5043e-08
baeR	61	7.43624e-08
baeS	30	1.93105e-08
basS	33	5.06601e-09
BcI	14	5.8878e-09
bcr-1	11	5.74759e-09
Bifidobacterium adolescentis rpoB mutants conferring resistance to rifampicin	10	1.10906e-08
BLMT	42	2.97488e-08
BRO-2	62	2.74993e-08
Campylobacter coli chloramphenicol acetyltransferase	233	2.47438e-07
CARB-14	26	1.01465e-08
CARB-16	73	5.897e-08
CARB-3	231	2.97683e-07
CARB-5	184	1.00904e-07
CARB-50	188	1.04023e-07
CARB-51	20	1.57123e-08
CARB-8	256	1.94096e-07
catB11	34	1.11662e-08
catB2	25	9.04314e-09
catB3	178	9.9552e-08
catB8	177	1.30369e-07
catI	34	1.09922e-08
catIII	78	4.17492e-08
cfr(B)	3	9.37365e-10
cfrA	269	1.88744e-07
cfrC	27	8.48988e-09
CfxA	54	3.61428e-08
CfxA2	191	1.58951e-07
CfxA3	137	1.02609e-07
CfxA6	153	7.85398e-08
clcD	16	3.28102e-09
cmlA4	30	1.82572e-08
cmlA5	171	6.93294e-08
cmlA6	29	1.63218e-08
cmlA9	329	6.45706e-07
cmx	513	1.02003e-06
cphA3	13	4.589e-09
cprS	20	9.2124e-09
CPS-1	27	1.00084e-08
cpxA	129	9.20854e-08
CRP	11	1.83579e-08
dfrA1	23	1.31301e-08
dfrA12	33	3.84068e-08
dfrA14	29	2.45956e-08
dfrA16	75	4.36072e-08
dfrA17	67	3.01331e-08
dfrA20	172	2.3846e-07
dfrA22	6	3.0971e-09
dfrA27	74	2.92782e-08
dfrA31	5	2.58271e-09
dfrA6 from Proteus mirabilis	15	5.43549e-09
DfrB9	10	7.69431e-09
dfrF	24	1.19943e-08
dfrG	34	2.14106e-08
dfrK	11	7.92102e-09
EBR-4	11	4.03123e-09
emrA	22	1.39897e-08
emrB	59	2.15486e-08
emrR	11	7.00141e-09
emrY	25	2.30078e-08
emtA	35	7.07052e-09
Enterobacter cloacae acrA	18	7.38942e-09
eptA	9	3.13901e-08
eptB	20	6.62901e-09
EreA	19	6.79466e-09
EreD	351	2.69076e-07
Erm(35)	47	2.99278e-08
Erm(36)	29	1.51176e-08
Erm(42)	85	4.90429e-08
Erm(47)	130	5.67682e-08
Erm(49)	40	9.23665e-09
ErmA	225	2.20901e-07
ErmB	481	9.76362e-07
ErmC	503	4.21355e-07
ErmF	474	1.48768e-06
ErmG	221	1.94196e-07
ErmQ	38	1.44206e-08
ErmT	437	7.25289e-07
ErmX	268	1.92251e-07
Escherichia coli acrA	24	2.99179e-08
Escherichia coli ampC1 beta-lactamase	40	2.99059e-08
Escherichia coli ampH beta-lactamase	28	1.42183e-08
Escherichia coli EF-Tu mutants conferring resistance to Pulvomycin	292	3.10753e-07
Escherichia coli mdfA	24	1.4442e-08
Escherichia coli soxR with mutation conferring antibiotic resistance	14	1.88041e-08
Escherichia coli soxS with mutation conferring antibiotic resistance	20	4.39769e-08
evgS	116	8.8022e-08
fexA	455	9.49326e-07
floR	652	8.28338e-06
FosA	3	1.44242e-09
FosA2	4	5.76168e-09
FosB	5	7.57728e-09
FosB3	5	2.08617e-09
gadX	83	8.27311e-08
Haemophilus influenzae PBP3 conferring resistance to beta-lactam antibiotics	274	1.81251e-07
ICR-Mo	185	1.00962e-07
imiH	4	2.28917e-09
iri	37	1.85284e-08
JOHN-1	34	1.10598e-08
kdpE	40	2.89451e-08
Klebsiella pneumoniae acrA	16	5.287e-09
Klebsiella pneumoniae KpnG	12	1.50993e-08
Klebsiella pneumoniae OmpK37	7	5.40895e-09
LAP-2	16	6.16694e-09
lnuA	140	1.27185e-07
lnuC	295	6.11843e-07
lnuG	109	5.78363e-08
LpsB	45	1.0474e-08
LptD	39	6.96499e-09
lsaB	27	3.60715e-09
lsaE	15	8.54905e-09
marA	25	2.90504e-08
MCR-1.1	29	4.9037e-09
MCR-2.1	65	3.72688e-08
MCR-2.2	44	2.04799e-08
mdtA	15	2.65698e-08
mdtB	88	9.01889e-08
mdtC	71	4.88385e-08
mdtF	81	6.10414e-08
mdtH	15	8.9833e-09
mdtM	83	4.09315e-08
mdtN	49	2.86162e-08
mdtO	94	9.48841e-08
mdtP	71	4.00903e-08
mecB	123	3.33207e-08
mef(B)	25	4.19333e-08
Mef(En2)	13	1.47725e-08
mefC	212	1.28026e-07
mel	337	3.04573e-07
MexB	184	7.37919e-08
MexC	16	5.82508e-09
MexD	19	5.98102e-09
MexE	15	2.69046e-09
MexF	31	2.51214e-08
MexH	27	1.38564e-08
MexI	90	3.17445e-08
MexJ	18	6.39102e-09
MexK	67	1.74316e-08
MexL	19	1.11543e-08
mexM	27	4.8902e-09
mexN	53	1.64877e-08
mexP	31	1.05369e-08
mexQ	96	2.04392e-08
MexS	27	7.56219e-09
MexT	39	1.20768e-08
MexV	37	8.91617e-09
MexW	53	1.16852e-08
mexY	13	7.87262e-09
MOX-13	10	1.38413e-08
MOX-3	22	1.65045e-08
mphA	19	8.35397e-09
mphB	134	5.75199e-08
mphC	86	3.26969e-08
mphE	389	5.47176e-07
mphF	13	4.24494e-09
mphG	219	1.52165e-07
msbA	32	7.53164e-09
msrA	83	2.92289e-08
msrE	551	1.0815e-06
mtrA	149	8.54361e-08
MuxA	28	5.38862e-09
MuxB	83	1.11381e-08
MuxC	52	4.57241e-09
Mycobacterium tuberculosis folC with mutation conferring resistance to para-aminosalicylic acid	88	2.47727e-08
Mycobacterium tuberculosis rpsL mutations conferring resistance to Streptomycin	91	4.13128e-08
OCH-5	19	5.14554e-09
OmpA	17	5.20244e-09
OpmD	6	2.69977e-09
opmE	17	2.68947e-09
OpmH	49	2.06782e-08
OprJ	25	8.9173e-09
OprM	12	6.74121e-09
OprN	47	7.45479e-09
optrA	415	7.10183e-07
oqxB	61	1.50537e-08
OXA-1	84	2.85931e-08
OXA-119	13	5.35302e-09
OXA-2	27	6.60888e-09
OXA-205	8	3.47245e-09
OXA-214	41	2.10994e-08
OXA-264	100	6.76595e-08
OXA-281	119	1.41511e-07
OXA-283	33	1.02125e-08
OXA-296	10	4.61272e-09
OXA-333	89	8.16767e-08
OXA-347	223	1.72856e-07
OXA-436	20	1.01857e-08
OXA-498	30	2.601e-08
OXA-50	25	5.48247e-09
OXA-504	8	1.91702e-08
OXA-551	12	5.80763e-09
OXA-569	37	1.36826e-08
OXA-573	29	9.56534e-09
OXA-58	123	4.55107e-08
OXA-60	14	5.25242e-09
OXA-609	44	4.85001e-08
OXA-643	174	2.8422e-07
OXA-644	218	5.57852e-07
OXA-646	10	3.58107e-09
OXA-651	109	1.35175e-07
OXA-668	131	5.32933e-08
OXA-726	22	8.75388e-09
OXA-731	17	9.82011e-09
OXA-732	27	6.54996e-09
OXA-820	15	5.85292e-09
ParR	11	6.69163e-09
ParS	29	6.41562e-09
PAU-1	14	5.62828e-09
PDC-448	12	1.00368e-08
PDC-471	34	8.86418e-09
PmpM	47	1.81086e-08
PmrF	41	2.18108e-08
poxtA	606	3.06913e-07
pp-flo	234	3.656e-07
Pseudomonas aeruginosa catB7	17	1.18708e-08
Pseudomonas aeruginosa CpxR	8	4.17257e-09
Pseudomonas aeruginosa gyrA conferring resistance to fluoroquinolones	10	8.28036e-09
Pseudomonas aeruginosa soxR	38	1.90001e-08
qacA	11	2.01515e-09
qacEdelta1	464	1.19931e-06
qacH	20	1.24797e-08
qacL	141	2.07362e-07
QnrA1	125	4.11341e-08
qnrE2	5	3.45977e-09
QnrVC1	68	6.31805e-08
ROB-1	141	1.00136e-07
ROB-10	172	1.6603e-07
ROB-3	331	5.06379e-07
ROB-4	78	5.48561e-08
ROB-5	33	1.66455e-08
rpoB2	35	1.42902e-08
rsmA	65	1.02811e-07
SAT-2	187	1.41745e-07
SAT-4	322	5.62981e-07
SGM-6	99	8.38937e-08
SGM-7	35	3.17723e-08
SHV-108	9	6.91608e-09
SHV-85	6	5.947e-09
smeA	10	6.05421e-09
smeB	172	1.11739e-07
smeC	16	5.9912e-09
smeD	153	5.16621e-08
smeE	234	1.0709e-07
smeF	28	1.28291e-08
smeR	8	9.51689e-09
smeS	45	1.74434e-08
spd	29	7.88133e-09
sul1	588	1.73362e-06
sul2	599	2.51957e-06
sul4	50	4.17648e-08
TEM-116	95	1.49266e-07
TEM-229	142	4.43e-07
tet(33)	374	3.71031e-07
tet(39)	451	5.87711e-06
tet(40)	498	1.28269e-06
tet(44)	395	4.64885e-07
tet(45)	477	1.21036e-06
tet(59)	169	7.27803e-08
tet(A)	240	1.55923e-07
tet(B)	251	1.90857e-07
tet(C)	180	1.96719e-07
tet(D)	564	2.84225e-06
tet(G)	104	6.37605e-08
tet(H)	125	1.1192e-07
tet(L)	478	4.35921e-06
tet(W/N/W)	643	2.49723e-06
Tet(X1)	29	9.19327e-09
Tet(X3)	165	9.26387e-08
Tet(X6)	285	3.02103e-07
tet(Y)	388	5.58508e-07
tet(Z)	269	2.40325e-07
tet32	103	5.39292e-08
tetA(P)	228	7.56076e-08
tetB(P)	141	4.4278e-08
tetM	408	8.32396e-07
tetO	474	8.66169e-07
tetQ	615	3.77365e-06
tetR	133	1.16566e-07
tetS	98	1.93185e-08
tetT	14	4.59659e-09
tetW	478	1.10087e-06
tetX	508	9.07982e-07
TolC	32	1.89525e-08
TriB	16	2.86278e-09
TriC	59	1.70785e-08
TRU-1	7	6.29825e-09
ugd	23	1.52898e-08
vatE	352	6.02806e-07
vga(E) Staphylococcus cohnii	43	6.02362e-09
vgaA	87	1.3973e-08
vgaC	56	8.63315e-09
vgaE	143	6.62782e-08
Vibrio anguillarum chloramphenicol acetyltransferase	21	6.39191e-09
YajC	34	4.25704e-08

## Sheet: Fig. 2
Source	Target	Type	Id	Label	timeset	Weight	r	p			Id	Label	Type	Abun	data type
ANT(6)-Ia	Int-Tn916	Undirected	0			0.50977	0.50977	2.03e-48			ANT(6)-Ia	ANT(6)-Ia	Aminoglycoside	1.1e-06	ARGs
APH(3')-IIIa	Int-Tn916	Undirected	1			0.524132	0.524132	1.32e-51			APH(3')-IIIa	APH(3')-IIIa	Aminoglycoside	2.17e-06	ARGs
cmx	Int-Tn916	Undirected	2			0.55523	0.55523	4.93e-59			cmx	cmx	Phenicol	1.02e-06	ARGs
ErmB	Int-Tn916	Undirected	3			0.537893	0.537893	8.26e-55			ErmB	ErmB	MLS	9.76e-07	ARGs
ErmF	Int-Tn916	Undirected	4			0.509394	0.509394	2.43e-48			ErmF	ErmF	MLS	1.49e-06	ARGs
fexA	Int-Tn916	Undirected	5			0.5392	0.5392	4.02e-55			fexA	fexA	Phenicol	9.49e-07	ARGs
floR	Int-Tn916	Undirected	6			0.507633	0.507633	5.86e-48			floR	floR	Phenicol	8.28e-06	ARGs
optrA	Int-Tn916	Undirected	7			0.547326	0.547326	4.45e-57			optrA	optrA	Multidrug	7.1e-07	ARGs
sul2	Int-Tn916	Undirected	8			0.507652	0.507652	5.82e-48			sul2	sul2	Sulfonamide	2.52e-06	ARGs
tet(33)	Int-Tn916	Undirected	9			0.548074	0.548074	2.92e-57			tet(33)	tet(33)	Tetracycline	3.71e-07	ARGs
tet(40)	Int-Tn916	Undirected	10			0.513029	0.513029	3.96e-49			tet(40)	tet(40)	Tetracycline	1.28e-06	ARGs
tet(45)	Int-Tn916	Undirected	11			0.518038	0.518038	3.14e-50			tet(45)	tet(45)	Tetracycline	1.21e-06	ARGs
tet(W/N/W)	Int-Tn916	Undirected	12			0.571398	0.571398	3.21e-63			tet(W/N/W)	tet(W/N/W)	Tetracycline	2.5e-06	ARGs
tet(Z)	Int-Tn916	Undirected	13			0.509691	0.509691	2.1e-48			tet(Z)	tet(Z)	Tetracycline	2.4e-07	ARGs
tetM	Int-Tn916	Undirected	14			0.568916	0.568916	1.45e-62			tetM	tetM	Tetracycline	8.32e-07	ARGs
tetO	Int-Tn916	Undirected	15			0.521659	0.521659	4.76e-51			tetO	tetO	Tetracycline	8.66e-07	ARGs
tetQ	Int-Tn916	Undirected	16			0.550641	0.550641	6.63e-58			tetQ	tetQ	Tetracycline	3.77e-06	ARGs
tetW	Int-Tn916	Undirected	17			0.517159	0.517159	4.89e-50			tetW	tetW	Tetracycline	1.1e-06	ARGs
adeF	int2	Undirected	18			0.516745	0.516745	6.03e-50			adeF	adeF	Multidrug	7.3e-07	ARGs
aadA15	intI1	Undirected	19			0.500678	0.500678	1.78e-46			aadA15	aadA15	Aminoglycoside	1.29e-07	ARGs
adeF	intI1	Undirected	20			0.535605	0.535605	2.9e-54			ANT(3'')-IIa	ANT(3'')-IIa	Aminoglycoside	1.24e-06	ARGs
ANT(3'')-IIa	intI1	Undirected	21			0.73291	0.73291	1.06e-122			APH(3'')-Ib	APH(3'')-Ib	Aminoglycoside	1.9e-06	ARGs
APH(3'')-Ib	intI1	Undirected	22			0.528027	0.528027	1.7e-52			APH(6)-Id	APH(6)-Id	Aminoglycoside	2.48e-06	ARGs
APH(6)-Id	intI1	Undirected	23			0.594721	0.594721	1.04e-69			msrE	msrE	Multidrug	1.08e-06	ARGs
cmx	intI1	Undirected	24			0.520474	0.520474	8.83e-51			qacEdelta1	qacEdelta1	Multidrug	1.2e-06	ARGs
msrE	intI1	Undirected	25			0.556459	0.556459	2.42e-59			sul1	sul1	Sulfonamide	1.73e-06	ARGs
qacEdelta1	intI1	Undirected	26			0.666194	0.666194	2.19e-93			aadA27	aadA27	Aminoglycoside	5.39e-07	ARGs
sul1	intI1	Undirected	27			0.760695	0.760695	2.14e-137			tet(39)	tet(39)	Tetracycline	5.88e-06	ARGs
aadA27	IS91	Undirected	28			0.53009	0.53009	5.67e-53			tet(D)	tet(D)	Tetracycline	2.84e-06	ARGs
adeF	IS91	Undirected	29			0.701755	0.701755	4.52e-108			ANT(3'')-IIc	ANT(3'')-IIc	Aminoglycoside	6.74e-07	ARGs
ANT(3'')-IIa	IS91	Undirected	30			0.598768	0.598768	6.96e-71			aadS	aadS	Aminoglycoside	1.21e-06	ARGs
APH(3'')-Ib	IS91	Undirected	31			0.570051	0.570051	7.26e-63			mphE	mphE	Macrolide	5.47e-07	ARGs
APH(6)-Id	IS91	Undirected	32			0.618518	0.618518	6.39e-77			tetX	tetX	Multidrug	9.08e-07	ARGs
qacEdelta1	IS91	Undirected	33			0.530037	0.530037	5.8e-53			ErmT	ErmT	MLS	7.25e-07	ARGs
sul1	IS91	Undirected	34			0.571718	0.571718	2.69e-63			tet(44)	tet(44)	Tetracycline	4.65e-07	ARGs
sul2	IS91	Undirected	35			0.533076	0.533076	1.13e-53			tet(L)	tet(L)	Tetracycline	4.36e-06	ARGs
tet(39)	IS91	Undirected	36			0.506888	0.506888	8.53e-48			vatE	vatE	Streptogramin	6.03e-07	ARGs
tet(D)	IS91	Undirected	37			0.554303	0.554303	8.28e-59			ANT(4')-Ib	ANT(4')-Ib	Aminoglycoside	1.27e-06	ARGs
aadA27	istA	Undirected	38			0.663925	0.663925	1.53e-92			APH(2'')-If	APH(2'')-If	Aminoglycoside	9.37e-07	ARGs
adeF	istA	Undirected	39			0.619763	0.619763	2.66e-77			aad(6)	aad(6)	Aminoglycoside	3.36e-07	ARGs
ANT(3'')-IIc	istA	Undirected	40			0.645363	0.645363	8.62e-86			ANT(9)-Ia	ANT(9)-Ia	Aminoglycoside	1.37e-07	ARGs
tet(39)	istA	Undirected	41			0.52291	0.52291	2.48e-51			cfrA	cfrA	Multidrug	1.89e-07	ARGs
aadA27	istA1	Undirected	42			0.610663	0.610663	1.82e-74			EreD	EreD	Macrolide	2.69e-07	ARGs
ANT(3'')-IIc	istA1	Undirected	43			0.60462	0.60462	1.21e-72			ErmA	ErmA	MLS	2.21e-07	ARGs
aadA27	istA13	Undirected	44			0.541915	0.541915	9.28e-56			ErmX	ErmX	MLS	1.92e-07	ARGs
adeF	istA13	Undirected	45			0.521432	0.521432	5.35e-51			SAT-4	SAT-4	Nucleoside	5.63e-07	ARGs
ANT(3'')-IIc	istA13	Undirected	46			0.524134	0.524134	1.32e-51			Tet(X6)	Tet(X6)	Tetracycline	3.02e-07	ARGs
aadA27	istB	Undirected	47			0.593512	0.593512	2.29e-69			AAC(6')-Ie-APH(2'')-Ia	AAC(6')-Ie-APH(2'')-Ia	Aminoglycoside	2.63e-07	ARGs
adeF	istB	Undirected	48			0.719514	0.719514	4.08e-116			APH(3')-Ia	APH(3')-Ia	Aminoglycoside	8.72e-07	ARGs
ANT(3'')-IIc	istB	Undirected	49			0.562517	0.562517	6.8e-61			Campylobacter coli chloramphenicol acetyltransferase	Campylobacter coli chloramphenicol acetyltransferase	Phenicol	2.47e-07	ARGs
adeF	istB1	Undirected	50			0.560453	0.560453	2.29e-60			dfrA20	dfrA20	Diaminopyrimidine	2.38e-07	ARGs
aadS	qacEdelta	Undirected	51			0.543717	0.543717	3.42e-56			lnuC	lnuC	Lincosamide	6.12e-07	ARGs
ANT(3'')-IIa	qacEdelta	Undirected	52			0.716334	0.716334	1.19e-114			mel	mel	Multidrug	3.05e-07	ARGs
APH(3'')-Ib	qacEdelta	Undirected	53			0.537421	0.537421	1.06e-54			SAT-2	SAT-2	Nucleoside	1.42e-07	ARGs
APH(6)-Id	qacEdelta	Undirected	54			0.593783	0.593783	1.93e-69			OXA-643	OXA-643	Multidrug	2.84e-07	ARGs
cmx	qacEdelta	Undirected	55			0.558073	0.558073	9.33e-60			OXA-644	OXA-644	Multidrug	5.58e-07	ARGs
ErmB	qacEdelta	Undirected	56			0.516498	0.516498	6.8e-50			aadA5	aadA5	Aminoglycoside	1.67e-07	ARGs
mphE	qacEdelta	Undirected	57			0.509036	0.509036	2.89e-48			SGM-6	SGM-6	Carbapenem	8.39e-08	ARGs
msrE	qacEdelta	Undirected	58			0.598432	0.598432	8.63e-71			mtrA	mtrA	Multidrug	8.54e-08	ARGs
qacEdelta1	qacEdelta	Undirected	59			0.918443	0.918443	5.26e-297			Int-Tn916	Int-Tn916	integrase	2.85e-07	MGEs
sul1	qacEdelta	Undirected	60			0.740486	0.740486	1.45e-126			int2	int2	integrase	3.7e-07	MGEs
tet(33)	qacEdelta	Undirected	61			0.522598	0.522598	2.91e-51			intI1	intI1	integrase	1.62e-06	MGEs
tet(40)	qacEdelta	Undirected	62			0.505841	0.505841	1.44e-47			IS91	IS91	insertion_element_IS91	1.28e-05	MGEs
tet(W/N/W)	qacEdelta	Undirected	63			0.554342	0.554342	8.16e-59			istA	istA	istA	2.5e-06	MGEs
tetQ	qacEdelta	Undirected	64			0.525909	0.525909	5.18e-52			istA1	istA1	istA1	4.11e-07	MGEs
tetX	qacEdelta	Undirected	65			0.505202	0.505202	1.95e-47			istA13	istA13	istA13	2.26e-07	MGEs
ANT(6)-Ia	rep14	Undirected	66			0.503632	0.503632	4.2e-47			istB	istB	istB	2.68e-06	MGEs
APH(3')-IIIa	rep14	Undirected	67			0.568974	0.568974	1.41e-62			istB1	istB1	istB1	3.82e-07	MGEs
ErmB	rep14	Undirected	68			0.559037	0.559037	5.35e-60			qacEdelta	qacEdelta	qacEdelta	1.64e-06	MGEs
ErmT	rep14	Undirected	69			0.541032	0.541032	1.49e-55			rep14	rep14	plasmid	2.41e-07	MGEs
fexA	rep14	Undirected	70			0.553006	0.553006	1.76e-58			repUS12	repUS12	plasmid	2.99e-07	MGEs
optrA	rep14	Undirected	71			0.534654	0.534654	4.87e-54			Tn916-orf13	Tn916-orf13	Tn916	3.01e-07	MGEs
tet(40)	rep14	Undirected	72			0.558461	0.558461	7.52e-60			Tn916-orf14	Tn916-orf14	Tn916	2.42e-07	MGEs
tet(44)	rep14	Undirected	73			0.512181	0.512181	6.06e-49			Tn916-orf15	Tn916-orf15	Tn916	4.32e-07	MGEs
tet(45)	rep14	Undirected	74			0.523767	0.523767	1.58e-51			Tn916-orf16	Tn916-orf16	Tn916	4.35e-07	MGEs
tet(L)	rep14	Undirected	75			0.502016	0.502016	9.22e-47			Tn916-orf18	Tn916-orf18	Tn916	3.43e-07	MGEs
tet(W/N/W)	rep14	Undirected	76			0.587884	0.587884	8.87e-68			Tn916-orf7	Tn916-orf7	Tn916	2.44e-07	MGEs
tetO	rep14	Undirected	77			0.534509	0.534509	5.26e-54			tniA	tniA	tniA	1.03e-06	MGEs
tetQ	rep14	Undirected	78			0.548931	0.548931	1.78e-57			tnpA	tnpA	transposase	0.000111757	MGEs
tetW	rep14	Undirected	79			0.576866	0.576866	1.06e-64			tnpA1	tnpA1	transposase	1.03e-06	MGEs
vatE	rep14	Undirected	80			0.558107	0.558107	9.22e-60			tnpA3	tnpA3	transposase	2.74e-07	MGEs
ANT(4')-Ib	repUS12	Undirected	81			0.590314	0.590314	1.85e-68			tnpA5	tnpA5	transposase	3.01e-07	MGEs
ANT(6)-Ia	repUS12	Undirected	82			0.633978	0.633978	6.41e-82			tnpAcp2	tnpAcp2	transposase	5.12e-07	MGEs
APH(2'')-If	repUS12	Undirected	83			0.629228	0.629228	2.45e-80			Xis-Tn916	Xis-Tn916	Tn916	4.1e-07	MGEs
ErmT	repUS12	Undirected	84			0.522795	0.522795	2.63e-51
tet(45)	repUS12	Undirected	85			0.670163	0.670163	6.66e-95
tet(L)	repUS12	Undirected	86			0.635713	0.635713	1.69e-82
aad(6)	Tn916-orf13	Undirected	87			0.5454	0.5454	1.33e-56
ANT(4')-Ib	Tn916-orf13	Undirected	88			0.515956	0.515956	8.93e-50
ANT(6)-Ia	Tn916-orf13	Undirected	89			0.536161	0.536161	2.14e-54
ANT(9)-Ia	Tn916-orf13	Undirected	90			0.545559	0.545559	1.22e-56
APH(3')-IIIa	Tn916-orf13	Undirected	91			0.565956	0.565956	8.68e-62
APH(6)-Id	Tn916-orf13	Undirected	92			0.52817	0.52817	1.59e-52
cfrA	Tn916-orf13	Undirected	93			0.543168	0.543168	4.59e-56
cmx	Tn916-orf13	Undirected	94			0.607882	0.607882	1.26e-73
EreD	Tn916-orf13	Undirected	95			0.538798	0.538798	4.99e-55
ErmA	Tn916-orf13	Undirected	96			0.528077	0.528077	1.66e-52
ErmB	Tn916-orf13	Undirected	97			0.597021	0.597021	2.25e-70
ErmF	Tn916-orf13	Undirected	98			0.552089	0.552089	2.96e-58
ErmT	Tn916-orf13	Undirected	99			0.582353	0.582353	3.19e-66
ErmX	Tn916-orf13	Undirected	100			0.514108	0.514108	2.28e-49
fexA	Tn916-orf13	Undirected	101			0.600391	0.600391	2.29e-71
floR	Tn916-orf13	Undirected	102			0.528298	0.528298	1.49e-52
msrE	Tn916-orf13	Undirected	103			0.537881	0.537881	8.27e-55
optrA	Tn916-orf13	Undirected	104			0.607036	0.607036	2.26e-73
SAT-4	Tn916-orf13	Undirected	105			0.504791	0.504791	2.37e-47
sul2	Tn916-orf13	Undirected	106			0.554762	0.554762	6.4e-59
tet(33)	Tn916-orf13	Undirected	107			0.590617	0.590617	1.53e-68
tet(40)	Tn916-orf13	Undirected	108			0.57785	0.57785	5.68e-65
tet(44)	Tn916-orf13	Undirected	109			0.560809	0.560809	1.88e-60
tet(45)	Tn916-orf13	Undirected	110			0.562923	0.562923	5.36e-61
tet(L)	Tn916-orf13	Undirected	111			0.533338	0.533338	9.85e-54
tet(W/N/W)	Tn916-orf13	Undirected	112			0.626818	0.626818	1.42e-79
Tet(X6)	Tn916-orf13	Undirected	113			0.513303	0.513303	3.44e-49
tet(Z)	Tn916-orf13	Undirected	114			0.552747	0.552747	2.04e-58
tetM	Tn916-orf13	Undirected	115			0.642291	0.642291	1.02e-84
tetO	Tn916-orf13	Undirected	116			0.567579	0.567579	3.27e-62
tetQ	Tn916-orf13	Undirected	117			0.592444	0.592444	4.65e-69
tetW	Tn916-orf13	Undirected	118			0.564298	0.564298	2.37e-61
tetX	Tn916-orf13	Undirected	119			0.501763	0.501763	1.04e-46
vatE	Tn916-orf13	Undirected	120			0.551376	0.551376	4.47e-58
APH(3')-IIIa	Tn916-orf14	Undirected	121			0.521288	0.521288	5.75e-51
APH(6)-Id	Tn916-orf14	Undirected	122			0.51803	0.51803	3.14e-50
cmx	Tn916-orf14	Undirected	123			0.542751	0.542751	5.79e-56
ErmB	Tn916-orf14	Undirected	124			0.527565	0.527565	2.16e-52
ErmF	Tn916-orf14	Undirected	125			0.505711	0.505711	1.52e-47
ErmT	Tn916-orf14	Undirected	126			0.503367	0.503367	4.77e-47
fexA	Tn916-orf14	Undirected	127			0.566687	0.566687	5.63e-62
floR	Tn916-orf14	Undirected	128			0.512199	0.512199	6.03e-49
optrA	Tn916-orf14	Undirected	129			0.56798	0.56798	2.57e-62
sul2	Tn916-orf14	Undirected	130			0.540358	0.540358	2.14e-55
tet(33)	Tn916-orf14	Undirected	131			0.565057	0.565057	1.5e-61
tet(40)	Tn916-orf14	Undirected	132			0.535092	0.535092	3.84e-54
tet(W/N/W)	Tn916-orf14	Undirected	133			0.573681	0.573681	7.93e-64
tet(Z)	Tn916-orf14	Undirected	134			0.523924	0.523924	1.46e-51
tetM	Tn916-orf14	Undirected	135			0.572175	0.572175	2.04e-63
tetQ	Tn916-orf14	Undirected	136			0.543937	0.543937	3.05e-56
tetW	Tn916-orf14	Undirected	137			0.50061	0.50061	1.83e-46
vatE	Tn916-orf14	Undirected	138			0.514654	0.514654	1.73e-49
AAC(6')-Ie-APH(2'')-Ia	Tn916-orf15	Undirected	139			0.503892	0.503892	3.7e-47
aad(6)	Tn916-orf15	Undirected	140			0.539666	0.539666	3.11e-55
aadS	Tn916-orf15	Undirected	141			0.53057	0.53057	4.4e-53
ANT(6)-Ia	Tn916-orf15	Undirected	142			0.533492	0.533492	9.1e-54
ANT(9)-Ia	Tn916-orf15	Undirected	143			0.527981	0.527981	1.73e-52
APH(3'')-Ib	Tn916-orf15	Undirected	144			0.541871	0.541871	9.45e-56
APH(3')-Ia	Tn916-orf15	Undirected	145			0.566192	0.566192	7.57e-62
APH(3')-IIIa	Tn916-orf15	Undirected	146			0.61005	0.61005	2.77e-74
APH(6)-Id	Tn916-orf15	Undirected	147			0.595082	0.595082	8.39e-70
Campylobacter coli chloramphenicol acetyltransferase	Tn916-orf15	Undirected	148			0.513005	0.513005	3.99e-49
cfrA	Tn916-orf15	Undirected	149			0.522566	0.522566	2.94e-51
cmx	Tn916-orf15	Undirected	150			0.627914	0.627914	6.53e-80
dfrA20	Tn916-orf15	Undirected	151			0.505161	0.505161	1.99e-47
EreD	Tn916-orf15	Undirected	152			0.51745	0.51745	4.24e-50
ErmA	Tn916-orf15	Undirected	153			0.546108	0.546108	8.97e-57
ErmB	Tn916-orf15	Undirected	154			0.640701	0.640701	3.52e-84
ErmF	Tn916-orf15	Undirected	155			0.589208	0.589208	3.77e-68
ErmT	Tn916-orf15	Undirected	156			0.561221	0.561221	1.49e-60
ErmX	Tn916-orf15	Undirected	157			0.532383	0.532383	1.64e-53
fexA	Tn916-orf15	Undirected	158			0.65179	0.65179	4.52e-88
floR	Tn916-orf15	Undirected	159			0.587865	0.587865	8.87e-68
lnuC	Tn916-orf15	Undirected	160			0.505827	0.505827	1.44e-47
mel	Tn916-orf15	Undirected	161			0.553146	0.553146	1.63e-58
msrE	Tn916-orf15	Undirected	162			0.550959	0.550959	5.67e-58
optrA	Tn916-orf15	Undirected	163			0.639084	0.639084	1.23e-83
SAT-2	Tn916-orf15	Undirected	164			0.51143	0.51143	8.83e-49
SAT-4	Tn916-orf15	Undirected	165			0.514831	0.514831	1.59e-49
sul1	Tn916-orf15	Undirected	166			0.510807	0.510807	1.2e-48
sul2	Tn916-orf15	Undirected	167			0.619779	0.619779	2.66e-77
tet(33)	Tn916-orf15	Undirected	168			0.589308	0.589308	3.58e-68
tet(40)	Tn916-orf15	Undirected	169			0.630516	0.630516	9.33e-81
tet(44)	Tn916-orf15	Undirected	170			0.550536	0.550536	7e-58
tet(45)	Tn916-orf15	Undirected	171			0.532619	0.532619	1.45e-53
tet(L)	Tn916-orf15	Undirected	172			0.533593	0.533593	8.7e-54
tet(W/N/W)	Tn916-orf15	Undirected	173			0.689062	0.689062	1.39e-102
Tet(X6)	Tn916-orf15	Undirected	174			0.563992	0.563992	2.83e-61
tet(Z)	Tn916-orf15	Undirected	175			0.57888	0.57888	2.95e-65
tetM	Tn916-orf15	Undirected	176			0.639046	0.639046	1.23e-83
tetO	Tn916-orf15	Undirected	177			0.627692	0.627692	7.49e-80
tetQ	Tn916-orf15	Undirected	178			0.659035	0.659035	1.04e-90
tetW	Tn916-orf15	Undirected	179			0.59472	0.59472	1.04e-69
tetX	Tn916-orf15	Undirected	180			0.539894	0.539894	2.76e-55
vatE	Tn916-orf15	Undirected	181			0.607891	0.607891	1.26e-73
aad(6)	Tn916-orf16	Undirected	182			0.550697	0.550697	6.47e-58
aadS	Tn916-orf16	Undirected	183			0.505243	0.505243	1.92e-47
ANT(6)-Ia	Tn916-orf16	Undirected	184			0.555254	0.555254	4.9e-59
ANT(9)-Ia	Tn916-orf16	Undirected	185			0.527551	0.527551	2.17e-52
APH(3')-Ia	Tn916-orf16	Undirected	186			0.550754	0.550754	6.31e-58
APH(3')-IIIa	Tn916-orf16	Undirected	187			0.587658	0.587658	1e-67
APH(6)-Id	Tn916-orf16	Undirected	188			0.543886	0.543886	3.12e-56
cmx	Tn916-orf16	Undirected	189			0.592399	0.592399	4.7e-69
ErmA	Tn916-orf16	Undirected	190			0.506688	0.506688	9.41e-48
ErmB	Tn916-orf16	Undirected	191			0.604192	0.604192	1.61e-72
ErmF	Tn916-orf16	Undirected	192			0.554974	0.554974	5.69e-59
ErmT	Tn916-orf16	Undirected	193			0.579142	0.579142	2.52e-65
fexA	Tn916-orf16	Undirected	194			0.647026	0.647026	2.3e-86
floR	Tn916-orf16	Undirected	195			0.54344	0.54344	3.98e-56
lnuC	Tn916-orf16	Undirected	196			0.5119	0.5119	6.98e-49
mel	Tn916-orf16	Undirected	197			0.519154	0.519154	1.75e-50
msrE	Tn916-orf16	Undirected	198			0.533496	0.533496	9.1e-54
optrA	Tn916-orf16	Undirected	199			0.571345	0.571345	3.29e-63
SAT-4	Tn916-orf16	Undirected	200			0.523465	0.523465	1.85e-51
sul2	Tn916-orf16	Undirected	201			0.563044	0.563044	5.02e-61
tet(33)	Tn916-orf16	Undirected	202			0.583689	0.583689	1.36e-66
tet(40)	Tn916-orf16	Undirected	203			0.617492	0.617492	1.3e-76
tet(44)	Tn916-orf16	Undirected	204			0.550939	0.550939	5.7e-58
tet(45)	Tn916-orf16	Undirected	205			0.555283	0.555283	4.86e-59
tet(L)	Tn916-orf16	Undirected	206			0.516583	0.516583	6.54e-50
tet(W/N/W)	Tn916-orf16	Undirected	207			0.654714	0.654714	4.01e-89
Tet(X6)	Tn916-orf16	Undirected	208			0.516199	0.516199	7.93e-50
tet(Z)	Tn916-orf16	Undirected	209			0.50843	0.50843	3.93e-48
tetM	Tn916-orf16	Undirected	210			0.61899	0.61899	4.62e-77
tetO	Tn916-orf16	Undirected	211			0.580133	0.580133	1.34e-65
tetQ	Tn916-orf16	Undirected	212			0.611013	0.611013	1.44e-74
tetW	Tn916-orf16	Undirected	213			0.588771	0.588771	4.98e-68
vatE	Tn916-orf16	Undirected	214			0.539858	0.539858	2.8e-55
ANT(6)-Ia	Tn916-orf18	Undirected	215			0.502443	0.502443	7.47e-47
ANT(9)-Ia	Tn916-orf18	Undirected	216			0.524061	0.524061	1.36e-51
APH(3')-IIIa	Tn916-orf18	Undirected	217			0.519892	0.519892	1.19e-50
cfrA	Tn916-orf18	Undirected	218			0.510687	0.510687	1.27e-48
cmx	Tn916-orf18	Undirected	219			0.525812	0.525812	5.43e-52
ErmB	Tn916-orf18	Undirected	220			0.543311	0.543311	4.25e-56
ErmF	Tn916-orf18	Undirected	221			0.513334	0.513334	3.4e-49
ErmT	Tn916-orf18	Undirected	222			0.511726	0.511726	7.61e-49
fexA	Tn916-orf18	Undirected	223			0.536692	0.536692	1.59e-54
optrA	Tn916-orf18	Undirected	224			0.57149	0.57149	3.07e-63
sul2	Tn916-orf18	Undirected	225			0.506471	0.506471	1.05e-47
tet(33)	Tn916-orf18	Undirected	226			0.509625	0.509625	2.16e-48
tet(40)	Tn916-orf18	Undirected	227			0.515746	0.515746	9.92e-50
tet(W/N/W)	Tn916-orf18	Undirected	228			0.571104	0.571104	3.78e-63
tetM	Tn916-orf18	Undirected	229			0.584535	0.584535	7.89e-67
tetO	Tn916-orf18	Undirected	230			0.524863	0.524863	8.99e-52
tetQ	Tn916-orf18	Undirected	231			0.526723	0.526723	3.37e-52
tetW	Tn916-orf18	Undirected	232			0.504903	0.504903	2.26e-47
ANT(9)-Ia	Tn916-orf7	Undirected	233			0.530108	0.530108	5.64e-53
cmx	Tn916-orf7	Undirected	234			0.503342	0.503342	4.81e-47
fexA	Tn916-orf7	Undirected	235			0.538933	0.538933	4.65e-55
tet(33)	Tn916-orf7	Undirected	236			0.51076	0.51076	1.23e-48
tet(W/N/W)	Tn916-orf7	Undirected	237			0.525089	0.525089	7.99e-52
tetM	Tn916-orf7	Undirected	238			0.547653	0.547653	3.71e-57
tetQ	Tn916-orf7	Undirected	239			0.500597	0.500597	1.84e-46
aadA27	tniA	Undirected	240			0.552691	0.552691	2.09e-58
adeF	tniA	Undirected	241			0.623382	0.623382	1.9e-78
ANT(3'')-IIc	tniA	Undirected	242			0.509332	0.509332	2.5e-48
APH(3'')-Ib	tniA	Undirected	243			0.511327	0.511327	9.27e-49
APH(6)-Id	tniA	Undirected	244			0.54484	0.54484	1.83e-56
OXA-643	tniA	Undirected	245			0.504588	0.504588	2.61e-47
OXA-644	tniA	Undirected	246			0.503544	0.503544	4.38e-47
tet(39)	tniA	Undirected	247			0.582956	0.582956	2.17e-66
tet(D)	tniA	Undirected	248			0.557696	0.557696	1.16e-59
aadA27	tnpA	Undirected	249			0.616645	0.616645	2.38e-76
aadA5	tnpA	Undirected	250			0.54083	0.54083	1.67e-55
adeF	tnpA	Undirected	251			0.617524	0.617524	1.3e-76
ANT(3'')-IIa	tnpA	Undirected	252			0.592382	0.592382	4.7e-69
ANT(3'')-IIc	tnpA	Undirected	253			0.541129	0.541129	1.42e-55
APH(3'')-Ib	tnpA	Undirected	254			0.703175	0.703175	1.15e-108
APH(3')-Ia	tnpA	Undirected	255			0.519816	0.519816	1.23e-50
APH(6)-Id	tnpA	Undirected	256			0.760351	0.760351	2.26e-137
ErmB	tnpA	Undirected	257			0.501673	0.501673	1.09e-46
msrE	tnpA	Undirected	258			0.528393	0.528393	1.42e-52
OXA-643	tnpA	Undirected	259			0.531668	0.531668	2.42e-53
OXA-644	tnpA	Undirected	260			0.561126	0.561126	1.56e-60
qacEdelta1	tnpA	Undirected	261			0.526857	0.526857	3.15e-52
sul1	tnpA	Undirected	262			0.560565	0.560565	2.16e-60
sul2	tnpA	Undirected	263			0.623144	0.623144	2.21e-78
tet(39)	tnpA	Undirected	264			0.704164	0.704164	4.58e-109
tet(D)	tnpA	Undirected	265			0.742603	0.742603	1.36e-127
tet(W/N/W)	tnpA	Undirected	266			0.540681	0.540681	1.8e-55
tetQ	tnpA	Undirected	267			0.540408	0.540408	2.09e-55
tetX	tnpA	Undirected	268			0.502913	0.502913	5.95e-47
aadA27	tnpA1	Undirected	269			0.504804	0.504804	2.36e-47
adeF	tnpA1	Undirected	270			0.605077	0.605077	8.96e-73
adeF	tnpA3	Undirected	271			0.531684	0.531684	2.41e-53
adeF	tnpA5	Undirected	272			0.516166	0.516166	8.03e-50
SGM-6	tnpA5	Undirected	273			0.526111	0.526111	4.67e-52
adeF	tnpAcp2	Undirected	274			0.57647	0.57647	1.35e-64
mtrA	tnpAcp2	Undirected	275			0.510808	0.510808	1.2e-48
ANT(9)-Ia	Xis-Tn916	Undirected	276			0.514723	0.514723	1.67e-49
cmx	Xis-Tn916	Undirected	277			0.502792	0.502792	6.29e-47
ErmB	Xis-Tn916	Undirected	278			0.515676	0.515676	1.02e-49
fexA	Xis-Tn916	Undirected	279			0.517152	0.517152	4.89e-50
optrA	Xis-Tn916	Undirected	280			0.5203	0.5203	9.64e-51
tet(W/N/W)	Xis-Tn916	Undirected	281			0.517359	0.517359	4.43e-50
tetM	Xis-Tn916	Undirected	282			0.541261	0.541261	1.33e-55

## Sheet: Fig. 3a
ContigID	GeneID	Gene	Start	End	Type	Data	Taxa
NODE_4_length_6650	OHINHHIL_00030	tetM	2283	364	ARG	pig lung	Moraxellaceae
NODE_4_length_6650	OHINHHIL_00031	Tn916-orf13	3591	2659	MGE	pig lung	Moraxellaceae
NODE_4_length_6650	OHINHHIL_00032	Tn916-orf14	4589	3588	MGE	pig lung	Moraxellaceae
NODE_4_length_6650	OHINHHIL_00033	Tn916-orf15	6640	4586	MGE	pig lung	Moraxellaceae
NODE_54_length_8785	HJCCOHFA_01132	Int-Tn916	5639	4422	MGE	pig lung	Jeotgalicoccus_A schoeneichii
NODE_54_length_8785	HJCCOHFA_01133	Xis-Tn916	5924	5721	MGE	pig lung	Jeotgalicoccus_A schoeneichii
NODE_54_length_8785	HJCCOHFA_01134	Tn916-orf8	6615	6385	MGE	pig lung	Jeotgalicoccus_A schoeneichii
NODE_54_length_8785	HJCCOHFA_01135	Tn916-orf7	7034	6612	MGE	pig lung	Jeotgalicoccus_A schoeneichii
NODE_54_length_8785	HJCCOHFA_01136	Tn916-orf9	7539	7892	MGE	pig lung	Jeotgalicoccus_A schoeneichii
NODE_54_length_8785	HJCCOHFA_01137	tetM	8726	8238	ARG	pig lung	Jeotgalicoccus_A schoeneichii
LW1-s151070_scaffolds_1519	NHEONBNF_03248	tetM	4	738	ARG	pig gut	Clostridium
LW1-s151070_scaffolds_1519	NHEONBNF_03249	Tn916-orf9	1440	1087	MGE	pig gut	Clostridium
LW1-s151070_scaffolds_1519	NHEONBNF_03252	Tn916-orf8	3636	3866	MGE	pig gut	Clostridium
k119_54397_length_4956_cov_10.6409	k119_54397_length_4956_cov_10.6409_2	Int-Tn916	536	1753	MGE	human lung with pneumonia	Streptococcus pneumoniae
k119_54397_length_4956_cov_10.6409	k119_54397_length_4956_cov_10.6409_3	Xis-Tn916	1835	2038	MGE	human lung with pneumonia	Streptococcus pneumoniae
k119_54397_length_4956_cov_10.6409	k119_54397_length_4956_cov_10.6409_4	Tn916-orf8	2499	2729	MGE	human lung with pneumonia	Streptococcus pneumoniae
k119_54397_length_4956_cov_10.6409	k119_54397_length_4956_cov_10.6409_5	Tn916-orf7	2726	3148	MGE	human lung with pneumonia	Streptococcus pneumoniae
k119_54397_length_4956_cov_10.6409	k119_54397_length_4956_cov_10.6409_6	Tn916-orf9	3652	4005	MGE	human lung with pneumonia	Streptococcus pneumoniae
k119_54397_length_4956_cov_10.6409	k119_54397_length_4956_cov_10.6409_7	tetM	4351	4956	ARG	human lung with pneumonia	Streptococcus pneumoniae
k141_103337_length_1678_cov_3.9551	k141_103337_length_1678_cov_3.9551_1	Tn916-orf9	411	764	MGE	human lung with COVID-19	Firmicutes
k141_103337_length_1678_cov_3.9551	k141_103337_length_1678_cov_3.9551_2	tetM	1106	1678	ARG	human lung with COVID-19	Firmicutes
k141_211734_length_12244_cov_67.8782	k141_211734_length_12244_cov_67.8782_1	tetM	2	118	ARG	human lung with COVID-19	Streptococcus cristatus AS 1.3089
k141_211734_length_12244_cov_67.8782	k141_211734_length_12244_cov_67.8782_2	Tn916-orf13	495	1412	MGE	human lung with COVID-19	Streptococcus cristatus AS 1.3089
k141_211734_length_12244_cov_67.8782	k141_211734_length_12244_cov_67.8782_3	Tn916-orf14	1427	2428	MGE	human lung with COVID-19	Streptococcus cristatus AS 1.3089
k141_211734_length_12244_cov_67.8782	k141_211734_length_12244_cov_67.8782_4	Tn916-orf15	2425	4602	MGE	human lung with COVID-19	Streptococcus cristatus AS 1.3089
k141_211734_length_12244_cov_67.8782	k141_211734_length_12244_cov_67.8782_5	Tn916-orf16	4605	7052	MGE	human lung with COVID-19	Streptococcus cristatus AS 1.3089
k141_211734_length_12244_cov_67.8782	k141_211734_length_12244_cov_67.8782_6	Tn916-orf17	7036	7428	MGE	human lung with COVID-19	Streptococcus cristatus AS 1.3089
k141_211734_length_12244_cov_67.8782	k141_211734_length_12244_cov_67.8782_7	Tn916-orf18	7517	8014	MGE	human lung with COVID-19	Streptococcus cristatus AS 1.3089
k141_211734_length_12244_cov_67.8782	k141_211734_length_12244_cov_67.8782_8	Tn916-orf19	8131	8352	MGE	human lung with COVID-19	Streptococcus cristatus AS 1.3089
k141_211734_length_12244_cov_67.8782	k141_211734_length_12244_cov_67.8782_9	Tn916-orf20	8395	9600	MGE	human lung with COVID-19	Streptococcus cristatus AS 1.3089
k141_627675_length_6612_cov_33.7755	k141_627675_length_6612_cov_33.7755_1	tetM	2	118	ARG	human lung with COVID-19	Enterococcus faecium
k141_627675_length_6612_cov_33.7755	k141_627675_length_6612_cov_33.7755_4	Xis-Tn916	3008	3214	MGE	human lung with COVID-19	Enterococcus faecium

## Sheet: Fig. 3b
ContigID	GeneID	Gene	Start	End	Type	Data	Taxa
k141_52416_length_3920	HIGNPEDN_04667	tnpA	802	35	MGE	Pig lung	Escherichia flexneri
k141_52416_length_3920	HIGNPEDN_04668	APH(6)-Id	1748	912	ARG	Pig lung	Escherichia flexneri
k141_52416_length_3920	HIGNPEDN_04669	APH(3'')-Ib	2551	1748	ARG	Pig lung	Escherichia flexneri
k141_52416_length_3920	HIGNPEDN_04670	tnpA1133	3317	2658	MGE	Pig lung	Escherichia flexneri
NODE_102_length_5782	EEOMMAEF_00980	tnpA	3259	3576	MGE	Pig lung	Trueperella pyogenes
NODE_102_length_5782	EEOMMAEF_00982	ErmX	4696	5550	ARG	Pig lung	Trueperella pyogenes
NODE_102_length_6354	MEMKNOEF_01275	tet(B)	2493	1288	ARG	Pig lung	Actinobacillus_A minor
NODE_102_length_6354	MEMKNOEF_01276	tetR	2577	3200	ARG	Pig lung	Actinobacillus_A minor
NODE_102_length_6354	MEMKNOEF_01280	tnpA	6312	5482	MGE	Pig lung	Actinobacillus_A minor
NODE_151_length_3859	DAGNHLEA_00892	tnpA	116	868	MGE	Pig lung	Brevibacterium
NODE_151_length_3859	DAGNHLEA_00893	APH(4)-Ia	2240	1290	ARG	Pig lung	Brevibacterium
NODE_151_length_3859	DAGNHLEA_00894	AAC(3)-IV	3320	2544	ARG	Pig lung	Brevibacterium
NODE_186_length_4065	LPIIJBHE_01939	tnpA	95	415	MGE	Pig lung	Brevibacterium
NODE_186_length_4065	LPIIJBHE_01942	mphA	3632	2727	ARG	Pig lung	Brevibacterium
NODE_41_length_3875	PFJPFPBH_04687	APH(6)-Id	12	290	ARG	Pig lung	Escherichia coli
NODE_41_length_3875	PFJPFPBH_04691	APH(3')-Ia	1664	2479	ARG	Pig lung	Escherichia coli
NODE_41_length_3875	PFJPFPBH_04692	tnpA	3614	2691	MGE	Pig lung	Escherichia coli
NODE_47_length_6831	CLLNLBAA_00422	msrE	866	2341	ARG	Pig lung	Acinetobacter johnsonii
NODE_47_length_6831	CLLNLBAA_00423	mphE	2397	3281	ARG	Pig lung	Acinetobacter johnsonii
NODE_47_length_6831	CLLNLBAA_00425	tnpA	5289	4408	MGE	Pig lung	Acinetobacter johnsonii
NODE_47_length_6831	CLLNLBAA_00426	CARB-16	5441	6337	ARG	Pig lung	Acinetobacter johnsonii
NODE_97_length_2955	AMFGIDGD_00484	sul2	1323	460	ARG	Pig lung	Acinetobacter towneri
NODE_97_length_2955	AMFGIDGD_00485	tnpA	1365	1934	MGE	Pig lung	Acinetobacter towneri
C4982_scaffolds_4645	AOCPMJEP_01240	ErmB	88	825	ARG	Pig gut	Corynebacterium stationis
C4982_scaffolds_4645	AOCPMJEP_01241	tnpA	1403	945	MGE	Pig gut	Corynebacterium stationis
F4864_scaffolds_8553	DGCPHDLB_02928	tnpA	7714	4757	MGE	Pig gut	Carnobacterium_A
F4864_scaffolds_8553	DGCPHDLB_02930	dfrD	8782	9282	ARG	Pig gut	Carnobacterium_A
F4901_scaffolds_9569	DANKNAPN_00652	tnpA	1832	624	MGE	Pig gut	Pseudomonas_E versuta
F4901_scaffolds_9569	DANKNAPN_00653	AAC(3)-IId	1975	2835	ARG	Pig gut	Pseudomonas_E versuta
F4901_scaffolds_9569	DANKNAPN_00657	tnpAcp2	5851	6987	MGE	Pig gut	Pseudomonas_E versuta
F4901_scaffolds_9698	DANKNAPN_01553	tnpA	1400	4393	MGE	Pig gut	Pseudomonas_E versuta
F4901_scaffolds_9698	DANKNAPN_01558	TEM-1	7513	6653	ARG	Pig gut	Pseudomonas_E versuta
F4901_scaffolds_9698	DANKNAPN_01559	tnpA	8253	7696	MGE	Pig gut	Pseudomonas_E versuta
F4981_scaffolds_1029	DHOEDNMO_00812	tnpA	330	88	MGE	Pig gut	CAG-110
F4981_scaffolds_1029	DHOEDNMO_00813	APH(6)-Id	1472	636	ARG	Pig gut	CAG-110
F4981_scaffolds_1029	DHOEDNMO_00814	APH(3'')-Ib	2275	1472	ARG	Pig gut	CAG-110
F4981_scaffolds_1029	DHOEDNMO_00815	sul2	3151	2336	ARG	Pig gut	CAG-110
F5018_scaffolds_9947	HIGCJKPO_01346	QnrS1	1100	1756	ARG	Pig gut	Marinilabiliaceae
F5018_scaffolds_9947	HIGCJKPO_01347	tnpA	2814	2536	MGE	Pig gut	Marinilabiliaceae
F5018_scaffolds_9947	HIGCJKPO_01349	tnpA	4323	3964	MGE	Pig gut	Marinilabiliaceae
F5018_scaffolds_9947	HIGCJKPO_01350	tnpA	5263	4673	MGE	Pig gut	Marinilabiliaceae
F5018_scaffolds_9947	HIGCJKPO_01351	tnpA	5327	5623	MGE	Pig gut	Marinilabiliaceae
F5018_scaffolds_9947	HIGCJKPO_01353	tet(A)	6336	7610	ARG	Pig gut	Marinilabiliaceae
F5018_scaffolds_9947	HIGCJKPO_01355	tnpA	9015	10811	MGE	Pig gut	Marinilabiliaceae
F5052_scaffolds_10201	KBJOHGDO_01034	tnpA	54	455	MGE	Pig gut	Corynebacterium casei
F5052_scaffolds_10201	KBJOHGDO_01035	TEM-1	638	1498	ARG	Pig gut	Corynebacterium casei
F5052_scaffolds_10201	KBJOHGDO_01036	tnpA	2595	1609	MGE	Pig gut	Corynebacterium casei
W4978_scaffolds_139	FBECGMIB_00437	APH(6)-Id	1055	219	ARG	Pig gut	Escherichia flexneri
W4978_scaffolds_139	FBECGMIB_00438	APH(3'')-Ib	1858	1055	ARG	Pig gut	Escherichia flexneri
W4978_scaffolds_139	FBECGMIB_00439	sul2	2734	1919	ARG	Pig gut	Escherichia flexneri
W4978_scaffolds_139	FBECGMIB_00440	TEM-1	3756	2896	ARG	Pig gut	Escherichia flexneri
W4978_scaffolds_139	FBECGMIB_00441	tnpA	4496	3939	MGE	Pig gut	Escherichia flexneri
k119_22113_length_9880_cov_162.8607	k119_22113_length_9880_cov_162.8607_1	APH(3')-IIIa	3	152	ARG	human lung with pneumonia	Staphylococcus aureus
k119_22113_length_9880_cov_162.8607	k119_22113_length_9880_cov_162.8607_2	ErmB	904	1641	ARG	human lung with pneumonia	Staphylococcus aureus
k119_22113_length_9880_cov_162.8607	k119_22113_length_9880_cov_162.8607_5	tnpA	2554	4431	MGE	human lung with pneumonia	Staphylococcus aureus
k119_22113_length_9880_cov_162.8607	k119_22113_length_9880_cov_162.8607_6	tnpA	4488	5471	MGE	human lung with pneumonia	Staphylococcus aureus
k119_22113_length_9880_cov_162.8607	k119_22113_length_9880_cov_162.8607_7	tnpA1	5778	8741	MGE	human lung with pneumonia	Staphylococcus aureus
k119_41583_length_2539_cov_6.9504	k119_41583_length_2539_cov_6.9504_1	QnrS1	3	521	ARG	human lung with pneumonia	unclassified Klebsiella
k119_41583_length_2539_cov_6.9504	k119_41583_length_2539_cov_6.9504_2	tnpA	803	1147	MGE	human lung with pneumonia	unclassified Klebsiella
k119_41583_length_2539_cov_6.9504	k119_41583_length_2539_cov_6.9504_3	tnpA	1232	2539	MGE	human lung with pneumonia	unclassified Klebsiella
k119_5192_length_8371_cov_1589.2557	k119_5192_length_8371_cov_1589.2557_2	ANT(4')-Ib	815	1585	ARG	human lung with pneumonia	Staphylococcus epidermidis PM221
k119_5192_length_8371_cov_1589.2557	k119_5192_length_8371_cov_1589.2557_3	tnpA	1865	2539	MGE	human lung with pneumonia	Staphylococcus epidermidis PM221
k141_137696_length_1277_cov_26.9542	k141_137696_length_1277_cov_26.9542_1	tnpA	3	77	MGE	human lung with COVID-19	Bacteria
k141_137696_length_1277_cov_26.9542	k141_137696_length_1277_cov_26.9542_2	APH(3')-Ia	234	1049	ARG	human lung with COVID-19	Bacteria
k141_137696_length_1277_cov_26.9542	k141_137696_length_1277_cov_26.9542_3	tnpA	1200	1277	MGE	human lung with COVID-19	Bacteria
k141_137912_length_12782_cov_82.8153	k141_137912_length_12782_cov_82.8153_1	tnpA	3	77	MGE	human lung with COVID-19	Escherichia coli
k141_137912_length_12782_cov_82.8153	k141_137912_length_12782_cov_82.8153_4	tnpA	2232	2717	MGE	human lung with COVID-19	Escherichia coli
k141_137912_length_12782_cov_82.8153	k141_137912_length_12782_cov_82.8153_5	tnpA	2869	3414	MGE	human lung with COVID-19	Escherichia coli
k141_137912_length_12782_cov_82.8153	k141_137912_length_12782_cov_82.8153_6	tnpA	3551	4123	MGE	human lung with COVID-19	Escherichia coli
k141_137912_length_12782_cov_82.8153	k141_137912_length_12782_cov_82.8153_7	tnpA	4160	5551	MGE	human lung with COVID-19	Escherichia coli
k141_137912_length_12782_cov_82.8153	k141_137912_length_12782_cov_82.8153_9	QnrS1	6331	6987	ARG	human lung with COVID-19	Escherichia coli
k141_137912_length_12782_cov_82.8153	k141_137912_length_12782_cov_82.8153_10	tnpA	7355	7546	MGE	human lung with COVID-19	Escherichia coli
k141_197784_length_6203_cov_41.7159	k141_197784_length_6203_cov_41.7159_1	tnpA	2	109	MGE	human lung with COVID-19	Lactobacillales
k141_197784_length_6203_cov_41.7159	k141_197784_length_6203_cov_41.7159_6	ErmB	5393	6130	ARG	human lung with COVID-19	Lactobacillales
k141_212635_length_3545_cov_52.9260	k141_212635_length_3545_cov_52.9260_1	vanHA	346	1314	ARG	human lung with COVID-19	Enterococcus faecium
k141_212635_length_3545_cov_52.9260	k141_212635_length_3545_cov_52.9260_2	vanA	1307	2338	ARG	human lung with COVID-19	Enterococcus faecium
k141_212635_length_3545_cov_52.9260	k141_212635_length_3545_cov_52.9260_3	vanXA	2344	2952	ARG	human lung with COVID-19	Enterococcus faecium
k141_212635_length_3545_cov_52.9260	k141_212635_length_3545_cov_52.9260_4	tnpA	3128	3544	MGE	human lung with COVID-19	Enterococcus faecium
k141_2725_length_6681_cov_30.0000	k141_2725_length_6681_cov_30.0000_2	ErmA	1400	2131	ARG	human lung with COVID-19	Staphylococcus aureus
k141_2725_length_6681_cov_30.0000	k141_2725_length_6681_cov_30.0000_3	ANT(9)-Ia	2257	3039	ARG	human lung with COVID-19	Staphylococcus aureus
k141_2725_length_6681_cov_30.0000	k141_2725_length_6681_cov_30.0000_6	tnpA	5463	6548	MGE	human lung with COVID-19	Staphylococcus aureus
k141_475411_length_4677_cov_112.9039	k141_475411_length_4677_cov_112.9039_3	tet(45)	2042	3421	ARG	human lung with COVID-19	Staphylococcus epidermidis
k141_475411_length_4677_cov_112.9039	k141_475411_length_4677_cov_112.9039_4	rep7	3583	4527	MGE	human lung with COVID-19	Staphylococcus epidermidis
k141_475411_length_4677_cov_112.9039	k141_475411_length_4677_cov_112.9039_5	tnpA	4593	4676	MGE	human lung with COVID-19	Staphylococcus epidermidis
k141_517666_length_4834_cov_288.0957	k141_517666_length_4834_cov_288.0957_1	repUS12	123	329	MGE	human lung with COVID-19	Staphylococcus epidermidis
k141_517666_length_4834_cov_288.0957	k141_517666_length_4834_cov_288.0957_5	ANT(4')-Ib	2943	3713	ARG	human lung with COVID-19	Staphylococcus epidermidis
k141_517666_length_4834_cov_288.0957	k141_517666_length_4834_cov_288.0957_7	tnpA	4753	4833	MGE	human lung with COVID-19	Staphylococcus epidermidis
k141_572718_length_7346_cov_41.8748	k141_572718_length_7346_cov_41.8748_1	tnpA	2	106	MGE	human lung with COVID-19	Enterococcus faecium
k141_572718_length_7346_cov_41.8748	k141_572718_length_7346_cov_41.8748_2	rep14	160	375	MGE	human lung with COVID-19	Enterococcus faecium
k141_572718_length_7346_cov_41.8748	k141_572718_length_7346_cov_41.8748_3	tnpA	909	3068	MGE	human lung with COVID-19	Enterococcus faecium
k141_572718_length_7346_cov_41.8748	k141_572718_length_7346_cov_41.8748_5	vanRA	4003	4698	ARG	human lung with COVID-19	Enterococcus faecium
k141_572718_length_7346_cov_41.8748	k141_572718_length_7346_cov_41.8748_6	vanSA	4688	5830	ARG	human lung with COVID-19	Enterococcus faecium

## Sheet: Fig. 4a
taxa	Domain	Phylum	Class	Order	Family	Genus	Species	Freq
d__Bacteria	d__Bacteria	NA	NA	NA	NA	NA	NA	1200
d__Bacteria|p__Proteobacteria	d__Bacteria	p__Proteobacteria	NA	NA	NA	NA	NA	641
d__Bacteria|p__Proteobacteria|c__Gammaproteobacteria	d__Bacteria	p__Proteobacteria	c__Gammaproteobacteria	NA	NA	NA	NA	542
d__Bacteria|p__Proteobacteria|c__Gammaproteobacteria|o__Pseudomonadales	d__Bacteria	p__Proteobacteria	c__Gammaproteobacteria	o__Pseudomonadales	NA	NA	NA	225
d__Bacteria|p__Proteobacteria|c__Gammaproteobacteria|o__Pseudomonadales|f__Moraxellaceae	d__Bacteria	p__Proteobacteria	c__Gammaproteobacteria	o__Pseudomonadales	f__Moraxellaceae	NA	NA	139
d__Bacteria|p__Proteobacteria|c__Gammaproteobacteria|o__Pseudomonadales|f__Moraxellaceae|g__Acinetobacter	d__Bacteria	p__Proteobacteria	c__Gammaproteobacteria	o__Pseudomonadales	f__Moraxellaceae	g__Acinetobacter	NA	119
d__Bacteria|p__Proteobacteria|c__Gammaproteobacteria|o__Pseudomonadales|f__Moraxellaceae|g__Acinetobacter|s__Acinetobacter baumannii	d__Bacteria	p__Proteobacteria	c__Gammaproteobacteria	o__Pseudomonadales	f__Moraxellaceae	g__Acinetobacter	s__Acinetobacter baumannii	41
d__Bacteria|p__Proteobacteria|c__Gammaproteobacteria|o__Pseudomonadales|f__Moraxellaceae|g__Acinetobacter|s__Acinetobacter nosocomialis	d__Bacteria	p__Proteobacteria	c__Gammaproteobacteria	o__Pseudomonadales	f__Moraxellaceae	g__Acinetobacter	s__Acinetobacter nosocomialis	9
d__Bacteria|p__Proteobacteria|c__Gammaproteobacteria|o__Pseudomonadales|f__Moraxellaceae|g__Acinetobacter|s__Acinetobacter pittii	d__Bacteria	p__Proteobacteria	c__Gammaproteobacteria	o__Pseudomonadales	f__Moraxellaceae	g__Acinetobacter	s__Acinetobacter pittii	8
d__Bacteria|p__Proteobacteria|c__Gammaproteobacteria|o__Pseudomonadales|f__Moraxellaceae|g__Acinetobacter|s__Acinetobacter calcoaceticus	d__Bacteria	p__Proteobacteria	c__Gammaproteobacteria	o__Pseudomonadales	f__Moraxellaceae	g__Acinetobacter	s__Acinetobacter calcoaceticus	1
d__Bacteria|p__Proteobacteria|c__Gammaproteobacteria|o__Pseudomonadales|f__Moraxellaceae|g__Acinetobacter|s__Acinetobacter johnsonii	d__Bacteria	p__Proteobacteria	c__Gammaproteobacteria	o__Pseudomonadales	f__Moraxellaceae	g__Acinetobacter	s__Acinetobacter johnsonii	16
d__Bacteria|p__Proteobacteria|c__Gammaproteobacteria|o__Pseudomonadales|f__Moraxellaceae|g__Acinetobacter|s__Acinetobacter haemolyticus	d__Bacteria	p__Proteobacteria	c__Gammaproteobacteria	o__Pseudomonadales	f__Moraxellaceae	g__Acinetobacter	s__Acinetobacter haemolyticus	4
d__Bacteria|p__Proteobacteria|c__Gammaproteobacteria|o__Pseudomonadales|f__Moraxellaceae|g__Acinetobacter|s__Acinetobacter gyllenbergii	d__Bacteria	p__Proteobacteria	c__Gammaproteobacteria	o__Pseudomonadales	f__Moraxellaceae	g__Acinetobacter	s__Acinetobacter gyllenbergii	4
d__Bacteria|p__Proteobacteria|c__Gammaproteobacteria|o__Pseudomonadales|f__Moraxellaceae|g__Acinetobacter|s__Acinetobacter variabilis	d__Bacteria	p__Proteobacteria	c__Gammaproteobacteria	o__Pseudomonadales	f__Moraxellaceae	g__Acinetobacter	s__Acinetobacter variabilis	3
d__Bacteria|p__Proteobacteria|c__Gammaproteobacteria|o__Pseudomonadales|f__Moraxellaceae|g__Acinetobacter|s__Acinetobacter lwoffii	d__Bacteria	p__Proteobacteria	c__Gammaproteobacteria	o__Pseudomonadales	f__Moraxellaceae	g__Acinetobacter	s__Acinetobacter lwoffii	3
d__Bacteria|p__Proteobacteria|c__Gammaproteobacteria|o__Pseudomonadales|f__Moraxellaceae|g__Acinetobacter|s__Acinetobacter schindleri	d__Bacteria	p__Proteobacteria	c__Gammaproteobacteria	o__Pseudomonadales	f__Moraxellaceae	g__Acinetobacter	s__Acinetobacter schindleri	2
d__Bacteria|p__Proteobacteria|c__Gammaproteobacteria|o__Pseudomonadales|f__Moraxellaceae|g__Acinetobacter|s__Acinetobacter sp. WCHA45	d__Bacteria	p__Proteobacteria	c__Gammaproteobacteria	o__Pseudomonadales	f__Moraxellaceae	g__Acinetobacter	s__Acinetobacter sp. WCHA45	1
d__Bacteria|p__Proteobacteria|c__Gammaproteobacteria|o__Pseudomonadales|f__Moraxellaceae|g__Acinetobacter|s__Acinetobacter sp. YH12138	d__Bacteria	p__Proteobacteria	c__Gammaproteobacteria	o__Pseudomonadales	f__Moraxellaceae	g__Acinetobacter	s__Acinetobacter sp. YH12138	1
d__Bacteria|p__Proteobacteria|c__Gammaproteobacteria|o__Pseudomonadales|f__Moraxellaceae|g__Acinetobacter|s__Acinetobacter guillouiae	d__Bacteria	p__Proteobacteria	c__Gammaproteobacteria	o__Pseudomonadales	f__Moraxellaceae	g__Acinetobacter	s__Acinetobacter guillouiae	1
d__Bacteria|p__Proteobacteria|c__Gammaproteobacteria|o__Pseudomonadales|f__Moraxellaceae|g__Acinetobacter|s__Acinetobacter indicus	d__Bacteria	p__Proteobacteria	c__Gammaproteobacteria	o__Pseudomonadales	f__Moraxellaceae	g__Acinetobacter	s__Acinetobacter indicus	1
d__Bacteria|p__Proteobacteria|c__Gammaproteobacteria|o__Pseudomonadales|f__Moraxellaceae|g__Moraxella	d__Bacteria	p__Proteobacteria	c__Gammaproteobacteria	o__Pseudomonadales	f__Moraxellaceae	g__Moraxella	NA	17
d__Bacteria|p__Proteobacteria|c__Gammaproteobacteria|o__Pseudomonadales|f__Moraxellaceae|g__Moraxella|s__Moraxella osloensis	d__Bacteria	p__Proteobacteria	c__Gammaproteobacteria	o__Pseudomonadales	f__Moraxellaceae	g__Moraxella	s__Moraxella osloensis	13
d__Bacteria|p__Proteobacteria|c__Gammaproteobacteria|o__Pseudomonadales|f__Moraxellaceae|g__Moraxella|s__Moraxella catarrhalis	d__Bacteria	p__Proteobacteria	c__Gammaproteobacteria	o__Pseudomonadales	f__Moraxellaceae	g__Moraxella	s__Moraxella catarrhalis	2
d__Bacteria|p__Proteobacteria|c__Gammaproteobacteria|o__Pseudomonadales|f__Moraxellaceae|g__Moraxella|s__Moraxella bovoculi	d__Bacteria	p__Proteobacteria	c__Gammaproteobacteria	o__Pseudomonadales	f__Moraxellaceae	g__Moraxella	s__Moraxella bovoculi	2
d__Bacteria|p__Proteobacteria|c__Gammaproteobacteria|o__Pseudomonadales|f__Moraxellaceae|g__Psychrobacter	d__Bacteria	p__Proteobacteria	c__Gammaproteobacteria	o__Pseudomonadales	f__Moraxellaceae	g__Psychrobacter	NA	3
d__Bacteria|p__Proteobacteria|c__Gammaproteobacteria|o__Pseudomonadales|f__Moraxellaceae|g__Psychrobacter|s__Psychrobacter sp. PRwf-1	d__Bacteria	p__Proteobacteria	c__Gammaproteobacteria	o__Pseudomonadales	f__Moraxellaceae	g__Psychrobacter	s__Psychrobacter sp. PRwf-1	1
d__Bacteria|p__Proteobacteria|c__Gammaproteobacteria|o__Pseudomonadales|f__Moraxellaceae|g__Psychrobacter|s__Psychrobacter sp. KCTC 72983	d__Bacteria	p__Proteobacteria	c__Gammaproteobacteria	o__Pseudomonadales	f__Moraxellaceae	g__Psychrobacter	s__Psychrobacter sp. KCTC 72983	1
d__Bacteria|p__Proteobacteria|c__Gammaproteobacteria|o__Pseudomonadales|f__Pseudomonadaceae	d__Bacteria	p__Proteobacteria	c__Gammaproteobacteria	o__Pseudomonadales	f__Pseudomonadaceae	NA	NA	86
d__Bacteria|p__Proteobacteria|c__Gammaproteobacteria|o__Pseudomonadales|f__Pseudomonadaceae|g__Pseudomonas	d__Bacteria	p__Proteobacteria	c__Gammaproteobacteria	o__Pseudomonadales	f__Pseudomonadaceae	g__Pseudomonas	NA	86
d__Bacteria|p__Proteobacteria|c__Gammaproteobacteria|o__Pseudomonadales|f__Pseudomonadaceae|g__Pseudomonas|s__Pseudomonas aeruginosa	d__Bacteria	p__Proteobacteria	c__Gammaproteobacteria	o__Pseudomonadales	f__Pseudomonadaceae	g__Pseudomonas	s__Pseudomonas aeruginosa	51
d__Bacteria|p__Proteobacteria|c__Gammaproteobacteria|o__Pseudomonadales|f__Pseudomonadaceae|g__Pseudomonas|s__Pseudomonas mendocina	d__Bacteria	p__Proteobacteria	c__Gammaproteobacteria	o__Pseudomonadales	f__Pseudomonadaceae	g__Pseudomonas	s__Pseudomonas mendocina	3
d__Bacteria|p__Proteobacteria|c__Gammaproteobacteria|o__Pseudomonadales|f__Pseudomonadaceae|g__Pseudomonas|s__Pseudomonas oleovorans	d__Bacteria	p__Proteobacteria	c__Gammaproteobacteria	o__Pseudomonadales	f__Pseudomonadaceae	g__Pseudomonas	s__Pseudomonas oleovorans	1
d__Bacteria|p__Proteobacteria|c__Gammaproteobacteria|o__Pseudomonadales|f__Pseudomonadaceae|g__Pseudomonas|s__Pseudomonas putida	d__Bacteria	p__Proteobacteria	c__Gammaproteobacteria	o__Pseudomonadales	f__Pseudomonadaceae	g__Pseudomonas	s__Pseudomonas putida	5
d__Bacteria|p__Proteobacteria|c__Gammaproteobacteria|o__Pseudomonadales|f__Pseudomonadaceae|g__Pseudomonas|s__Pseudomonas oryzihabitans	d__Bacteria	p__Proteobacteria	c__Gammaproteobacteria	o__Pseudomonadales	f__Pseudomonadaceae	g__Pseudomonas	s__Pseudomonas oryzihabitans	2
d__Bacteria|p__Proteobacteria|c__Gammaproteobacteria|o__Pseudomonadales|f__Pseudomonadaceae|g__Pseudomonas|s__Pseudomonas fulva	d__Bacteria	p__Proteobacteria	c__Gammaproteobacteria	o__Pseudomonadales	f__Pseudomonadaceae	g__Pseudomonas	s__Pseudomonas fulva	1
d__Bacteria|p__Proteobacteria|c__Gammaproteobacteria|o__Pseudomonadales|f__Pseudomonadaceae|g__Pseudomonas|s__Pseudomonas stutzeri	d__Bacteria	p__Proteobacteria	c__Gammaproteobacteria	o__Pseudomonadales	f__Pseudomonadaceae	g__Pseudomonas	s__Pseudomonas stutzeri	6
d__Bacteria|p__Proteobacteria|c__Gammaproteobacteria|o__Pseudomonadales|f__Pseudomonadaceae|g__Pseudomonas|s__Pseudomonas sp. gcc21	d__Bacteria	p__Proteobacteria	c__Gammaproteobacteria	o__Pseudomonadales	f__Pseudomonadaceae	g__Pseudomonas	s__Pseudomonas sp. gcc21	2
d__Bacteria|p__Proteobacteria|c__Gammaproteobacteria|o__Pseudomonadales|f__Pseudomonadaceae|g__Pseudomonas|s__Pseudomonas sp. S35	d__Bacteria	p__Proteobacteria	c__Gammaproteobacteria	o__Pseudomonadales	f__Pseudomonadaceae	g__Pseudomonas	s__Pseudomonas sp. S35	1
d__Bacteria|p__Proteobacteria|c__Gammaproteobacteria|o__Pseudomonadales|f__Pseudomonadaceae|g__Pseudomonas|s__Pseudomonas sp. LPH1	d__Bacteria	p__Proteobacteria	c__Gammaproteobacteria	o__Pseudomonadales	f__Pseudomonadaceae	g__Pseudomonas	s__Pseudomonas sp. LPH1	1
d__Bacteria|p__Proteobacteria|c__Gammaproteobacteria|o__Pseudomonadales|f__Pseudomonadaceae|g__Pseudomonas|s__Pseudomonas azotoformans	d__Bacteria	p__Proteobacteria	c__Gammaproteobacteria	o__Pseudomonadales	f__Pseudomonadaceae	g__Pseudomonas	s__Pseudomonas azotoformans	1
d__Bacteria|p__Proteobacteria|c__Gammaproteobacteria|o__Pseudomonadales|f__Pseudomonadaceae|g__Pseudomonas|s__Pseudomonas synxantha	d__Bacteria	p__Proteobacteria	c__Gammaproteobacteria	o__Pseudomonadales	f__Pseudomonadaceae	g__Pseudomonas	s__Pseudomonas synxantha	1
d__Bacteria|p__Proteobacteria|c__Gammaproteobacteria|o__Pseudomonadales|f__Pseudomonadaceae|g__Pseudomonas|s__Pseudomonas glycinae	d__Bacteria	p__Proteobacteria	c__Gammaproteobacteria	o__Pseudomonadales	f__Pseudomonadaceae	g__Pseudomonas	s__Pseudomonas glycinae	1
d__Bacteria|p__Proteobacteria|c__Gammaproteobacteria|o__Pseudomonadales|f__Pseudomonadaceae|g__Pseudomonas|s__Pseudomonas sediminis	d__Bacteria	p__Proteobacteria	c__Gammaproteobacteria	o__Pseudomonadales	f__Pseudomonadaceae	g__Pseudomonas	s__Pseudomonas sediminis	1
d__Bacteria|p__Proteobacteria|c__Gammaproteobacteria|o__Enterobacterales	d__Bacteria	p__Proteobacteria	c__Gammaproteobacteria	o__Enterobacterales	NA	NA	NA	154
d__Bacteria|p__Proteobacteria|c__Gammaproteobacteria|o__Enterobacterales|f__Enterobacteriaceae	d__Bacteria	p__Proteobacteria	c__Gammaproteobacteria	o__Enterobacterales	f__Enterobacteriaceae	NA	NA	138
d__Bacteria|p__Proteobacteria|c__Gammaproteobacteria|o__Enterobacterales|f__Enterobacteriaceae|g__Escherichia	d__Bacteria	p__Proteobacteria	c__Gammaproteobacteria	o__Enterobacterales	f__Enterobacteriaceae	g__Escherichia	NA	56
d__Bacteria|p__Proteobacteria|c__Gammaproteobacteria|o__Enterobacterales|f__Enterobacteriaceae|g__Escherichia|s__Escherichia coli	d__Bacteria	p__Proteobacteria	c__Gammaproteobacteria	o__Enterobacterales	f__Enterobacteriaceae	g__Escherichia	s__Escherichia coli	51
d__Bacteria|p__Proteobacteria|c__Gammaproteobacteria|o__Enterobacterales|f__Enterobacteriaceae|g__Escherichia|s__Escherichia fergusonii	d__Bacteria	p__Proteobacteria	c__Gammaproteobacteria	o__Enterobacterales	f__Enterobacteriaceae	g__Escherichia	s__Escherichia fergusonii	2
d__Bacteria|p__Proteobacteria|c__Gammaproteobacteria|o__Enterobacterales|f__Enterobacteriaceae|g__Klebsiella	d__Bacteria	p__Proteobacteria	c__Gammaproteobacteria	o__Enterobacterales	f__Enterobacteriaceae	g__Klebsiella	NA	38
d__Bacteria|p__Proteobacteria|c__Gammaproteobacteria|o__Enterobacterales|f__Enterobacteriaceae|g__Klebsiella|s__Klebsiella pneumoniae	d__Bacteria	p__Proteobacteria	c__Gammaproteobacteria	o__Enterobacterales	f__Enterobacteriaceae	g__Klebsiella	s__Klebsiella pneumoniae	29
d__Bacteria|p__Proteobacteria|c__Gammaproteobacteria|o__Enterobacterales|f__Enterobacteriaceae|g__Klebsiella|s__Klebsiella michiganensis	d__Bacteria	p__Proteobacteria	c__Gammaproteobacteria	o__Enterobacterales	f__Enterobacteriaceae	g__Klebsiella	s__Klebsiella michiganensis	7
d__Bacteria|p__Proteobacteria|c__Gammaproteobacteria|o__Enterobacterales|f__Enterobacteriaceae|g__Enterobacter	d__Bacteria	p__Proteobacteria	c__Gammaproteobacteria	o__Enterobacterales	f__Enterobacteriaceae	g__Enterobacter	NA	7
d__Bacteria|p__Proteobacteria|c__Gammaproteobacteria|o__Enterobacterales|f__Enterobacteriaceae|g__Enterobacter|s__Enterobacter asburiae	d__Bacteria	p__Proteobacteria	c__Gammaproteobacteria	o__Enterobacterales	f__Enterobacteriaceae	g__Enterobacter	s__Enterobacter asburiae	1
d__Bacteria|p__Proteobacteria|c__Gammaproteobacteria|o__Enterobacterales|f__Enterobacteriaceae|g__Enterobacter|s__Enterobacter cloacae complex sp.	d__Bacteria	p__Proteobacteria	c__Gammaproteobacteria	o__Enterobacterales	f__Enterobacteriaceae	g__Enterobacter	s__Enterobacter cloacae complex sp.	1
d__Bacteria|p__Proteobacteria|c__Gammaproteobacteria|o__Enterobacterales|f__Enterobacteriaceae|g__Leclercia	d__Bacteria	p__Proteobacteria	c__Gammaproteobacteria	o__Enterobacterales	f__Enterobacteriaceae	g__Leclercia	NA	3
d__Bacteria|p__Proteobacteria|c__Gammaproteobacteria|o__Enterobacterales|f__Enterobacteriaceae|g__Leclercia|s__Leclercia adecarboxylata	d__Bacteria	p__Proteobacteria	c__Gammaproteobacteria	o__Enterobacterales	f__Enterobacteriaceae	g__Leclercia	s__Leclercia adecarboxylata	2
d__Bacteria|p__Proteobacteria|c__Gammaproteobacteria|o__Enterobacterales|f__Enterobacteriaceae|g__Salmonella	d__Bacteria	p__Proteobacteria	c__Gammaproteobacteria	o__Enterobacterales	f__Enterobacteriaceae	g__Salmonella	NA	2
d__Bacteria|p__Proteobacteria|c__Gammaproteobacteria|o__Enterobacterales|f__Enterobacteriaceae|g__Salmonella|s__Salmonella enterica	d__Bacteria	p__Proteobacteria	c__Gammaproteobacteria	o__Enterobacterales	f__Enterobacteriaceae	g__Salmonella	s__Salmonella enterica	2
d__Bacteria|p__Proteobacteria|c__Gammaproteobacteria|o__Enterobacterales|f__Morganellaceae	d__Bacteria	p__Proteobacteria	c__Gammaproteobacteria	o__Enterobacterales	f__Morganellaceae	NA	NA	5
d__Bacteria|p__Proteobacteria|c__Gammaproteobacteria|o__Enterobacterales|f__Morganellaceae|g__Providencia	d__Bacteria	p__Proteobacteria	c__Gammaproteobacteria	o__Enterobacterales	f__Morganellaceae	g__Providencia	NA	3
d__Bacteria|p__Proteobacteria|c__Gammaproteobacteria|o__Enterobacterales|f__Morganellaceae|g__Providencia|s__Providencia rettgeri	d__Bacteria	p__Proteobacteria	c__Gammaproteobacteria	o__Enterobacterales	f__Morganellaceae	g__Providencia	s__Providencia rettgeri	2
d__Bacteria|p__Proteobacteria|c__Gammaproteobacteria|o__Enterobacterales|f__Morganellaceae|g__Morganella	d__Bacteria	p__Proteobacteria	c__Gammaproteobacteria	o__Enterobacterales	f__Morganellaceae	g__Morganella	NA	1
d__Bacteria|p__Proteobacteria|c__Gammaproteobacteria|o__Enterobacterales|f__Morganellaceae|g__Morganella|s__Morganella morganii	d__Bacteria	p__Proteobacteria	c__Gammaproteobacteria	o__Enterobacterales	f__Morganellaceae	g__Morganella	s__Morganella morganii	1
d__Bacteria|p__Proteobacteria|c__Gammaproteobacteria|o__Enterobacterales|f__Morganellaceae|g__Proteus	d__Bacteria	p__Proteobacteria	c__Gammaproteobacteria	o__Enterobacterales	f__Morganellaceae	g__Proteus	NA	1
d__Bacteria|p__Proteobacteria|c__Gammaproteobacteria|o__Enterobacterales|f__Morganellaceae|g__Proteus|s__Proteus mirabilis	d__Bacteria	p__Proteobacteria	c__Gammaproteobacteria	o__Enterobacterales	f__Morganellaceae	g__Proteus	s__Proteus mirabilis	1
d__Bacteria|p__Proteobacteria|c__Gammaproteobacteria|o__Xanthomonadales	d__Bacteria	p__Proteobacteria	c__Gammaproteobacteria	o__Xanthomonadales	NA	NA	NA	40
d__Bacteria|p__Proteobacteria|c__Gammaproteobacteria|o__Xanthomonadales|f__Xanthomonadaceae	d__Bacteria	p__Proteobacteria	c__Gammaproteobacteria	o__Xanthomonadales	f__Xanthomonadaceae	NA	NA	40
d__Bacteria|p__Proteobacteria|c__Gammaproteobacteria|o__Xanthomonadales|f__Xanthomonadaceae|g__Stenotrophomonas	d__Bacteria	p__Proteobacteria	c__Gammaproteobacteria	o__Xanthomonadales	f__Xanthomonadaceae	g__Stenotrophomonas	NA	31
d__Bacteria|p__Proteobacteria|c__Gammaproteobacteria|o__Xanthomonadales|f__Xanthomonadaceae|g__Stenotrophomonas|s__Stenotrophomonas maltophilia	d__Bacteria	p__Proteobacteria	c__Gammaproteobacteria	o__Xanthomonadales	f__Xanthomonadaceae	g__Stenotrophomonas	s__Stenotrophomonas maltophilia	24
d__Bacteria|p__Proteobacteria|c__Gammaproteobacteria|o__Xanthomonadales|f__Xanthomonadaceae|g__Stenotrophomonas|s__Stenotrophomonas sp. Pemsol	d__Bacteria	p__Proteobacteria	c__Gammaproteobacteria	o__Xanthomonadales	f__Xanthomonadaceae	g__Stenotrophomonas	s__Stenotrophomonas sp. Pemsol	6
d__Bacteria|p__Proteobacteria|c__Gammaproteobacteria|o__Xanthomonadales|f__Xanthomonadaceae|g__Stenotrophomonas|s__Stenotrophomonas acidaminiphila	d__Bacteria	p__Proteobacteria	c__Gammaproteobacteria	o__Xanthomonadales	f__Xanthomonadaceae	g__Stenotrophomonas	s__Stenotrophomonas acidaminiphila	1
d__Bacteria|p__Proteobacteria|c__Gammaproteobacteria|o__Xanthomonadales|f__Xanthomonadaceae|g__Thermomonas	d__Bacteria	p__Proteobacteria	c__Gammaproteobacteria	o__Xanthomonadales	f__Xanthomonadaceae	g__Thermomonas	NA	3
d__Bacteria|p__Proteobacteria|c__Gammaproteobacteria|o__Xanthomonadales|f__Xanthomonadaceae|g__Thermomonas|s__Thermomonas brevis	d__Bacteria	p__Proteobacteria	c__Gammaproteobacteria	o__Xanthomonadales	f__Xanthomonadaceae	g__Thermomonas	s__Thermomonas brevis	2
d__Bacteria|p__Proteobacteria|c__Gammaproteobacteria|o__Xanthomonadales|f__Xanthomonadaceae|g__Thermomonas|s__Thermomonas sp. XSG	d__Bacteria	p__Proteobacteria	c__Gammaproteobacteria	o__Xanthomonadales	f__Xanthomonadaceae	g__Thermomonas	s__Thermomonas sp. XSG	1
d__Bacteria|p__Proteobacteria|c__Gammaproteobacteria|o__Xanthomonadales|f__Xanthomonadaceae|g__Pseudoxanthomonas	d__Bacteria	p__Proteobacteria	c__Gammaproteobacteria	o__Xanthomonadales	f__Xanthomonadaceae	g__Pseudoxanthomonas	NA	2
d__Bacteria|p__Proteobacteria|c__Gammaproteobacteria|o__Xanthomonadales|f__Xanthomonadaceae|g__Pseudoxanthomonas|s__Pseudoxanthomonas mexicana	d__Bacteria	p__Proteobacteria	c__Gammaproteobacteria	o__Xanthomonadales	f__Xanthomonadaceae	g__Pseudoxanthomonas	s__Pseudoxanthomonas mexicana	2
d__Bacteria|p__Proteobacteria|c__Gammaproteobacteria|o__Xanthomonadales|f__Xanthomonadaceae|g__Lysobacter	d__Bacteria	p__Proteobacteria	c__Gammaproteobacteria	o__Xanthomonadales	f__Xanthomonadaceae	g__Lysobacter	NA	1
d__Bacteria|p__Proteobacteria|c__Gammaproteobacteria|o__Xanthomonadales|f__Xanthomonadaceae|g__Lysobacter|s__Lysobacter oculi	d__Bacteria	p__Proteobacteria	c__Gammaproteobacteria	o__Xanthomonadales	f__Xanthomonadaceae	g__Lysobacter	s__Lysobacter oculi	1
d__Bacteria|p__Proteobacteria|c__Gammaproteobacteria|o__Xanthomonadales|f__Xanthomonadaceae|g__Luteimonas	d__Bacteria	p__Proteobacteria	c__Gammaproteobacteria	o__Xanthomonadales	f__Xanthomonadaceae	g__Luteimonas	NA	1
d__Bacteria|p__Proteobacteria|c__Gammaproteobacteria|o__Xanthomonadales|f__Xanthomonadaceae|g__Luteimonas|s__Luteimonas yindakuii	d__Bacteria	p__Proteobacteria	c__Gammaproteobacteria	o__Xanthomonadales	f__Xanthomonadaceae	g__Luteimonas	s__Luteimonas yindakuii	1
d__Bacteria|p__Proteobacteria|c__Gammaproteobacteria|o__Pasteurellales	d__Bacteria	p__Proteobacteria	c__Gammaproteobacteria	o__Pasteurellales	NA	NA	NA	30
d__Bacteria|p__Proteobacteria|c__Gammaproteobacteria|o__Pasteurellales|f__Pasteurellaceae	d__Bacteria	p__Proteobacteria	c__Gammaproteobacteria	o__Pasteurellales	f__Pasteurellaceae	NA	NA	30
d__Bacteria|p__Proteobacteria|c__Gammaproteobacteria|o__Pasteurellales|f__Pasteurellaceae|g__Glaesserella	d__Bacteria	p__Proteobacteria	c__Gammaproteobacteria	o__Pasteurellales	f__Pasteurellaceae	g__Glaesserella	NA	8
d__Bacteria|p__Proteobacteria|c__Gammaproteobacteria|o__Pasteurellales|f__Pasteurellaceae|g__Glaesserella|s__Glaesserella parasuis	d__Bacteria	p__Proteobacteria	c__Gammaproteobacteria	o__Pasteurellales	f__Pasteurellaceae	g__Glaesserella	s__Glaesserella parasuis	7
d__Bacteria|p__Proteobacteria|c__Gammaproteobacteria|o__Pasteurellales|f__Pasteurellaceae|g__Glaesserella|s__Glaesserella sp. 15-184	d__Bacteria	p__Proteobacteria	c__Gammaproteobacteria	o__Pasteurellales	f__Pasteurellaceae	g__Glaesserella	s__Glaesserella sp. 15-184	1
d__Bacteria|p__Proteobacteria|c__Gammaproteobacteria|o__Pasteurellales|f__Pasteurellaceae|g__Actinobacillus	d__Bacteria	p__Proteobacteria	c__Gammaproteobacteria	o__Pasteurellales	f__Pasteurellaceae	g__Actinobacillus	NA	7
d__Bacteria|p__Proteobacteria|c__Gammaproteobacteria|o__Pasteurellales|f__Pasteurellaceae|g__Actinobacillus|s__Actinobacillus indolicus	d__Bacteria	p__Proteobacteria	c__Gammaproteobacteria	o__Pasteurellales	f__Pasteurellaceae	g__Actinobacillus	s__Actinobacillus indolicus	3
d__Bacteria|p__Proteobacteria|c__Gammaproteobacteria|o__Pasteurellales|f__Pasteurellaceae|g__Actinobacillus|s__Actinobacillus sp. GY-402	d__Bacteria	p__Proteobacteria	c__Gammaproteobacteria	o__Pasteurellales	f__Pasteurellaceae	g__Actinobacillus	s__Actinobacillus sp. GY-402	3
d__Bacteria|p__Proteobacteria|c__Gammaproteobacteria|o__Pasteurellales|f__Pasteurellaceae|g__Actinobacillus|s__Actinobacillus succinogenes	d__Bacteria	p__Proteobacteria	c__Gammaproteobacteria	o__Pasteurellales	f__Pasteurellaceae	g__Actinobacillus	s__Actinobacillus succinogenes	1
d__Bacteria|p__Proteobacteria|c__Gammaproteobacteria|o__Pasteurellales|f__Pasteurellaceae|g__Pasteurella	d__Bacteria	p__Proteobacteria	c__Gammaproteobacteria	o__Pasteurellales	f__Pasteurellaceae	g__Pasteurella	NA	3
d__Bacteria|p__Proteobacteria|c__Gammaproteobacteria|o__Pasteurellales|f__Pasteurellaceae|g__Pasteurella|s__Pasteurella multocida	d__Bacteria	p__Proteobacteria	c__Gammaproteobacteria	o__Pasteurellales	f__Pasteurellaceae	g__Pasteurella	s__Pasteurella multocida	3
d__Bacteria|p__Proteobacteria|c__Gammaproteobacteria|o__Pasteurellales|f__Pasteurellaceae|g__Bibersteinia	d__Bacteria	p__Proteobacteria	c__Gammaproteobacteria	o__Pasteurellales	f__Pasteurellaceae	g__Bibersteinia	NA	2
d__Bacteria|p__Proteobacteria|c__Gammaproteobacteria|o__Pasteurellales|f__Pasteurellaceae|g__Bibersteinia|s__Bibersteinia trehalosi	d__Bacteria	p__Proteobacteria	c__Gammaproteobacteria	o__Pasteurellales	f__Pasteurellaceae	g__Bibersteinia	s__Bibersteinia trehalosi	2
d__Bacteria|p__Proteobacteria|c__Gammaproteobacteria|o__Pasteurellales|f__Pasteurellaceae|g__Haemophilus	d__Bacteria	p__Proteobacteria	c__Gammaproteobacteria	o__Pasteurellales	f__Pasteurellaceae	g__Haemophilus	NA	1
d__Bacteria|p__Proteobacteria|c__Gammaproteobacteria|o__Pasteurellales|f__Pasteurellaceae|g__Haemophilus|s__Haemophilus parainfluenzae	d__Bacteria	p__Proteobacteria	c__Gammaproteobacteria	o__Pasteurellales	f__Pasteurellaceae	g__Haemophilus	s__Haemophilus parainfluenzae	1
d__Bacteria|p__Proteobacteria|c__Gammaproteobacteria|o__Pasteurellales|f__Pasteurellaceae|g__Gallibacterium	d__Bacteria	p__Proteobacteria	c__Gammaproteobacteria	o__Pasteurellales	f__Pasteurellaceae	g__Gallibacterium	NA	1
d__Bacteria|p__Proteobacteria|c__Gammaproteobacteria|o__Pasteurellales|f__Pasteurellaceae|g__Gallibacterium|s__Gallibacterium anatis	d__Bacteria	p__Proteobacteria	c__Gammaproteobacteria	o__Pasteurellales	f__Pasteurellaceae	g__Gallibacterium	s__Gallibacterium anatis	1
d__Bacteria|p__Proteobacteria|c__Gammaproteobacteria|o__Aeromonadales	d__Bacteria	p__Proteobacteria	c__Gammaproteobacteria	o__Aeromonadales	NA	NA	NA	15
d__Bacteria|p__Proteobacteria|c__Gammaproteobacteria|o__Aeromonadales|f__Aeromonadaceae	d__Bacteria	p__Proteobacteria	c__Gammaproteobacteria	o__Aeromonadales	f__Aeromonadaceae	NA	NA	15
d__Bacteria|p__Proteobacteria|c__Gammaproteobacteria|o__Aeromonadales|f__Aeromonadaceae|g__Aeromonas	d__Bacteria	p__Proteobacteria	c__Gammaproteobacteria	o__Aeromonadales	f__Aeromonadaceae	g__Aeromonas	NA	15
d__Bacteria|p__Proteobacteria|c__Gammaproteobacteria|o__Aeromonadales|f__Aeromonadaceae|g__Aeromonas|s__Aeromonas caviae	d__Bacteria	p__Proteobacteria	c__Gammaproteobacteria	o__Aeromonadales	f__Aeromonadaceae	g__Aeromonas	s__Aeromonas caviae	4
d__Bacteria|p__Proteobacteria|c__Gammaproteobacteria|o__Aeromonadales|f__Aeromonadaceae|g__Aeromonas|s__Aeromonas veronii	d__Bacteria	p__Proteobacteria	c__Gammaproteobacteria	o__Aeromonadales	f__Aeromonadaceae	g__Aeromonas	s__Aeromonas veronii	3
d__Bacteria|p__Proteobacteria|c__Gammaproteobacteria|o__Aeromonadales|f__Aeromonadaceae|g__Aeromonas|s__Aeromonas hydrophila	d__Bacteria	p__Proteobacteria	c__Gammaproteobacteria	o__Aeromonadales	f__Aeromonadaceae	g__Aeromonas	s__Aeromonas hydrophila	2
d__Bacteria|p__Proteobacteria|c__Gammaproteobacteria|o__Aeromonadales|f__Aeromonadaceae|g__Aeromonas|s__Aeromonas salmonicida	d__Bacteria	p__Proteobacteria	c__Gammaproteobacteria	o__Aeromonadales	f__Aeromonadaceae	g__Aeromonas	s__Aeromonas salmonicida	2
d__Bacteria|p__Proteobacteria|c__Gammaproteobacteria|o__Alteromonadales	d__Bacteria	p__Proteobacteria	c__Gammaproteobacteria	o__Alteromonadales	NA	NA	NA	13
d__Bacteria|p__Proteobacteria|c__Gammaproteobacteria|o__Alteromonadales|f__Shewanellaceae	d__Bacteria	p__Proteobacteria	c__Gammaproteobacteria	o__Alteromonadales	f__Shewanellaceae	NA	NA	12
d__Bacteria|p__Proteobacteria|c__Gammaproteobacteria|o__Alteromonadales|f__Shewanellaceae|g__Shewanella	d__Bacteria	p__Proteobacteria	c__Gammaproteobacteria	o__Alteromonadales	f__Shewanellaceae	g__Shewanella	NA	12
d__Bacteria|p__Proteobacteria|c__Gammaproteobacteria|o__Alteromonadales|f__Shewanellaceae|g__Shewanella|s__Shewanella sp. MR-4	d__Bacteria	p__Proteobacteria	c__Gammaproteobacteria	o__Alteromonadales	f__Shewanellaceae	g__Shewanella	s__Shewanella sp. MR-4	1
d__Bacteria|p__Proteobacteria|c__Gammaproteobacteria|o__Alteromonadales|f__Shewanellaceae|g__Shewanella|s__Shewanella sp. ANA-3	d__Bacteria	p__Proteobacteria	c__Gammaproteobacteria	o__Alteromonadales	f__Shewanellaceae	g__Shewanella	s__Shewanella sp. ANA-3	1
d__Bacteria|p__Proteobacteria|c__Gammaproteobacteria|o__Alteromonadales|f__Shewanellaceae|g__Shewanella|s__Shewanella sp. W3-18-1	d__Bacteria	p__Proteobacteria	c__Gammaproteobacteria	o__Alteromonadales	f__Shewanellaceae	g__Shewanella	s__Shewanella sp. W3-18-1	1
d__Bacteria|p__Proteobacteria|c__Gammaproteobacteria|o__Alteromonadales|f__Shewanellaceae|g__Shewanella|s__Shewanella sp. FDAARGOS_354	d__Bacteria	p__Proteobacteria	c__Gammaproteobacteria	o__Alteromonadales	f__Shewanellaceae	g__Shewanella	s__Shewanella sp. FDAARGOS_354	1
d__Bacteria|p__Proteobacteria|c__Gammaproteobacteria|o__Alteromonadales|f__Shewanellaceae|g__Shewanella|s__Shewanella sp. Pdp11	d__Bacteria	p__Proteobacteria	c__Gammaproteobacteria	o__Alteromonadales	f__Shewanellaceae	g__Shewanella	s__Shewanella sp. Pdp11	1
d__Bacteria|p__Proteobacteria|c__Gammaproteobacteria|o__Alteromonadales|f__Shewanellaceae|g__Shewanella|s__Shewanella sp. LC6	d__Bacteria	p__Proteobacteria	c__Gammaproteobacteria	o__Alteromonadales	f__Shewanellaceae	g__Shewanella	s__Shewanella sp. LC6	1
d__Bacteria|p__Proteobacteria|c__Gammaproteobacteria|o__Alteromonadales|f__Shewanellaceae|g__Shewanella|s__Shewanella chilikensis	d__Bacteria	p__Proteobacteria	c__Gammaproteobacteria	o__Alteromonadales	f__Shewanellaceae	g__Shewanella	s__Shewanella chilikensis	1
d__Bacteria|p__Proteobacteria|c__Gammaproteobacteria|o__Alteromonadales|f__Shewanellaceae|g__Shewanella|s__Shewanella decolorationis	d__Bacteria	p__Proteobacteria	c__Gammaproteobacteria	o__Alteromonadales	f__Shewanellaceae	g__Shewanella	s__Shewanella decolorationis	1
d__Bacteria|p__Proteobacteria|c__Gammaproteobacteria|o__Alteromonadales|f__Shewanellaceae|g__Shewanella|s__Shewanella putrefaciens	d__Bacteria	p__Proteobacteria	c__Gammaproteobacteria	o__Alteromonadales	f__Shewanellaceae	g__Shewanella	s__Shewanella putrefaciens	1
d__Bacteria|p__Proteobacteria|c__Gammaproteobacteria|o__Alteromonadales|f__Shewanellaceae|g__Shewanella|s__Shewanella loihica	d__Bacteria	p__Proteobacteria	c__Gammaproteobacteria	o__Alteromonadales	f__Shewanellaceae	g__Shewanella	s__Shewanella loihica	1
d__Bacteria|p__Proteobacteria|c__Gammaproteobacteria|o__Alteromonadales|f__Shewanellaceae|g__Shewanella|s__Shewanella baltica	d__Bacteria	p__Proteobacteria	c__Gammaproteobacteria	o__Alteromonadales	f__Shewanellaceae	g__Shewanella	s__Shewanella baltica	1
d__Bacteria|p__Proteobacteria|c__Gammaproteobacteria|o__Alteromonadales|f__Shewanellaceae|g__Shewanella|s__Shewanella litorisediminis	d__Bacteria	p__Proteobacteria	c__Gammaproteobacteria	o__Alteromonadales	f__Shewanellaceae	g__Shewanella	s__Shewanella litorisediminis	1
d__Bacteria|p__Proteobacteria|c__Gammaproteobacteria|o__Alteromonadales|f__Alteromonadaceae	d__Bacteria	p__Proteobacteria	c__Gammaproteobacteria	o__Alteromonadales	f__Alteromonadaceae	NA	NA	1
d__Bacteria|p__Proteobacteria|c__Gammaproteobacteria|o__Alteromonadales|f__Alteromonadaceae|g__Marinobacter	d__Bacteria	p__Proteobacteria	c__Gammaproteobacteria	o__Alteromonadales	f__Alteromonadaceae	g__Marinobacter	NA	1
d__Bacteria|p__Proteobacteria|c__Gammaproteobacteria|o__Alteromonadales|f__Alteromonadaceae|g__Marinobacter|s__Marinobacter hydrocarbonoclasticus	d__Bacteria	p__Proteobacteria	c__Gammaproteobacteria	o__Alteromonadales	f__Alteromonadaceae	g__Marinobacter	s__Marinobacter hydrocarbonoclasticus	1
d__Bacteria|p__Proteobacteria|c__Gammaproteobacteria|o__Vibrionales	d__Bacteria	p__Proteobacteria	c__Gammaproteobacteria	o__Vibrionales	NA	NA	NA	5
d__Bacteria|p__Proteobacteria|c__Gammaproteobacteria|o__Vibrionales|f__Vibrionaceae	d__Bacteria	p__Proteobacteria	c__Gammaproteobacteria	o__Vibrionales	f__Vibrionaceae	NA	NA	5
d__Bacteria|p__Proteobacteria|c__Gammaproteobacteria|o__Vibrionales|f__Vibrionaceae|g__Vibrio	d__Bacteria	p__Proteobacteria	c__Gammaproteobacteria	o__Vibrionales	f__Vibrionaceae	g__Vibrio	NA	5
d__Bacteria|p__Proteobacteria|c__Gammaproteobacteria|o__Vibrionales|f__Vibrionaceae|g__Vibrio|s__Vibrio aphrogenes	d__Bacteria	p__Proteobacteria	c__Gammaproteobacteria	o__Vibrionales	f__Vibrionaceae	g__Vibrio	s__Vibrio aphrogenes	3
d__Bacteria|p__Proteobacteria|c__Gammaproteobacteria|o__Vibrionales|f__Vibrionaceae|g__Vibrio|s__Vibrio sp. ZWAL4003	d__Bacteria	p__Proteobacteria	c__Gammaproteobacteria	o__Vibrionales	f__Vibrionaceae	g__Vibrio	s__Vibrio sp. ZWAL4003	1
d__Bacteria|p__Proteobacteria|c__Gammaproteobacteria|o__Vibrionales|f__Vibrionaceae|g__Vibrio|s__Vibrio alginolyticus	d__Bacteria	p__Proteobacteria	c__Gammaproteobacteria	o__Vibrionales	f__Vibrionaceae	g__Vibrio	s__Vibrio alginolyticus	1
d__Bacteria|p__Proteobacteria|c__Gammaproteobacteria|o__Oceanospirillales	d__Bacteria	p__Proteobacteria	c__Gammaproteobacteria	o__Oceanospirillales	NA	NA	NA	4
d__Bacteria|p__Proteobacteria|c__Gammaproteobacteria|o__Oceanospirillales|f__Halomonadaceae	d__Bacteria	p__Proteobacteria	c__Gammaproteobacteria	o__Oceanospirillales	f__Halomonadaceae	NA	NA	2
d__Bacteria|p__Proteobacteria|c__Gammaproteobacteria|o__Oceanospirillales|f__Halomonadaceae|g__Halomonas	d__Bacteria	p__Proteobacteria	c__Gammaproteobacteria	o__Oceanospirillales	f__Halomonadaceae	g__Halomonas	NA	2
d__Bacteria|p__Proteobacteria|c__Gammaproteobacteria|o__Oceanospirillales|f__Halomonadaceae|g__Halomonas|s__Halomonas meridiana	d__Bacteria	p__Proteobacteria	c__Gammaproteobacteria	o__Oceanospirillales	f__Halomonadaceae	g__Halomonas	s__Halomonas meridiana	1
d__Bacteria|p__Proteobacteria|c__Gammaproteobacteria|o__Oceanospirillales|f__Halomonadaceae|g__Halomonas|s__Halomonas venusta	d__Bacteria	p__Proteobacteria	c__Gammaproteobacteria	o__Oceanospirillales	f__Halomonadaceae	g__Halomonas	s__Halomonas venusta	1
d__Bacteria|p__Proteobacteria|c__Gammaproteobacteria|o__Oceanospirillales|f__Alcanivoracaceae	d__Bacteria	p__Proteobacteria	c__Gammaproteobacteria	o__Oceanospirillales	f__Alcanivoracaceae	NA	NA	2
d__Bacteria|p__Proteobacteria|c__Gammaproteobacteria|o__Oceanospirillales|f__Alcanivoracaceae|g__Alcanivorax	d__Bacteria	p__Proteobacteria	c__Gammaproteobacteria	o__Oceanospirillales	f__Alcanivoracaceae	g__Alcanivorax	NA	2
d__Bacteria|p__Proteobacteria|c__Gammaproteobacteria|o__Oceanospirillales|f__Alcanivoracaceae|g__Alcanivorax|s__Alcanivorax pacificus	d__Bacteria	p__Proteobacteria	c__Gammaproteobacteria	o__Oceanospirillales	f__Alcanivoracaceae	g__Alcanivorax	s__Alcanivorax pacificus	2
d__Bacteria|p__Proteobacteria|c__Gammaproteobacteria|o__Thiotrichales	d__Bacteria	p__Proteobacteria	c__Gammaproteobacteria	o__Thiotrichales	NA	NA	NA	1
d__Bacteria|p__Proteobacteria|c__Gammaproteobacteria|o__Thiotrichales|f__Francisellaceae	d__Bacteria	p__Proteobacteria	c__Gammaproteobacteria	o__Thiotrichales	f__Francisellaceae	NA	NA	1
d__Bacteria|p__Proteobacteria|c__Gammaproteobacteria|o__Thiotrichales|f__Francisellaceae|g__Francisella	d__Bacteria	p__Proteobacteria	c__Gammaproteobacteria	o__Thiotrichales	f__Francisellaceae	g__Francisella	NA	1
d__Bacteria|p__Proteobacteria|c__Gammaproteobacteria|o__Thiotrichales|f__Francisellaceae|g__Francisella|s__Francisella tularensis	d__Bacteria	p__Proteobacteria	c__Gammaproteobacteria	o__Thiotrichales	f__Francisellaceae	g__Francisella	s__Francisella tularensis	1
d__Bacteria|p__Proteobacteria|c__Gammaproteobacteria|o__Chromatiales	d__Bacteria	p__Proteobacteria	c__Gammaproteobacteria	o__Chromatiales	NA	NA	NA	1
d__Bacteria|p__Proteobacteria|c__Gammaproteobacteria|o__Chromatiales|f__Chromatiaceae	d__Bacteria	p__Proteobacteria	c__Gammaproteobacteria	o__Chromatiales	f__Chromatiaceae	NA	NA	1
d__Bacteria|p__Proteobacteria|c__Gammaproteobacteria|o__Chromatiales|f__Chromatiaceae|g__Rheinheimera	d__Bacteria	p__Proteobacteria	c__Gammaproteobacteria	o__Chromatiales	f__Chromatiaceae	g__Rheinheimera	NA	1
d__Bacteria|p__Proteobacteria|c__Gammaproteobacteria|o__Chromatiales|f__Chromatiaceae|g__Rheinheimera|s__Rheinheimera sp. D18	d__Bacteria	p__Proteobacteria	c__Gammaproteobacteria	o__Chromatiales	f__Chromatiaceae	g__Rheinheimera	s__Rheinheimera sp. D18	1
d__Bacteria|p__Proteobacteria|c__Betaproteobacteria	d__Bacteria	p__Proteobacteria	c__Betaproteobacteria	NA	NA	NA	NA	27
d__Bacteria|p__Proteobacteria|c__Betaproteobacteria|o__Burkholderiales	d__Bacteria	p__Proteobacteria	c__Betaproteobacteria	o__Burkholderiales	NA	NA	NA	24
d__Bacteria|p__Proteobacteria|c__Betaproteobacteria|o__Burkholderiales|f__Comamonadaceae	d__Bacteria	p__Proteobacteria	c__Betaproteobacteria	o__Burkholderiales	f__Comamonadaceae	NA	NA	14
d__Bacteria|p__Proteobacteria|c__Betaproteobacteria|o__Burkholderiales|f__Comamonadaceae|g__Hydrogenophaga	d__Bacteria	p__Proteobacteria	c__Betaproteobacteria	o__Burkholderiales	f__Comamonadaceae	g__Hydrogenophaga	NA	3
d__Bacteria|p__Proteobacteria|c__Betaproteobacteria|o__Burkholderiales|f__Comamonadaceae|g__Hydrogenophaga|s__Hydrogenophaga sp. NH-16	d__Bacteria	p__Proteobacteria	c__Betaproteobacteria	o__Burkholderiales	f__Comamonadaceae	g__Hydrogenophaga	s__Hydrogenophaga sp. NH-16	1
d__Bacteria|p__Proteobacteria|c__Betaproteobacteria|o__Burkholderiales|f__Comamonadaceae|g__Hydrogenophaga|s__Hydrogenophaga sp. BPS33	d__Bacteria	p__Proteobacteria	c__Betaproteobacteria	o__Burkholderiales	f__Comamonadaceae	g__Hydrogenophaga	s__Hydrogenophaga sp. BPS33	1
d__Bacteria|p__Proteobacteria|c__Betaproteobacteria|o__Burkholderiales|f__Comamonadaceae|g__Hydrogenophaga|s__Hydrogenophaga sp. YM1	d__Bacteria	p__Proteobacteria	c__Betaproteobacteria	o__Burkholderiales	f__Comamonadaceae	g__Hydrogenophaga	s__Hydrogenophaga sp. YM1	1
d__Bacteria|p__Proteobacteria|c__Betaproteobacteria|o__Burkholderiales|f__Comamonadaceae|g__Comamonas	d__Bacteria	p__Proteobacteria	c__Betaproteobacteria	o__Burkholderiales	f__Comamonadaceae	g__Comamonas	NA	2
d__Bacteria|p__Proteobacteria|c__Betaproteobacteria|o__Burkholderiales|f__Comamonadaceae|g__Comamonas|s__Comamonas testosteroni	d__Bacteria	p__Proteobacteria	c__Betaproteobacteria	o__Burkholderiales	f__Comamonadaceae	g__Comamonas	s__Comamonas testosteroni	1
d__Bacteria|p__Proteobacteria|c__Betaproteobacteria|o__Burkholderiales|f__Comamonadaceae|g__Comamonas|s__Comamonas koreensis	d__Bacteria	p__Proteobacteria	c__Betaproteobacteria	o__Burkholderiales	f__Comamonadaceae	g__Comamonas	s__Comamonas koreensis	1
d__Bacteria|p__Proteobacteria|c__Betaproteobacteria|o__Burkholderiales|f__Comamonadaceae|g__Melaminivora	d__Bacteria	p__Proteobacteria	c__Betaproteobacteria	o__Burkholderiales	f__Comamonadaceae	g__Melaminivora	NA	2
d__Bacteria|p__Proteobacteria|c__Betaproteobacteria|o__Burkholderiales|f__Comamonadaceae|g__Melaminivora|s__Melaminivora sp. SC2-9	d__Bacteria	p__Proteobacteria	c__Betaproteobacteria	o__Burkholderiales	f__Comamonadaceae	g__Melaminivora	s__Melaminivora sp. SC2-9	2
d__Bacteria|p__Proteobacteria|c__Betaproteobacteria|o__Burkholderiales|f__Comamonadaceae|g__Kinneretia	d__Bacteria	p__Proteobacteria	c__Betaproteobacteria	o__Burkholderiales	f__Comamonadaceae	g__Kinneretia	NA	2
d__Bacteria|p__Proteobacteria|c__Betaproteobacteria|o__Burkholderiales|f__Comamonadaceae|g__Kinneretia|s__Kinneretia sp. DAIF2	d__Bacteria	p__Proteobacteria	c__Betaproteobacteria	o__Burkholderiales	f__Comamonadaceae	g__Kinneretia	s__Kinneretia sp. DAIF2	2
d__Bacteria|p__Proteobacteria|c__Betaproteobacteria|o__Burkholderiales|f__Comamonadaceae|g__Schlegelella	d__Bacteria	p__Proteobacteria	c__Betaproteobacteria	o__Burkholderiales	f__Comamonadaceae	g__Schlegelella	NA	2
d__Bacteria|p__Proteobacteria|c__Betaproteobacteria|o__Burkholderiales|f__Comamonadaceae|g__Schlegelella|s__Schlegelella thermodepolymerans	d__Bacteria	p__Proteobacteria	c__Betaproteobacteria	o__Burkholderiales	f__Comamonadaceae	g__Schlegelella	s__Schlegelella thermodepolymerans	2
d__Bacteria|p__Proteobacteria|c__Betaproteobacteria|o__Burkholderiales|f__Comamonadaceae|g__Acidovorax	d__Bacteria	p__Proteobacteria	c__Betaproteobacteria	o__Burkholderiales	f__Comamonadaceae	g__Acidovorax	NA	1
d__Bacteria|p__Proteobacteria|c__Betaproteobacteria|o__Burkholderiales|f__Comamonadaceae|g__Acidovorax|s__Acidovorax sp. KKS102	d__Bacteria	p__Proteobacteria	c__Betaproteobacteria	o__Burkholderiales	f__Comamonadaceae	g__Acidovorax	s__Acidovorax sp. KKS102	1
d__Bacteria|p__Proteobacteria|c__Betaproteobacteria|o__Burkholderiales|f__Comamonadaceae|g__Delftia	d__Bacteria	p__Proteobacteria	c__Betaproteobacteria	o__Burkholderiales	f__Comamonadaceae	g__Delftia	NA	1
d__Bacteria|p__Proteobacteria|c__Betaproteobacteria|o__Burkholderiales|f__Comamonadaceae|g__Delftia|s__Delftia tsuruhatensis	d__Bacteria	p__Proteobacteria	c__Betaproteobacteria	o__Burkholderiales	f__Comamonadaceae	g__Delftia	s__Delftia tsuruhatensis	1
d__Bacteria|p__Proteobacteria|c__Betaproteobacteria|o__Burkholderiales|f__Burkholderiaceae	d__Bacteria	p__Proteobacteria	c__Betaproteobacteria	o__Burkholderiales	f__Burkholderiaceae	NA	NA	6
d__Bacteria|p__Proteobacteria|c__Betaproteobacteria|o__Burkholderiales|f__Burkholderiaceae|g__Ralstonia	d__Bacteria	p__Proteobacteria	c__Betaproteobacteria	o__Burkholderiales	f__Burkholderiaceae	g__Ralstonia	NA	4
d__Bacteria|p__Proteobacteria|c__Betaproteobacteria|o__Burkholderiales|f__Burkholderiaceae|g__Ralstonia|s__Ralstonia insidiosa	d__Bacteria	p__Proteobacteria	c__Betaproteobacteria	o__Burkholderiales	f__Burkholderiaceae	g__Ralstonia	s__Ralstonia insidiosa	3
d__Bacteria|p__Proteobacteria|c__Betaproteobacteria|o__Burkholderiales|f__Burkholderiaceae|g__Ralstonia|s__Ralstonia pickettii	d__Bacteria	p__Proteobacteria	c__Betaproteobacteria	o__Burkholderiales	f__Burkholderiaceae	g__Ralstonia	s__Ralstonia pickettii	1
d__Bacteria|p__Proteobacteria|c__Betaproteobacteria|o__Burkholderiales|f__Burkholderiaceae|g__Burkholderia	d__Bacteria	p__Proteobacteria	c__Betaproteobacteria	o__Burkholderiales	f__Burkholderiaceae	g__Burkholderia	NA	1
d__Bacteria|p__Proteobacteria|c__Betaproteobacteria|o__Burkholderiales|f__Burkholderiaceae|g__Burkholderia|s__Burkholderia sp. LA-2-3-30-S1-D2	d__Bacteria	p__Proteobacteria	c__Betaproteobacteria	o__Burkholderiales	f__Burkholderiaceae	g__Burkholderia	s__Burkholderia sp. LA-2-3-30-S1-D2	1
d__Bacteria|p__Proteobacteria|c__Betaproteobacteria|o__Burkholderiales|f__Burkholderiaceae|g__Cupriavidus	d__Bacteria	p__Proteobacteria	c__Betaproteobacteria	o__Burkholderiales	f__Burkholderiaceae	g__Cupriavidus	NA	1
d__Bacteria|p__Proteobacteria|c__Betaproteobacteria|o__Burkholderiales|f__Burkholderiaceae|g__Cupriavidus|s__Cupriavidus metallidurans	d__Bacteria	p__Proteobacteria	c__Betaproteobacteria	o__Burkholderiales	f__Burkholderiaceae	g__Cupriavidus	s__Cupriavidus metallidurans	1
d__Bacteria|p__Proteobacteria|c__Betaproteobacteria|o__Burkholderiales|f__Alcaligenaceae	d__Bacteria	p__Proteobacteria	c__Betaproteobacteria	o__Burkholderiales	f__Alcaligenaceae	NA	NA	4
d__Bacteria|p__Proteobacteria|c__Betaproteobacteria|o__Burkholderiales|f__Alcaligenaceae|g__Achromobacter	d__Bacteria	p__Proteobacteria	c__Betaproteobacteria	o__Burkholderiales	f__Alcaligenaceae	g__Achromobacter	NA	2
d__Bacteria|p__Proteobacteria|c__Betaproteobacteria|o__Burkholderiales|f__Alcaligenaceae|g__Achromobacter|s__Achromobacter xylosoxidans	d__Bacteria	p__Proteobacteria	c__Betaproteobacteria	o__Burkholderiales	f__Alcaligenaceae	g__Achromobacter	s__Achromobacter xylosoxidans	2
d__Bacteria|p__Proteobacteria|c__Betaproteobacteria|o__Burkholderiales|f__Alcaligenaceae|g__Bordetella	d__Bacteria	p__Proteobacteria	c__Betaproteobacteria	o__Burkholderiales	f__Alcaligenaceae	g__Bordetella	NA	1
d__Bacteria|p__Proteobacteria|c__Betaproteobacteria|o__Burkholderiales|f__Alcaligenaceae|g__Bordetella|s__Bordetella flabilis	d__Bacteria	p__Proteobacteria	c__Betaproteobacteria	o__Burkholderiales	f__Alcaligenaceae	g__Bordetella	s__Bordetella flabilis	1
d__Bacteria|p__Proteobacteria|c__Betaproteobacteria|o__Burkholderiales|f__Alcaligenaceae|g__Oligella	d__Bacteria	p__Proteobacteria	c__Betaproteobacteria	o__Burkholderiales	f__Alcaligenaceae	g__Oligella	NA	1
d__Bacteria|p__Proteobacteria|c__Betaproteobacteria|o__Burkholderiales|f__Alcaligenaceae|g__Oligella|s__Oligella ureolytica	d__Bacteria	p__Proteobacteria	c__Betaproteobacteria	o__Burkholderiales	f__Alcaligenaceae	g__Oligella	s__Oligella ureolytica	1
d__Bacteria|p__Proteobacteria|c__Betaproteobacteria|o__Neisseriales	d__Bacteria	p__Proteobacteria	c__Betaproteobacteria	o__Neisseriales	NA	NA	NA	2
d__Bacteria|p__Proteobacteria|c__Betaproteobacteria|o__Neisseriales|f__Neisseriaceae	d__Bacteria	p__Proteobacteria	c__Betaproteobacteria	o__Neisseriales	f__Neisseriaceae	NA	NA	2
d__Bacteria|p__Proteobacteria|c__Betaproteobacteria|o__Neisseriales|f__Neisseriaceae|g__Simonsiella	d__Bacteria	p__Proteobacteria	c__Betaproteobacteria	o__Neisseriales	f__Neisseriaceae	g__Simonsiella	NA	1
d__Bacteria|p__Proteobacteria|c__Betaproteobacteria|o__Neisseriales|f__Neisseriaceae|g__Simonsiella|s__Simonsiella muelleri	d__Bacteria	p__Proteobacteria	c__Betaproteobacteria	o__Neisseriales	f__Neisseriaceae	g__Simonsiella	s__Simonsiella muelleri	1
d__Bacteria|p__Proteobacteria|c__Betaproteobacteria|o__Neisseriales|f__Neisseriaceae|g__Neisseria	d__Bacteria	p__Proteobacteria	c__Betaproteobacteria	o__Neisseriales	f__Neisseriaceae	g__Neisseria	NA	1
d__Bacteria|p__Proteobacteria|c__Betaproteobacteria|o__Neisseriales|f__Neisseriaceae|g__Neisseria|s__Neisseria meningitidis	d__Bacteria	p__Proteobacteria	c__Betaproteobacteria	o__Neisseriales	f__Neisseriaceae	g__Neisseria	s__Neisseria meningitidis	1
d__Bacteria|p__Proteobacteria|c__Betaproteobacteria|o__Nitrosomonadales	d__Bacteria	p__Proteobacteria	c__Betaproteobacteria	o__Nitrosomonadales	NA	NA	NA	1
d__Bacteria|p__Proteobacteria|c__Betaproteobacteria|o__Nitrosomonadales|f__Nitrosomonadaceae	d__Bacteria	p__Proteobacteria	c__Betaproteobacteria	o__Nitrosomonadales	f__Nitrosomonadaceae	NA	NA	1
d__Bacteria|p__Proteobacteria|c__Betaproteobacteria|o__Nitrosomonadales|f__Nitrosomonadaceae|g__Nitrosospira	d__Bacteria	p__Proteobacteria	c__Betaproteobacteria	o__Nitrosomonadales	f__Nitrosomonadaceae	g__Nitrosospira	NA	1
d__Bacteria|p__Proteobacteria|c__Betaproteobacteria|o__Nitrosomonadales|f__Nitrosomonadaceae|g__Nitrosospira|s__Nitrosospira lacus	d__Bacteria	p__Proteobacteria	c__Betaproteobacteria	o__Nitrosomonadales	f__Nitrosomonadaceae	g__Nitrosospira	s__Nitrosospira lacus	1
d__Bacteria|p__Proteobacteria|c__Alphaproteobacteria	d__Bacteria	p__Proteobacteria	c__Alphaproteobacteria	NA	NA	NA	NA	25
d__Bacteria|p__Proteobacteria|c__Alphaproteobacteria|o__Sphingomonadales	d__Bacteria	p__Proteobacteria	c__Alphaproteobacteria	o__Sphingomonadales	NA	NA	NA	12
d__Bacteria|p__Proteobacteria|c__Alphaproteobacteria|o__Sphingomonadales|f__Sphingomonadaceae	d__Bacteria	p__Proteobacteria	c__Alphaproteobacteria	o__Sphingomonadales	f__Sphingomonadaceae	NA	NA	12
d__Bacteria|p__Proteobacteria|c__Alphaproteobacteria|o__Sphingomonadales|f__Sphingomonadaceae|g__Sphingobium	d__Bacteria	p__Proteobacteria	c__Alphaproteobacteria	o__Sphingomonadales	f__Sphingomonadaceae	g__Sphingobium	NA	9
d__Bacteria|p__Proteobacteria|c__Alphaproteobacteria|o__Sphingomonadales|f__Sphingomonadaceae|g__Sphingobium|s__Sphingobium yanoikuyae	d__Bacteria	p__Proteobacteria	c__Alphaproteobacteria	o__Sphingomonadales	f__Sphingomonadaceae	g__Sphingobium	s__Sphingobium yanoikuyae	8
d__Bacteria|p__Proteobacteria|c__Alphaproteobacteria|o__Sphingomonadales|f__Sphingomonadaceae|g__Sphingobium|s__Sphingobium sp. PAMC28499	d__Bacteria	p__Proteobacteria	c__Alphaproteobacteria	o__Sphingomonadales	f__Sphingomonadaceae	g__Sphingobium	s__Sphingobium sp. PAMC28499	1
d__Bacteria|p__Proteobacteria|c__Alphaproteobacteria|o__Sphingomonadales|f__Sphingomonadaceae|g__Sphingomonas	d__Bacteria	p__Proteobacteria	c__Alphaproteobacteria	o__Sphingomonadales	f__Sphingomonadaceae	g__Sphingomonas	NA	2
d__Bacteria|p__Proteobacteria|c__Alphaproteobacteria|o__Sphingomonadales|f__Sphingomonadaceae|g__Sphingomonas|s__Sphingomonas melonis	d__Bacteria	p__Proteobacteria	c__Alphaproteobacteria	o__Sphingomonadales	f__Sphingomonadaceae	g__Sphingomonas	s__Sphingomonas melonis	1
d__Bacteria|p__Proteobacteria|c__Alphaproteobacteria|o__Sphingomonadales|f__Sphingomonadaceae|g__Sphingomonas|s__Sphingomonas sp. AAP5	d__Bacteria	p__Proteobacteria	c__Alphaproteobacteria	o__Sphingomonadales	f__Sphingomonadaceae	g__Sphingomonas	s__Sphingomonas sp. AAP5	1
d__Bacteria|p__Proteobacteria|c__Alphaproteobacteria|o__Sphingomonadales|f__Sphingomonadaceae|g__Sphingopyxis	d__Bacteria	p__Proteobacteria	c__Alphaproteobacteria	o__Sphingomonadales	f__Sphingomonadaceae	g__Sphingopyxis	NA	1
d__Bacteria|p__Proteobacteria|c__Alphaproteobacteria|o__Sphingomonadales|f__Sphingomonadaceae|g__Sphingopyxis|s__Sphingopyxis sp. OPL5	d__Bacteria	p__Proteobacteria	c__Alphaproteobacteria	o__Sphingomonadales	f__Sphingomonadaceae	g__Sphingopyxis	s__Sphingopyxis sp. OPL5	1
d__Bacteria|p__Proteobacteria|c__Alphaproteobacteria|o__Rhizobiales	d__Bacteria	p__Proteobacteria	c__Alphaproteobacteria	o__Rhizobiales	NA	NA	NA	11
d__Bacteria|p__Proteobacteria|c__Alphaproteobacteria|o__Rhizobiales|f__Bradyrhizobiaceae	d__Bacteria	p__Proteobacteria	c__Alphaproteobacteria	o__Rhizobiales	f__Bradyrhizobiaceae	NA	NA	4
d__Bacteria|p__Proteobacteria|c__Alphaproteobacteria|o__Rhizobiales|f__Bradyrhizobiaceae|g__Bradyrhizobium	d__Bacteria	p__Proteobacteria	c__Alphaproteobacteria	o__Rhizobiales	f__Bradyrhizobiaceae	g__Bradyrhizobium	NA	3
d__Bacteria|p__Proteobacteria|c__Alphaproteobacteria|o__Rhizobiales|f__Bradyrhizobiaceae|g__Bradyrhizobium|s__Bradyrhizobium sp. SK17	d__Bacteria	p__Proteobacteria	c__Alphaproteobacteria	o__Rhizobiales	f__Bradyrhizobiaceae	g__Bradyrhizobium	s__Bradyrhizobium sp. SK17	3
d__Bacteria|p__Proteobacteria|c__Alphaproteobacteria|o__Rhizobiales|f__Bradyrhizobiaceae|g__Bosea	d__Bacteria	p__Proteobacteria	c__Alphaproteobacteria	o__Rhizobiales	f__Bradyrhizobiaceae	g__Bosea	NA	1
d__Bacteria|p__Proteobacteria|c__Alphaproteobacteria|o__Rhizobiales|f__Bradyrhizobiaceae|g__Bosea|s__Bosea sp. ANAM02	d__Bacteria	p__Proteobacteria	c__Alphaproteobacteria	o__Rhizobiales	f__Bradyrhizobiaceae	g__Bosea	s__Bosea sp. ANAM02	1
d__Bacteria|p__Proteobacteria|c__Alphaproteobacteria|o__Rhizobiales|f__Rhizobiaceae	d__Bacteria	p__Proteobacteria	c__Alphaproteobacteria	o__Rhizobiales	f__Rhizobiaceae	NA	NA	3
d__Bacteria|p__Proteobacteria|c__Alphaproteobacteria|o__Rhizobiales|f__Rhizobiaceae|g__Rhizobium	d__Bacteria	p__Proteobacteria	c__Alphaproteobacteria	o__Rhizobiales	f__Rhizobiaceae	g__Rhizobium	NA	3
d__Bacteria|p__Proteobacteria|c__Alphaproteobacteria|o__Rhizobiales|f__Rhizobiaceae|g__Rhizobium|s__Rhizobium oryzihabitans	d__Bacteria	p__Proteobacteria	c__Alphaproteobacteria	o__Rhizobiales	f__Rhizobiaceae	g__Rhizobium	s__Rhizobium oryzihabitans	1
d__Bacteria|p__Proteobacteria|c__Alphaproteobacteria|o__Rhizobiales|f__Rhizobiaceae|g__Rhizobium|s__Rhizobium lusitanum	d__Bacteria	p__Proteobacteria	c__Alphaproteobacteria	o__Rhizobiales	f__Rhizobiaceae	g__Rhizobium	s__Rhizobium lusitanum	1
d__Bacteria|p__Proteobacteria|c__Alphaproteobacteria|o__Rhizobiales|f__Rhizobiaceae|g__Rhizobium|s__Rhizobium rosettiformans	d__Bacteria	p__Proteobacteria	c__Alphaproteobacteria	o__Rhizobiales	f__Rhizobiaceae	g__Rhizobium	s__Rhizobium rosettiformans	1
d__Bacteria|p__Proteobacteria|c__Alphaproteobacteria|o__Rhizobiales|f__Brucellaceae	d__Bacteria	p__Proteobacteria	c__Alphaproteobacteria	o__Rhizobiales	f__Brucellaceae	NA	NA	2
d__Bacteria|p__Proteobacteria|c__Alphaproteobacteria|o__Rhizobiales|f__Brucellaceae|g__Ochrobactrum	d__Bacteria	p__Proteobacteria	c__Alphaproteobacteria	o__Rhizobiales	f__Brucellaceae	g__Ochrobactrum	NA	2
d__Bacteria|p__Proteobacteria|c__Alphaproteobacteria|o__Rhizobiales|f__Brucellaceae|g__Ochrobactrum|s__Ochrobactrum anthropi	d__Bacteria	p__Proteobacteria	c__Alphaproteobacteria	o__Rhizobiales	f__Brucellaceae	g__Ochrobactrum	s__Ochrobactrum anthropi	2
d__Bacteria|p__Proteobacteria|c__Alphaproteobacteria|o__Rhizobiales|f__Phyllobacteriaceae	d__Bacteria	p__Proteobacteria	c__Alphaproteobacteria	o__Rhizobiales	f__Phyllobacteriaceae	NA	NA	1
d__Bacteria|p__Proteobacteria|c__Alphaproteobacteria|o__Rhizobiales|f__Phyllobacteriaceae|g__Phyllobacterium	d__Bacteria	p__Proteobacteria	c__Alphaproteobacteria	o__Rhizobiales	f__Phyllobacteriaceae	g__Phyllobacterium	NA	1
d__Bacteria|p__Proteobacteria|c__Alphaproteobacteria|o__Rhizobiales|f__Phyllobacteriaceae|g__Phyllobacterium|s__Phyllobacterium sp. 628	d__Bacteria	p__Proteobacteria	c__Alphaproteobacteria	o__Rhizobiales	f__Phyllobacteriaceae	g__Phyllobacterium	s__Phyllobacterium sp. 628	1
d__Bacteria|p__Proteobacteria|c__Alphaproteobacteria|o__Rhizobiales|f__Methylobacteriaceae	d__Bacteria	p__Proteobacteria	c__Alphaproteobacteria	o__Rhizobiales	f__Methylobacteriaceae	NA	NA	1
d__Bacteria|p__Proteobacteria|c__Alphaproteobacteria|o__Rhizobiales|f__Methylobacteriaceae|g__Methylobacterium	d__Bacteria	p__Proteobacteria	c__Alphaproteobacteria	o__Rhizobiales	f__Methylobacteriaceae	g__Methylobacterium	NA	1
d__Bacteria|p__Proteobacteria|c__Alphaproteobacteria|o__Rhizobiales|f__Methylobacteriaceae|g__Methylobacterium|s__Methylobacterium sp. 17Sr1-43	d__Bacteria	p__Proteobacteria	c__Alphaproteobacteria	o__Rhizobiales	f__Methylobacteriaceae	g__Methylobacterium	s__Methylobacterium sp. 17Sr1-43	1
d__Bacteria|p__Proteobacteria|c__Alphaproteobacteria|o__Rhodobacterales	d__Bacteria	p__Proteobacteria	c__Alphaproteobacteria	o__Rhodobacterales	NA	NA	NA	1
d__Bacteria|p__Proteobacteria|c__Alphaproteobacteria|o__Rhodobacterales|f__Rhodobacteraceae	d__Bacteria	p__Proteobacteria	c__Alphaproteobacteria	o__Rhodobacterales	f__Rhodobacteraceae	NA	NA	1
d__Bacteria|p__Proteobacteria|c__Alphaproteobacteria|o__Caulobacterales	d__Bacteria	p__Proteobacteria	c__Alphaproteobacteria	o__Caulobacterales	NA	NA	NA	1
d__Bacteria|p__Proteobacteria|c__Alphaproteobacteria|o__Caulobacterales|f__Caulobacteraceae	d__Bacteria	p__Proteobacteria	c__Alphaproteobacteria	o__Caulobacterales	f__Caulobacteraceae	NA	NA	1
d__Bacteria|p__Proteobacteria|c__Alphaproteobacteria|o__Caulobacterales|f__Caulobacteraceae|g__Brevundimonas	d__Bacteria	p__Proteobacteria	c__Alphaproteobacteria	o__Caulobacterales	f__Caulobacteraceae	g__Brevundimonas	NA	1
d__Bacteria|p__Proteobacteria|c__Alphaproteobacteria|o__Caulobacterales|f__Caulobacteraceae|g__Brevundimonas|s__Brevundimonas sp. Bb-A	d__Bacteria	p__Proteobacteria	c__Alphaproteobacteria	o__Caulobacterales	f__Caulobacteraceae	g__Brevundimonas	s__Brevundimonas sp. Bb-A	1
d__Bacteria|p__Proteobacteria|c__Epsilonproteobacteria	d__Bacteria	p__Proteobacteria	c__Epsilonproteobacteria	NA	NA	NA	NA	12
d__Bacteria|p__Proteobacteria|c__Epsilonproteobacteria|o__Campylobacterales	d__Bacteria	p__Proteobacteria	c__Epsilonproteobacteria	o__Campylobacterales	NA	NA	NA	12
d__Bacteria|p__Proteobacteria|c__Epsilonproteobacteria|o__Campylobacterales|f__Campylobacteraceae	d__Bacteria	p__Proteobacteria	c__Epsilonproteobacteria	o__Campylobacterales	f__Campylobacteraceae	NA	NA	12
d__Bacteria|p__Proteobacteria|c__Epsilonproteobacteria|o__Campylobacterales|f__Campylobacteraceae|g__Campylobacter	d__Bacteria	p__Proteobacteria	c__Epsilonproteobacteria	o__Campylobacterales	f__Campylobacteraceae	g__Campylobacter	NA	11
d__Bacteria|p__Proteobacteria|c__Epsilonproteobacteria|o__Campylobacterales|f__Campylobacteraceae|g__Campylobacter|s__Campylobacter fetus	d__Bacteria	p__Proteobacteria	c__Epsilonproteobacteria	o__Campylobacterales	f__Campylobacteraceae	g__Campylobacter	s__Campylobacter fetus	2
d__Bacteria|p__Proteobacteria|c__Epsilonproteobacteria|o__Campylobacterales|f__Campylobacteraceae|g__Campylobacter|s__Campylobacter mucosalis	d__Bacteria	p__Proteobacteria	c__Epsilonproteobacteria	o__Campylobacterales	f__Campylobacteraceae	g__Campylobacter	s__Campylobacter mucosalis	2
d__Bacteria|p__Proteobacteria|c__Epsilonproteobacteria|o__Campylobacterales|f__Campylobacteraceae|g__Campylobacter|s__Campylobacter jejuni	d__Bacteria	p__Proteobacteria	c__Epsilonproteobacteria	o__Campylobacterales	f__Campylobacteraceae	g__Campylobacter	s__Campylobacter jejuni	1
d__Bacteria|p__Proteobacteria|c__Epsilonproteobacteria|o__Campylobacterales|f__Campylobacteraceae|g__Arcobacter	d__Bacteria	p__Proteobacteria	c__Epsilonproteobacteria	o__Campylobacterales	f__Campylobacteraceae	g__Arcobacter	NA	1
d__Bacteria|p__Proteobacteria|c__Epsilonproteobacteria|o__Campylobacterales|f__Campylobacteraceae|g__Arcobacter|s__Arcobacter cibarius	d__Bacteria	p__Proteobacteria	c__Epsilonproteobacteria	o__Campylobacterales	f__Campylobacteraceae	g__Arcobacter	s__Arcobacter cibarius	1
d__Bacteria|p__Firmicutes	d__Bacteria	p__Firmicutes	NA	NA	NA	NA	NA	258
d__Bacteria|p__Firmicutes|c__Bacilli	d__Bacteria	p__Firmicutes	c__Bacilli	NA	NA	NA	NA	175
d__Bacteria|p__Firmicutes|c__Bacilli|o__Lactobacillales	d__Bacteria	p__Firmicutes	c__Bacilli	o__Lactobacillales	NA	NA	NA	87
d__Bacteria|p__Firmicutes|c__Bacilli|o__Lactobacillales|f__Lactobacillaceae	d__Bacteria	p__Firmicutes	c__Bacilli	o__Lactobacillales	f__Lactobacillaceae	NA	NA	25
d__Bacteria|p__Firmicutes|c__Bacilli|o__Lactobacillales|f__Lactobacillaceae|g__Lactobacillus	d__Bacteria	p__Firmicutes	c__Bacilli	o__Lactobacillales	f__Lactobacillaceae	g__Lactobacillus	NA	12
d__Bacteria|p__Firmicutes|c__Bacilli|o__Lactobacillales|f__Lactobacillaceae|g__Lactobacillus|s__Lactobacillus johnsonii	d__Bacteria	p__Firmicutes	c__Bacilli	o__Lactobacillales	f__Lactobacillaceae	g__Lactobacillus	s__Lactobacillus johnsonii	7
d__Bacteria|p__Firmicutes|c__Bacilli|o__Lactobacillales|f__Lactobacillaceae|g__Lactobacillus|s__Lactobacillus amylovorus	d__Bacteria	p__Firmicutes	c__Bacilli	o__Lactobacillales	f__Lactobacillaceae	g__Lactobacillus	s__Lactobacillus amylovorus	1
d__Bacteria|p__Firmicutes|c__Bacilli|o__Lactobacillales|f__Lactobacillaceae|g__Lactobacillus|s__Lactobacillus crispatus	d__Bacteria	p__Firmicutes	c__Bacilli	o__Lactobacillales	f__Lactobacillaceae	g__Lactobacillus	s__Lactobacillus crispatus	1
d__Bacteria|p__Firmicutes|c__Bacilli|o__Lactobacillales|f__Lactobacillaceae|g__Lactobacillus|s__Lactobacillus iners	d__Bacteria	p__Firmicutes	c__Bacilli	o__Lactobacillales	f__Lactobacillaceae	g__Lactobacillus	s__Lactobacillus iners	1
d__Bacteria|p__Firmicutes|c__Bacilli|o__Lactobacillales|f__Lactobacillaceae|g__Limosilactobacillus	d__Bacteria	p__Firmicutes	c__Bacilli	o__Lactobacillales	f__Lactobacillaceae	g__Limosilactobacillus	NA	4
d__Bacteria|p__Firmicutes|c__Bacilli|o__Lactobacillales|f__Lactobacillaceae|g__Limosilactobacillus|s__Limosilactobacillus reuteri	d__Bacteria	p__Firmicutes	c__Bacilli	o__Lactobacillales	f__Lactobacillaceae	g__Limosilactobacillus	s__Limosilactobacillus reuteri	3
d__Bacteria|p__Firmicutes|c__Bacilli|o__Lactobacillales|f__Lactobacillaceae|g__Companilactobacillus	d__Bacteria	p__Firmicutes	c__Bacilli	o__Lactobacillales	f__Lactobacillaceae	g__Companilactobacillus	NA	3
d__Bacteria|p__Firmicutes|c__Bacilli|o__Lactobacillales|f__Lactobacillaceae|g__Companilactobacillus|s__Companilactobacillus heilongjiangensis	d__Bacteria	p__Firmicutes	c__Bacilli	o__Lactobacillales	f__Lactobacillaceae	g__Companilactobacillus	s__Companilactobacillus heilongjiangensis	3
d__Bacteria|p__Firmicutes|c__Bacilli|o__Lactobacillales|f__Lactobacillaceae|g__Amylolactobacillus	d__Bacteria	p__Firmicutes	c__Bacilli	o__Lactobacillales	f__Lactobacillaceae	g__Amylolactobacillus	NA	1
d__Bacteria|p__Firmicutes|c__Bacilli|o__Lactobacillales|f__Lactobacillaceae|g__Amylolactobacillus|s__Amylolactobacillus amylophilus	d__Bacteria	p__Firmicutes	c__Bacilli	o__Lactobacillales	f__Lactobacillaceae	g__Amylolactobacillus	s__Amylolactobacillus amylophilus	1
d__Bacteria|p__Firmicutes|c__Bacilli|o__Lactobacillales|f__Lactobacillaceae|g__Ligilactobacillus	d__Bacteria	p__Firmicutes	c__Bacilli	o__Lactobacillales	f__Lactobacillaceae	g__Ligilactobacillus	NA	1
d__Bacteria|p__Firmicutes|c__Bacilli|o__Lactobacillales|f__Lactobacillaceae|g__Ligilactobacillus|s__Ligilactobacillus salivarius	d__Bacteria	p__Firmicutes	c__Bacilli	o__Lactobacillales	f__Lactobacillaceae	g__Ligilactobacillus	s__Ligilactobacillus salivarius	1
d__Bacteria|p__Firmicutes|c__Bacilli|o__Lactobacillales|f__Streptococcaceae	d__Bacteria	p__Firmicutes	c__Bacilli	o__Lactobacillales	f__Streptococcaceae	NA	NA	24
d__Bacteria|p__Firmicutes|c__Bacilli|o__Lactobacillales|f__Streptococcaceae|g__Streptococcus	d__Bacteria	p__Firmicutes	c__Bacilli	o__Lactobacillales	f__Streptococcaceae	g__Streptococcus	NA	23
d__Bacteria|p__Firmicutes|c__Bacilli|o__Lactobacillales|f__Streptococcaceae|g__Streptococcus|s__Streptococcus suis	d__Bacteria	p__Firmicutes	c__Bacilli	o__Lactobacillales	f__Streptococcaceae	g__Streptococcus	s__Streptococcus suis	9
d__Bacteria|p__Firmicutes|c__Bacilli|o__Lactobacillales|f__Streptococcaceae|g__Streptococcus|s__Streptococcus gallolyticus	d__Bacteria	p__Firmicutes	c__Bacilli	o__Lactobacillales	f__Streptococcaceae	g__Streptococcus	s__Streptococcus gallolyticus	7
d__Bacteria|p__Firmicutes|c__Bacilli|o__Lactobacillales|f__Streptococcaceae|g__Streptococcus|s__Streptococcus sp. FDAARGOS_521	d__Bacteria	p__Firmicutes	c__Bacilli	o__Lactobacillales	f__Streptococcaceae	g__Streptococcus	s__Streptococcus sp. FDAARGOS_521	6
d__Bacteria|p__Firmicutes|c__Bacilli|o__Lactobacillales|f__Streptococcaceae|g__Lactococcus	d__Bacteria	p__Firmicutes	c__Bacilli	o__Lactobacillales	f__Streptococcaceae	g__Lactococcus	NA	1
d__Bacteria|p__Firmicutes|c__Bacilli|o__Lactobacillales|f__Streptococcaceae|g__Lactococcus|s__Lactococcus raffinolactis	d__Bacteria	p__Firmicutes	c__Bacilli	o__Lactobacillales	f__Streptococcaceae	g__Lactococcus	s__Lactococcus raffinolactis	1
d__Bacteria|p__Firmicutes|c__Bacilli|o__Lactobacillales|f__Enterococcaceae	d__Bacteria	p__Firmicutes	c__Bacilli	o__Lactobacillales	f__Enterococcaceae	NA	NA	18
d__Bacteria|p__Firmicutes|c__Bacilli|o__Lactobacillales|f__Enterococcaceae|g__Enterococcus	d__Bacteria	p__Firmicutes	c__Bacilli	o__Lactobacillales	f__Enterococcaceae	g__Enterococcus	NA	18
d__Bacteria|p__Firmicutes|c__Bacilli|o__Lactobacillales|f__Enterococcaceae|g__Enterococcus|s__Enterococcus faecium	d__Bacteria	p__Firmicutes	c__Bacilli	o__Lactobacillales	f__Enterococcaceae	g__Enterococcus	s__Enterococcus faecium	12
d__Bacteria|p__Firmicutes|c__Bacilli|o__Lactobacillales|f__Enterococcaceae|g__Enterococcus|s__Enterococcus faecalis	d__Bacteria	p__Firmicutes	c__Bacilli	o__Lactobacillales	f__Enterococcaceae	g__Enterococcus	s__Enterococcus faecalis	3
d__Bacteria|p__Firmicutes|c__Bacilli|o__Lactobacillales|f__Enterococcaceae|g__Enterococcus|s__Enterococcus casseliflavus	d__Bacteria	p__Firmicutes	c__Bacilli	o__Lactobacillales	f__Enterococcaceae	g__Enterococcus	s__Enterococcus casseliflavus	1
d__Bacteria|p__Firmicutes|c__Bacilli|o__Lactobacillales|f__Enterococcaceae|g__Enterococcus|s__Enterococcus cecorum	d__Bacteria	p__Firmicutes	c__Bacilli	o__Lactobacillales	f__Enterococcaceae	g__Enterococcus	s__Enterococcus cecorum	1
d__Bacteria|p__Firmicutes|c__Bacilli|o__Lactobacillales|f__Enterococcaceae|g__Enterococcus|s__Enterococcus sp. FDAARGOS_375	d__Bacteria	p__Firmicutes	c__Bacilli	o__Lactobacillales	f__Enterococcaceae	g__Enterococcus	s__Enterococcus sp. FDAARGOS_375	1
d__Bacteria|p__Firmicutes|c__Bacilli|o__Lactobacillales|f__Aerococcaceae	d__Bacteria	p__Firmicutes	c__Bacilli	o__Lactobacillales	f__Aerococcaceae	NA	NA	6
d__Bacteria|p__Firmicutes|c__Bacilli|o__Lactobacillales|f__Aerococcaceae|g__Aerococcus	d__Bacteria	p__Firmicutes	c__Bacilli	o__Lactobacillales	f__Aerococcaceae	g__Aerococcus	NA	5
d__Bacteria|p__Firmicutes|c__Bacilli|o__Lactobacillales|f__Aerococcaceae|g__Aerococcus|s__Aerococcus urinaeequi	d__Bacteria	p__Firmicutes	c__Bacilli	o__Lactobacillales	f__Aerococcaceae	g__Aerococcus	s__Aerococcus urinaeequi	5
d__Bacteria|p__Firmicutes|c__Bacilli|o__Lactobacillales|f__Aerococcaceae|g__Suicoccus	d__Bacteria	p__Firmicutes	c__Bacilli	o__Lactobacillales	f__Aerococcaceae	g__Suicoccus	NA	1
d__Bacteria|p__Firmicutes|c__Bacilli|o__Lactobacillales|f__Aerococcaceae|g__Suicoccus|s__Suicoccus acidiformans	d__Bacteria	p__Firmicutes	c__Bacilli	o__Lactobacillales	f__Aerococcaceae	g__Suicoccus	s__Suicoccus acidiformans	1
d__Bacteria|p__Firmicutes|c__Bacilli|o__Lactobacillales|f__Carnobacteriaceae	d__Bacteria	p__Firmicutes	c__Bacilli	o__Lactobacillales	f__Carnobacteriaceae	NA	NA	5
d__Bacteria|p__Firmicutes|c__Bacilli|o__Lactobacillales|f__Carnobacteriaceae|g__Jeotgalibaca	d__Bacteria	p__Firmicutes	c__Bacilli	o__Lactobacillales	f__Carnobacteriaceae	g__Jeotgalibaca	NA	4
d__Bacteria|p__Firmicutes|c__Bacilli|o__Lactobacillales|f__Carnobacteriaceae|g__Jeotgalibaca|s__Jeotgalibaca porci	d__Bacteria	p__Firmicutes	c__Bacilli	o__Lactobacillales	f__Carnobacteriaceae	g__Jeotgalibaca	s__Jeotgalibaca porci	4
d__Bacteria|p__Firmicutes|c__Bacilli|o__Lactobacillales|f__Carnobacteriaceae|g__Carnobacterium	d__Bacteria	p__Firmicutes	c__Bacilli	o__Lactobacillales	f__Carnobacteriaceae	g__Carnobacterium	NA	1
d__Bacteria|p__Firmicutes|c__Bacilli|o__Lactobacillales|f__Carnobacteriaceae|g__Carnobacterium|s__Carnobacterium sp. CP1	d__Bacteria	p__Firmicutes	c__Bacilli	o__Lactobacillales	f__Carnobacteriaceae	g__Carnobacterium	s__Carnobacterium sp. CP1	1
d__Bacteria|p__Firmicutes|c__Bacilli|o__Bacillales	d__Bacteria	p__Firmicutes	c__Bacilli	o__Bacillales	NA	NA	NA	71
d__Bacteria|p__Firmicutes|c__Bacilli|o__Bacillales|f__Staphylococcaceae	d__Bacteria	p__Firmicutes	c__Bacilli	o__Bacillales	f__Staphylococcaceae	NA	NA	55
d__Bacteria|p__Firmicutes|c__Bacilli|o__Bacillales|f__Staphylococcaceae|g__Staphylococcus	d__Bacteria	p__Firmicutes	c__Bacilli	o__Bacillales	f__Staphylococcaceae	g__Staphylococcus	NA	41
d__Bacteria|p__Firmicutes|c__Bacilli|o__Bacillales|f__Staphylococcaceae|g__Staphylococcus|s__Staphylococcus aureus	d__Bacteria	p__Firmicutes	c__Bacilli	o__Bacillales	f__Staphylococcaceae	g__Staphylococcus	s__Staphylococcus aureus	22
d__Bacteria|p__Firmicutes|c__Bacilli|o__Bacillales|f__Staphylococcaceae|g__Staphylococcus|s__Staphylococcus sp. 11-B-312	d__Bacteria	p__Firmicutes	c__Bacilli	o__Bacillales	f__Staphylococcaceae	g__Staphylococcus	s__Staphylococcus sp. 11-B-312	5
d__Bacteria|p__Firmicutes|c__Bacilli|o__Bacillales|f__Staphylococcaceae|g__Staphylococcus|s__Staphylococcus haemolyticus	d__Bacteria	p__Firmicutes	c__Bacilli	o__Bacillales	f__Staphylococcaceae	g__Staphylococcus	s__Staphylococcus haemolyticus	2
d__Bacteria|p__Firmicutes|c__Bacilli|o__Bacillales|f__Staphylococcaceae|g__Staphylococcus|s__Staphylococcus epidermidis	d__Bacteria	p__Firmicutes	c__Bacilli	o__Bacillales	f__Staphylococcaceae	g__Staphylococcus	s__Staphylococcus epidermidis	1
d__Bacteria|p__Firmicutes|c__Bacilli|o__Bacillales|f__Staphylococcaceae|g__Staphylococcus|s__Staphylococcus pasteuri	d__Bacteria	p__Firmicutes	c__Bacilli	o__Bacillales	f__Staphylococcaceae	g__Staphylococcus	s__Staphylococcus pasteuri	1
d__Bacteria|p__Firmicutes|c__Bacilli|o__Bacillales|f__Staphylococcaceae|g__Staphylococcus|s__Staphylococcus hominis	d__Bacteria	p__Firmicutes	c__Bacilli	o__Bacillales	f__Staphylococcaceae	g__Staphylococcus	s__Staphylococcus hominis	1
d__Bacteria|p__Firmicutes|c__Bacilli|o__Bacillales|f__Staphylococcaceae|g__Staphylococcus|s__Staphylococcus saprophyticus	d__Bacteria	p__Firmicutes	c__Bacilli	o__Bacillales	f__Staphylococcaceae	g__Staphylococcus	s__Staphylococcus saprophyticus	1
d__Bacteria|p__Firmicutes|c__Bacilli|o__Bacillales|f__Staphylococcaceae|g__Mammaliicoccus	d__Bacteria	p__Firmicutes	c__Bacilli	o__Bacillales	f__Staphylococcaceae	g__Mammaliicoccus	NA	7
d__Bacteria|p__Firmicutes|c__Bacilli|o__Bacillales|f__Staphylococcaceae|g__Mammaliicoccus|s__Mammaliicoccus sciuri	d__Bacteria	p__Firmicutes	c__Bacilli	o__Bacillales	f__Staphylococcaceae	g__Mammaliicoccus	s__Mammaliicoccus sciuri	7
d__Bacteria|p__Firmicutes|c__Bacilli|o__Bacillales|f__Staphylococcaceae|g__Macrococcus	d__Bacteria	p__Firmicutes	c__Bacilli	o__Bacillales	f__Staphylococcaceae	g__Macrococcus	NA	4
d__Bacteria|p__Firmicutes|c__Bacilli|o__Bacillales|f__Staphylococcaceae|g__Macrococcus|s__Macrococcus caseolyticus	d__Bacteria	p__Firmicutes	c__Bacilli	o__Bacillales	f__Staphylococcaceae	g__Macrococcus	s__Macrococcus caseolyticus	2
d__Bacteria|p__Firmicutes|c__Bacilli|o__Bacillales|f__Staphylococcaceae|g__Macrococcus|s__Macrococcus canis	d__Bacteria	p__Firmicutes	c__Bacilli	o__Bacillales	f__Staphylococcaceae	g__Macrococcus	s__Macrococcus canis	2
d__Bacteria|p__Firmicutes|c__Bacilli|o__Bacillales|f__Staphylococcaceae|g__Jeotgalicoccus	d__Bacteria	p__Firmicutes	c__Bacilli	o__Bacillales	f__Staphylococcaceae	g__Jeotgalicoccus	NA	1
d__Bacteria|p__Firmicutes|c__Bacilli|o__Bacillales|f__Staphylococcaceae|g__Jeotgalicoccus|s__Jeotgalicoccus saudimassiliensis	d__Bacteria	p__Firmicutes	c__Bacilli	o__Bacillales	f__Staphylococcaceae	g__Jeotgalicoccus	s__Jeotgalicoccus saudimassiliensis	1
d__Bacteria|p__Firmicutes|c__Bacilli|o__Bacillales|f__Bacillaceae	d__Bacteria	p__Firmicutes	c__Bacilli	o__Bacillales	f__Bacillaceae	NA	NA	15
d__Bacteria|p__Firmicutes|c__Bacilli|o__Bacillales|f__Bacillaceae|g__Bacillus	d__Bacteria	p__Firmicutes	c__Bacilli	o__Bacillales	f__Bacillaceae	g__Bacillus	NA	8
d__Bacteria|p__Firmicutes|c__Bacilli|o__Bacillales|f__Bacillaceae|g__Bacillus|s__Bacillus cereus	d__Bacteria	p__Firmicutes	c__Bacilli	o__Bacillales	f__Bacillaceae	g__Bacillus	s__Bacillus cereus	4
d__Bacteria|p__Firmicutes|c__Bacilli|o__Bacillales|f__Bacillaceae|g__Anoxybacillus	d__Bacteria	p__Firmicutes	c__Bacilli	o__Bacillales	f__Bacillaceae	g__Anoxybacillus	NA	2
d__Bacteria|p__Firmicutes|c__Bacilli|o__Bacillales|f__Bacillaceae|g__Anoxybacillus|s__Anoxybacillus kamchatkensis	d__Bacteria	p__Firmicutes	c__Bacilli	o__Bacillales	f__Bacillaceae	g__Anoxybacillus	s__Anoxybacillus kamchatkensis	2
d__Bacteria|p__Firmicutes|c__Bacilli|o__Bacillales|f__Bacillaceae|g__Lysinibacillus	d__Bacteria	p__Firmicutes	c__Bacilli	o__Bacillales	f__Bacillaceae	g__Lysinibacillus	NA	2
d__Bacteria|p__Firmicutes|c__Bacilli|o__Bacillales|f__Bacillaceae|g__Lysinibacillus|s__Lysinibacillus sphaericus	d__Bacteria	p__Firmicutes	c__Bacilli	o__Bacillales	f__Bacillaceae	g__Lysinibacillus	s__Lysinibacillus sphaericus	1
d__Bacteria|p__Firmicutes|c__Bacilli|o__Bacillales|f__Bacillaceae|g__Lysinibacillus|s__Lysinibacillus fusiformis	d__Bacteria	p__Firmicutes	c__Bacilli	o__Bacillales	f__Bacillaceae	g__Lysinibacillus	s__Lysinibacillus fusiformis	1
d__Bacteria|p__Firmicutes|c__Bacilli|o__Bacillales|f__Bacillaceae|g__Gracilibacillus	d__Bacteria	p__Firmicutes	c__Bacilli	o__Bacillales	f__Bacillaceae	g__Gracilibacillus	NA	1
d__Bacteria|p__Firmicutes|c__Bacilli|o__Bacillales|f__Bacillaceae|g__Gracilibacillus|s__Gracilibacillus sp. SCU50	d__Bacteria	p__Firmicutes	c__Bacilli	o__Bacillales	f__Bacillaceae	g__Gracilibacillus	s__Gracilibacillus sp. SCU50	1
d__Bacteria|p__Firmicutes|c__Bacilli|o__Bacillales|f__Bacillaceae|g__Geobacillus	d__Bacteria	p__Firmicutes	c__Bacilli	o__Bacillales	f__Bacillaceae	g__Geobacillus	NA	1
d__Bacteria|p__Firmicutes|c__Bacilli|o__Bacillales|f__Planococcaceae	d__Bacteria	p__Firmicutes	c__Bacilli	o__Bacillales	f__Planococcaceae	NA	NA	1
d__Bacteria|p__Firmicutes|c__Bacilli|o__Bacillales|f__Planococcaceae|g__Sporosarcina	d__Bacteria	p__Firmicutes	c__Bacilli	o__Bacillales	f__Planococcaceae	g__Sporosarcina	NA	1
d__Bacteria|p__Firmicutes|c__Bacilli|o__Bacillales|f__Planococcaceae|g__Sporosarcina|s__Sporosarcina pasteurii	d__Bacteria	p__Firmicutes	c__Bacilli	o__Bacillales	f__Planococcaceae	g__Sporosarcina	s__Sporosarcina pasteurii	1
d__Bacteria|p__Firmicutes|c__Clostridia	d__Bacteria	p__Firmicutes	c__Clostridia	NA	NA	NA	NA	37
d__Bacteria|p__Firmicutes|c__Clostridia|o__Clostridiales	d__Bacteria	p__Firmicutes	c__Clostridia	o__Clostridiales	NA	NA	NA	37
d__Bacteria|p__Firmicutes|c__Clostridia|o__Clostridiales|f__Peptostreptococcaceae	d__Bacteria	p__Firmicutes	c__Clostridia	o__Clostridiales	f__Peptostreptococcaceae	NA	NA	14
d__Bacteria|p__Firmicutes|c__Clostridia|o__Clostridiales|f__Peptostreptococcaceae|g__Clostridioides	d__Bacteria	p__Firmicutes	c__Clostridia	o__Clostridiales	f__Peptostreptococcaceae	g__Clostridioides	NA	12
d__Bacteria|p__Firmicutes|c__Clostridia|o__Clostridiales|f__Peptostreptococcaceae|g__Clostridioides|s__Clostridioides difficile	d__Bacteria	p__Firmicutes	c__Clostridia	o__Clostridiales	f__Peptostreptococcaceae	g__Clostridioides	s__Clostridioides difficile	12
d__Bacteria|p__Firmicutes|c__Clostridia|o__Clostridiales|f__Peptostreptococcaceae|g__Paeniclostridium	d__Bacteria	p__Firmicutes	c__Clostridia	o__Clostridiales	f__Peptostreptococcaceae	g__Paeniclostridium	NA	1
d__Bacteria|p__Firmicutes|c__Clostridia|o__Clostridiales|f__Peptostreptococcaceae|g__Paeniclostridium|s__Paeniclostridium sordellii	d__Bacteria	p__Firmicutes	c__Clostridia	o__Clostridiales	f__Peptostreptococcaceae	g__Paeniclostridium	s__Paeniclostridium sordellii	1
d__Bacteria|p__Firmicutes|c__Clostridia|o__Clostridiales|f__Peptostreptococcaceae|g__Peptacetobacter	d__Bacteria	p__Firmicutes	c__Clostridia	o__Clostridiales	f__Peptostreptococcaceae	g__Peptacetobacter	NA	1
d__Bacteria|p__Firmicutes|c__Clostridia|o__Clostridiales|f__Peptostreptococcaceae|g__Peptacetobacter|s__Peptacetobacter hiranonis	d__Bacteria	p__Firmicutes	c__Clostridia	o__Clostridiales	f__Peptostreptococcaceae	g__Peptacetobacter	s__Peptacetobacter hiranonis	1
d__Bacteria|p__Firmicutes|c__Clostridia|o__Clostridiales|f__Clostridiaceae	d__Bacteria	p__Firmicutes	c__Clostridia	o__Clostridiales	f__Clostridiaceae	NA	NA	9
d__Bacteria|p__Firmicutes|c__Clostridia|o__Clostridiales|f__Clostridiaceae|g__Clostridium	d__Bacteria	p__Firmicutes	c__Clostridia	o__Clostridiales	f__Clostridiaceae	g__Clostridium	NA	9
d__Bacteria|p__Firmicutes|c__Clostridia|o__Clostridiales|f__Clostridiaceae|g__Clostridium|s__Clostridium perfringens	d__Bacteria	p__Firmicutes	c__Clostridia	o__Clostridiales	f__Clostridiaceae	g__Clostridium	s__Clostridium perfringens	6
d__Bacteria|p__Firmicutes|c__Clostridia|o__Clostridiales|f__Clostridiaceae|g__Clostridium|s__Clostridium isatidis	d__Bacteria	p__Firmicutes	c__Clostridia	o__Clostridiales	f__Clostridiaceae	g__Clostridium	s__Clostridium isatidis	1
d__Bacteria|p__Firmicutes|c__Clostridia|o__Clostridiales|f__Clostridiaceae|g__Clostridium|s__Clostridium sporogenes	d__Bacteria	p__Firmicutes	c__Clostridia	o__Clostridiales	f__Clostridiaceae	g__Clostridium	s__Clostridium sporogenes	1
d__Bacteria|p__Firmicutes|c__Clostridia|o__Clostridiales|f__Lachnospiraceae	d__Bacteria	p__Firmicutes	c__Clostridia	o__Clostridiales	f__Lachnospiraceae	NA	NA	6
d__Bacteria|p__Firmicutes|c__Clostridia|o__Clostridiales|f__Lachnospiraceae|g__Blautia	d__Bacteria	p__Firmicutes	c__Clostridia	o__Clostridiales	f__Lachnospiraceae	g__Blautia	NA	3
d__Bacteria|p__Firmicutes|c__Clostridia|o__Clostridiales|f__Lachnospiraceae|g__Blautia|s__Blautia sp. SC05B48	d__Bacteria	p__Firmicutes	c__Clostridia	o__Clostridiales	f__Lachnospiraceae	g__Blautia	s__Blautia sp. SC05B48	2
d__Bacteria|p__Firmicutes|c__Clostridia|o__Clostridiales|f__Lachnospiraceae|g__Blautia|s__Blautia producta	d__Bacteria	p__Firmicutes	c__Clostridia	o__Clostridiales	f__Lachnospiraceae	g__Blautia	s__Blautia producta	1
d__Bacteria|p__Firmicutes|c__Clostridia|o__Clostridiales|f__Lachnospiraceae|g__Roseburia	d__Bacteria	p__Firmicutes	c__Clostridia	o__Clostridiales	f__Lachnospiraceae	g__Roseburia	NA	2
d__Bacteria|p__Firmicutes|c__Clostridia|o__Clostridiales|f__Lachnospiraceae|g__Roseburia|s__Roseburia hominis	d__Bacteria	p__Firmicutes	c__Clostridia	o__Clostridiales	f__Lachnospiraceae	g__Roseburia	s__Roseburia hominis	2
d__Bacteria|p__Firmicutes|c__Clostridia|o__Clostridiales|f__Lachnospiraceae|g__Enterocloster	d__Bacteria	p__Firmicutes	c__Clostridia	o__Clostridiales	f__Lachnospiraceae	g__Enterocloster	NA	1
d__Bacteria|p__Firmicutes|c__Clostridia|o__Clostridiales|f__Lachnospiraceae|g__Enterocloster|s__Enterocloster bolteae	d__Bacteria	p__Firmicutes	c__Clostridia	o__Clostridiales	f__Lachnospiraceae	g__Enterocloster	s__Enterocloster bolteae	1
d__Bacteria|p__Firmicutes|c__Clostridia|o__Clostridiales|f__Ruminococcaceae	d__Bacteria	p__Firmicutes	c__Clostridia	o__Clostridiales	f__Ruminococcaceae	NA	NA	5
d__Bacteria|p__Firmicutes|c__Clostridia|o__Clostridiales|f__Ruminococcaceae|g__Faecalibacterium	d__Bacteria	p__Firmicutes	c__Clostridia	o__Clostridiales	f__Ruminococcaceae	g__Faecalibacterium	NA	4
d__Bacteria|p__Firmicutes|c__Clostridia|o__Clostridiales|f__Ruminococcaceae|g__Faecalibacterium|s__Faecalibacterium prausnitzii	d__Bacteria	p__Firmicutes	c__Clostridia	o__Clostridiales	f__Ruminococcaceae	g__Faecalibacterium	s__Faecalibacterium prausnitzii	4
d__Bacteria|p__Firmicutes|c__Clostridia|o__Clostridiales|f__Ruminococcaceae|g__Ruminococcus	d__Bacteria	p__Firmicutes	c__Clostridia	o__Clostridiales	f__Ruminococcaceae	g__Ruminococcus	NA	1
d__Bacteria|p__Firmicutes|c__Clostridia|o__Clostridiales|f__Ruminococcaceae|g__Ruminococcus|s__Ruminococcus albus	d__Bacteria	p__Firmicutes	c__Clostridia	o__Clostridiales	f__Ruminococcaceae	g__Ruminococcus	s__Ruminococcus albus	1
d__Bacteria|p__Firmicutes|c__Clostridia|o__Clostridiales|g__Massilistercora	d__Bacteria	p__Firmicutes	c__Clostridia	o__Clostridiales	g__Massilistercora	NA	NA	2
d__Bacteria|p__Firmicutes|c__Clostridia|o__Clostridiales|g__Massilistercora|s__Massilistercora timonensis	d__Bacteria	p__Firmicutes	c__Clostridia	o__Clostridiales	g__Massilistercora	s__Massilistercora timonensis	NA	2
d__Bacteria|p__Firmicutes|c__Clostridia|o__Clostridiales|f__Oscillospiraceae	d__Bacteria	p__Firmicutes	c__Clostridia	o__Clostridiales	f__Oscillospiraceae	NA	NA	1
d__Bacteria|p__Firmicutes|c__Clostridia|o__Clostridiales|f__Oscillospiraceae|g__Oscillibacter	d__Bacteria	p__Firmicutes	c__Clostridia	o__Clostridiales	f__Oscillospiraceae	g__Oscillibacter	NA	1
d__Bacteria|p__Firmicutes|c__Clostridia|o__Clostridiales|f__Oscillospiraceae|g__Oscillibacter|s__Oscillibacter sp. PEA192	d__Bacteria	p__Firmicutes	c__Clostridia	o__Clostridiales	f__Oscillospiraceae	g__Oscillibacter	s__Oscillibacter sp. PEA192	1
d__Bacteria|p__Firmicutes|c__Erysipelotrichia	d__Bacteria	p__Firmicutes	c__Erysipelotrichia	NA	NA	NA	NA	2
d__Bacteria|p__Firmicutes|c__Erysipelotrichia|o__Erysipelotrichales	d__Bacteria	p__Firmicutes	c__Erysipelotrichia	o__Erysipelotrichales	NA	NA	NA	2
d__Bacteria|p__Firmicutes|c__Erysipelotrichia|o__Erysipelotrichales|f__Erysipelotrichaceae	d__Bacteria	p__Firmicutes	c__Erysipelotrichia	o__Erysipelotrichales	f__Erysipelotrichaceae	NA	NA	2
d__Bacteria|p__Firmicutes|c__Erysipelotrichia|o__Erysipelotrichales|f__Erysipelotrichaceae|g__Faecalitalea	d__Bacteria	p__Firmicutes	c__Erysipelotrichia	o__Erysipelotrichales	f__Erysipelotrichaceae	g__Faecalitalea	NA	1
d__Bacteria|p__Firmicutes|c__Erysipelotrichia|o__Erysipelotrichales|f__Erysipelotrichaceae|g__Faecalitalea|s__Faecalitalea cylindroides	d__Bacteria	p__Firmicutes	c__Erysipelotrichia	o__Erysipelotrichales	f__Erysipelotrichaceae	g__Faecalitalea	s__Faecalitalea cylindroides	1
d__Bacteria|p__Firmicutes|c__Erysipelotrichia|o__Erysipelotrichales|f__Erysipelotrichaceae|g__Intestinibaculum	d__Bacteria	p__Firmicutes	c__Erysipelotrichia	o__Erysipelotrichales	f__Erysipelotrichaceae	g__Intestinibaculum	NA	1
d__Bacteria|p__Firmicutes|c__Erysipelotrichia|o__Erysipelotrichales|f__Erysipelotrichaceae|g__Intestinibaculum|s__Intestinibaculum porci	d__Bacteria	p__Firmicutes	c__Erysipelotrichia	o__Erysipelotrichales	f__Erysipelotrichaceae	g__Intestinibaculum	s__Intestinibaculum porci	1
d__Bacteria|p__Firmicutes|c__Negativicutes	d__Bacteria	p__Firmicutes	c__Negativicutes	NA	NA	NA	NA	2
d__Bacteria|p__Actinobacteria	d__Bacteria	p__Actinobacteria	NA	NA	NA	NA	NA	70
d__Bacteria|p__Actinobacteria|c__Actinomycetia	d__Bacteria	p__Actinobacteria	c__Actinomycetia	NA	NA	NA	NA	65
d__Bacteria|p__Actinobacteria|c__Actinomycetia|o__Micrococcales	d__Bacteria	p__Actinobacteria	c__Actinomycetia	o__Micrococcales	NA	NA	NA	29
d__Bacteria|p__Actinobacteria|c__Actinomycetia|o__Micrococcales|f__Micrococcaceae	d__Bacteria	p__Actinobacteria	c__Actinomycetia	o__Micrococcales	f__Micrococcaceae	NA	NA	28
d__Bacteria|p__Actinobacteria|c__Actinomycetia|o__Micrococcales|f__Micrococcaceae|g__Rothia	d__Bacteria	p__Actinobacteria	c__Actinomycetia	o__Micrococcales	f__Micrococcaceae	g__Rothia	NA	11
d__Bacteria|p__Actinobacteria|c__Actinomycetia|o__Micrococcales|f__Micrococcaceae|g__Rothia|s__Rothia nasimurium	d__Bacteria	p__Actinobacteria	c__Actinomycetia	o__Micrococcales	f__Micrococcaceae	g__Rothia	s__Rothia nasimurium	11
d__Bacteria|p__Actinobacteria|c__Actinomycetia|o__Micrococcales|f__Micrococcaceae|g__Glutamicibacter	d__Bacteria	p__Actinobacteria	c__Actinomycetia	o__Micrococcales	f__Micrococcaceae	g__Glutamicibacter	NA	11
d__Bacteria|p__Actinobacteria|c__Actinomycetia|o__Micrococcales|f__Micrococcaceae|g__Glutamicibacter|s__Glutamicibacter protophormiae	d__Bacteria	p__Actinobacteria	c__Actinomycetia	o__Micrococcales	f__Micrococcaceae	g__Glutamicibacter	s__Glutamicibacter protophormiae	11
d__Bacteria|p__Actinobacteria|c__Actinomycetia|o__Micrococcales|f__Micrococcaceae|g__Micrococcus	d__Bacteria	p__Actinobacteria	c__Actinomycetia	o__Micrococcales	f__Micrococcaceae	g__Micrococcus	NA	4
d__Bacteria|p__Actinobacteria|c__Actinomycetia|o__Micrococcales|f__Micrococcaceae|g__Micrococcus|s__Micrococcus luteus	d__Bacteria	p__Actinobacteria	c__Actinomycetia	o__Micrococcales	f__Micrococcaceae	g__Micrococcus	s__Micrococcus luteus	4
d__Bacteria|p__Actinobacteria|c__Actinomycetia|o__Micrococcales|f__Micrococcaceae|g__Citricoccus	d__Bacteria	p__Actinobacteria	c__Actinomycetia	o__Micrococcales	f__Micrococcaceae	g__Citricoccus	NA	1
d__Bacteria|p__Actinobacteria|c__Actinomycetia|o__Micrococcales|f__Micrococcaceae|g__Citricoccus|s__Citricoccus sp. SGAir0253	d__Bacteria	p__Actinobacteria	c__Actinomycetia	o__Micrococcales	f__Micrococcaceae	g__Citricoccus	s__Citricoccus sp. SGAir0253	1
d__Bacteria|p__Actinobacteria|c__Actinomycetia|o__Micrococcales|f__Brevibacteriaceae	d__Bacteria	p__Actinobacteria	c__Actinomycetia	o__Micrococcales	f__Brevibacteriaceae	NA	NA	1
d__Bacteria|p__Actinobacteria|c__Actinomycetia|o__Micrococcales|f__Brevibacteriaceae|g__Brevibacterium	d__Bacteria	p__Actinobacteria	c__Actinomycetia	o__Micrococcales	f__Brevibacteriaceae	g__Brevibacterium	NA	1
d__Bacteria|p__Actinobacteria|c__Actinomycetia|o__Micrococcales|f__Brevibacteriaceae|g__Brevibacterium|s__Brevibacterium luteolum	d__Bacteria	p__Actinobacteria	c__Actinomycetia	o__Micrococcales	f__Brevibacteriaceae	g__Brevibacterium	s__Brevibacterium luteolum	1
d__Bacteria|p__Actinobacteria|c__Actinomycetia|o__Actinomycetales	d__Bacteria	p__Actinobacteria	c__Actinomycetia	o__Actinomycetales	NA	NA	NA	14
d__Bacteria|p__Actinobacteria|c__Actinomycetia|o__Actinomycetales|f__Actinomycetaceae	d__Bacteria	p__Actinobacteria	c__Actinomycetia	o__Actinomycetales	f__Actinomycetaceae	NA	NA	14
d__Bacteria|p__Actinobacteria|c__Actinomycetia|o__Actinomycetales|f__Actinomycetaceae|g__Trueperella	d__Bacteria	p__Actinobacteria	c__Actinomycetia	o__Actinomycetales	f__Actinomycetaceae	g__Trueperella	NA	14
d__Bacteria|p__Actinobacteria|c__Actinomycetia|o__Actinomycetales|f__Actinomycetaceae|g__Trueperella|s__Trueperella pyogenes	d__Bacteria	p__Actinobacteria	c__Actinomycetia	o__Actinomycetales	f__Actinomycetaceae	g__Trueperella	s__Trueperella pyogenes	14
d__Bacteria|p__Actinobacteria|c__Actinomycetia|o__Corynebacteriales	d__Bacteria	p__Actinobacteria	c__Actinomycetia	o__Corynebacteriales	NA	NA	NA	12
d__Bacteria|p__Actinobacteria|c__Actinomycetia|o__Corynebacteriales|f__Corynebacteriaceae	d__Bacteria	p__Actinobacteria	c__Actinomycetia	o__Corynebacteriales	f__Corynebacteriaceae	NA	NA	6
d__Bacteria|p__Actinobacteria|c__Actinomycetia|o__Corynebacteriales|f__Corynebacteriaceae|g__Corynebacterium	d__Bacteria	p__Actinobacteria	c__Actinomycetia	o__Corynebacteriales	f__Corynebacteriaceae	g__Corynebacterium	NA	6
d__Bacteria|p__Actinobacteria|c__Actinomycetia|o__Corynebacteriales|f__Corynebacteriaceae|g__Corynebacterium|s__Corynebacterium diphtheriae	d__Bacteria	p__Actinobacteria	c__Actinomycetia	o__Corynebacteriales	f__Corynebacteriaceae	g__Corynebacterium	s__Corynebacterium diphtheriae	2
d__Bacteria|p__Actinobacteria|c__Actinomycetia|o__Corynebacteriales|f__Corynebacteriaceae|g__Corynebacterium|s__Corynebacterium sp. NML98-0116	d__Bacteria	p__Actinobacteria	c__Actinomycetia	o__Corynebacteriales	f__Corynebacteriaceae	g__Corynebacterium	s__Corynebacterium sp. NML98-0116	1
d__Bacteria|p__Actinobacteria|c__Actinomycetia|o__Corynebacteriales|f__Corynebacteriaceae|g__Corynebacterium|s__Corynebacterium xerosis	d__Bacteria	p__Actinobacteria	c__Actinomycetia	o__Corynebacteriales	f__Corynebacteriaceae	g__Corynebacterium	s__Corynebacterium xerosis	1
d__Bacteria|p__Actinobacteria|c__Actinomycetia|o__Corynebacteriales|f__Nocardiaceae	d__Bacteria	p__Actinobacteria	c__Actinomycetia	o__Corynebacteriales	f__Nocardiaceae	NA	NA	4
d__Bacteria|p__Actinobacteria|c__Actinomycetia|o__Corynebacteriales|f__Nocardiaceae|g__Rhodococcus	d__Bacteria	p__Actinobacteria	c__Actinomycetia	o__Corynebacteriales	f__Nocardiaceae	g__Rhodococcus	NA	4
d__Bacteria|p__Actinobacteria|c__Actinomycetia|o__Corynebacteriales|f__Nocardiaceae|g__Rhodococcus|s__Rhodococcus erythropolis	d__Bacteria	p__Actinobacteria	c__Actinomycetia	o__Corynebacteriales	f__Nocardiaceae	g__Rhodococcus	s__Rhodococcus erythropolis	1
d__Bacteria|p__Actinobacteria|c__Actinomycetia|o__Corynebacteriales|f__Nocardiaceae|g__Rhodococcus|s__Rhodococcus sp. YL-1	d__Bacteria	p__Actinobacteria	c__Actinomycetia	o__Corynebacteriales	f__Nocardiaceae	g__Rhodococcus	s__Rhodococcus sp. YL-1	1
d__Bacteria|p__Actinobacteria|c__Actinomycetia|o__Corynebacteriales|f__Nocardiaceae|g__Rhodococcus|s__Rhodococcus qingshengii	d__Bacteria	p__Actinobacteria	c__Actinomycetia	o__Corynebacteriales	f__Nocardiaceae	g__Rhodococcus	s__Rhodococcus qingshengii	1
d__Bacteria|p__Actinobacteria|c__Actinomycetia|o__Corynebacteriales|f__Mycobacteriaceae	d__Bacteria	p__Actinobacteria	c__Actinomycetia	o__Corynebacteriales	f__Mycobacteriaceae	NA	NA	2
d__Bacteria|p__Actinobacteria|c__Actinomycetia|o__Corynebacteriales|f__Mycobacteriaceae|g__Mycobacterium	d__Bacteria	p__Actinobacteria	c__Actinomycetia	o__Corynebacteriales	f__Mycobacteriaceae	g__Mycobacterium	NA	2
d__Bacteria|p__Actinobacteria|c__Actinomycetia|o__Corynebacteriales|f__Mycobacteriaceae|g__Mycobacterium|s__Mycobacterium sp. YC-RL4	d__Bacteria	p__Actinobacteria	c__Actinomycetia	o__Corynebacteriales	f__Mycobacteriaceae	g__Mycobacterium	s__Mycobacterium sp. YC-RL4	2
d__Bacteria|p__Actinobacteria|c__Actinomycetia|o__Bifidobacteriales	d__Bacteria	p__Actinobacteria	c__Actinomycetia	o__Bifidobacteriales	NA	NA	NA	2
d__Bacteria|p__Actinobacteria|c__Actinomycetia|o__Bifidobacteriales|f__Bifidobacteriaceae	d__Bacteria	p__Actinobacteria	c__Actinomycetia	o__Bifidobacteriales	f__Bifidobacteriaceae	NA	NA	2
d__Bacteria|p__Actinobacteria|c__Actinomycetia|o__Bifidobacteriales|f__Bifidobacteriaceae|g__Bifidobacterium	d__Bacteria	p__Actinobacteria	c__Actinomycetia	o__Bifidobacteriales	f__Bifidobacteriaceae	g__Bifidobacterium	NA	2
d__Bacteria|p__Actinobacteria|c__Actinomycetia|o__Bifidobacteriales|f__Bifidobacteriaceae|g__Bifidobacterium|s__Bifidobacterium longum	d__Bacteria	p__Actinobacteria	c__Actinomycetia	o__Bifidobacteriales	f__Bifidobacteriaceae	g__Bifidobacterium	s__Bifidobacterium longum	1
d__Bacteria|p__Actinobacteria|c__Actinomycetia|o__Bifidobacteriales|f__Bifidobacteriaceae|g__Bifidobacterium|s__Bifidobacterium animalis	d__Bacteria	p__Actinobacteria	c__Actinomycetia	o__Bifidobacteriales	f__Bifidobacteriaceae	g__Bifidobacterium	s__Bifidobacterium animalis	1
d__Bacteria|p__Actinobacteria|c__Actinomycetia|o__Propionibacteriales	d__Bacteria	p__Actinobacteria	c__Actinomycetia	o__Propionibacteriales	NA	NA	NA	1
d__Bacteria|p__Actinobacteria|c__Actinomycetia|o__Propionibacteriales|f__Propionibacteriaceae	d__Bacteria	p__Actinobacteria	c__Actinomycetia	o__Propionibacteriales	f__Propionibacteriaceae	NA	NA	1
d__Bacteria|p__Actinobacteria|c__Actinomycetia|o__Propionibacteriales|f__Propionibacteriaceae|g__Tessaracoccus	d__Bacteria	p__Actinobacteria	c__Actinomycetia	o__Propionibacteriales	f__Propionibacteriaceae	g__Tessaracoccus	NA	1
d__Bacteria|p__Actinobacteria|c__Actinomycetia|o__Propionibacteriales|f__Propionibacteriaceae|g__Tessaracoccus|s__Tessaracoccus aquimaris	d__Bacteria	p__Actinobacteria	c__Actinomycetia	o__Propionibacteriales	f__Propionibacteriaceae	g__Tessaracoccus	s__Tessaracoccus aquimaris	1
d__Bacteria|p__Actinobacteria|c__Actinomycetia|o__Pseudonocardiales	d__Bacteria	p__Actinobacteria	c__Actinomycetia	o__Pseudonocardiales	NA	NA	NA	1
d__Bacteria|p__Actinobacteria|c__Actinomycetia|o__Pseudonocardiales|f__Pseudonocardiaceae	d__Bacteria	p__Actinobacteria	c__Actinomycetia	o__Pseudonocardiales	f__Pseudonocardiaceae	NA	NA	1
d__Bacteria|p__Actinobacteria|c__Actinomycetia|o__Pseudonocardiales|f__Pseudonocardiaceae|g__Pseudonocardia	d__Bacteria	p__Actinobacteria	c__Actinomycetia	o__Pseudonocardiales	f__Pseudonocardiaceae	g__Pseudonocardia	NA	1
d__Bacteria|p__Actinobacteria|c__Actinomycetia|o__Pseudonocardiales|f__Pseudonocardiaceae|g__Pseudonocardia|s__Pseudonocardia sp. HH130629-09	d__Bacteria	p__Actinobacteria	c__Actinomycetia	o__Pseudonocardiales	f__Pseudonocardiaceae	g__Pseudonocardia	s__Pseudonocardia sp. HH130629-09	1
d__Bacteria|p__Actinobacteria|c__Coriobacteriia	d__Bacteria	p__Actinobacteria	c__Coriobacteriia	NA	NA	NA	NA	3
d__Bacteria|p__Actinobacteria|c__Coriobacteriia|o__Coriobacteriales	d__Bacteria	p__Actinobacteria	c__Coriobacteriia	o__Coriobacteriales	NA	NA	NA	3
d__Bacteria|p__Bacteroidetes	d__Bacteria	p__Bacteroidetes	NA	NA	NA	NA	NA	110
d__Bacteria|p__Bacteroidetes|c__Bacteroidia	d__Bacteria	p__Bacteroidetes	c__Bacteroidia	NA	NA	NA	NA	57
d__Bacteria|p__Bacteroidetes|c__Bacteroidia|o__Bacteroidales	d__Bacteria	p__Bacteroidetes	c__Bacteroidia	o__Bacteroidales	NA	NA	NA	57
d__Bacteria|p__Bacteroidetes|c__Bacteroidia|o__Bacteroidales|f__Bacteroidaceae	d__Bacteria	p__Bacteroidetes	c__Bacteroidia	o__Bacteroidales	f__Bacteroidaceae	NA	NA	11
d__Bacteria|p__Bacteroidetes|c__Bacteroidia|o__Bacteroidales|f__Bacteroidaceae|g__Bacteroides	d__Bacteria	p__Bacteroidetes	c__Bacteroidia	o__Bacteroidales	f__Bacteroidaceae	g__Bacteroides	NA	11
d__Bacteria|p__Bacteroidetes|c__Bacteroidia|o__Bacteroidales|f__Bacteroidaceae|g__Bacteroides|s__Bacteroides fragilis	d__Bacteria	p__Bacteroidetes	c__Bacteroidia	o__Bacteroidales	f__Bacteroidaceae	g__Bacteroides	s__Bacteroides fragilis	6
d__Bacteria|p__Bacteroidetes|c__Bacteroidia|o__Bacteroidales|f__Bacteroidaceae|g__Bacteroides|s__Bacteroides sp. HF-5287	d__Bacteria	p__Bacteroidetes	c__Bacteroidia	o__Bacteroidales	f__Bacteroidaceae	g__Bacteroides	s__Bacteroides sp. HF-5287	2
d__Bacteria|p__Bacteroidetes|c__Bacteroidia|o__Bacteroidales|f__Bacteroidaceae|g__Bacteroides|s__Bacteroides thetaiotaomicron	d__Bacteria	p__Bacteroidetes	c__Bacteroidia	o__Bacteroidales	f__Bacteroidaceae	g__Bacteroides	s__Bacteroides thetaiotaomicron	1
d__Bacteria|p__Bacteroidetes|c__Bacteroidia|o__Bacteroidales|f__Bacteroidaceae|g__Bacteroides|s__Bacteroides coprosuis	d__Bacteria	p__Bacteroidetes	c__Bacteroidia	o__Bacteroidales	f__Bacteroidaceae	g__Bacteroides	s__Bacteroides coprosuis	1
d__Bacteria|p__Bacteroidetes|c__Bacteroidia|o__Bacteroidales|f__Muribaculaceae	d__Bacteria	p__Bacteroidetes	c__Bacteroidia	o__Bacteroidales	f__Muribaculaceae	NA	NA	8
d__Bacteria|p__Bacteroidetes|c__Bacteroidia|o__Bacteroidales|f__Muribaculaceae|g__Muribaculum	d__Bacteria	p__Bacteroidetes	c__Bacteroidia	o__Bacteroidales	f__Muribaculaceae	g__Muribaculum	NA	8
d__Bacteria|p__Bacteroidetes|c__Bacteroidia|o__Bacteroidales|f__Muribaculaceae|g__Muribaculum|s__Muribaculum gordoncarteri	d__Bacteria	p__Bacteroidetes	c__Bacteroidia	o__Bacteroidales	f__Muribaculaceae	g__Muribaculum	s__Muribaculum gordoncarteri	8
d__Bacteria|p__Bacteroidetes|c__Bacteroidia|o__Bacteroidales|f__Rikenellaceae	d__Bacteria	p__Bacteroidetes	c__Bacteroidia	o__Bacteroidales	f__Rikenellaceae	NA	NA	7
d__Bacteria|p__Bacteroidetes|c__Bacteroidia|o__Bacteroidales|f__Rikenellaceae|g__Alistipes	d__Bacteria	p__Bacteroidetes	c__Bacteroidia	o__Bacteroidales	f__Rikenellaceae	g__Alistipes	NA	7
d__Bacteria|p__Bacteroidetes|c__Bacteroidia|o__Bacteroidales|f__Rikenellaceae|g__Alistipes|s__Alistipes indistinctus	d__Bacteria	p__Bacteroidetes	c__Bacteroidia	o__Bacteroidales	f__Rikenellaceae	g__Alistipes	s__Alistipes indistinctus	5
d__Bacteria|p__Bacteroidetes|c__Bacteroidia|o__Bacteroidales|f__Rikenellaceae|g__Alistipes|s__Alistipes shahii	d__Bacteria	p__Bacteroidetes	c__Bacteroidia	o__Bacteroidales	f__Rikenellaceae	g__Alistipes	s__Alistipes shahii	1
d__Bacteria|p__Bacteroidetes|c__Bacteroidia|o__Bacteroidales|f__Rikenellaceae|g__Alistipes|s__Alistipes communis	d__Bacteria	p__Bacteroidetes	c__Bacteroidia	o__Bacteroidales	f__Rikenellaceae	g__Alistipes	s__Alistipes communis	1
d__Bacteria|p__Bacteroidetes|c__Bacteroidia|o__Bacteroidales|f__Prevotellaceae	d__Bacteria	p__Bacteroidetes	c__Bacteroidia	o__Bacteroidales	f__Prevotellaceae	NA	NA	4
d__Bacteria|p__Bacteroidetes|c__Bacteroidia|o__Bacteroidales|f__Prevotellaceae|g__Prevotella	d__Bacteria	p__Bacteroidetes	c__Bacteroidia	o__Bacteroidales	f__Prevotellaceae	g__Prevotella	NA	4
d__Bacteria|p__Bacteroidetes|c__Bacteroidia|o__Bacteroidales|f__Prevotellaceae|g__Prevotella|s__Prevotella copri	d__Bacteria	p__Bacteroidetes	c__Bacteroidia	o__Bacteroidales	f__Prevotellaceae	g__Prevotella	s__Prevotella copri	3
d__Bacteria|p__Bacteroidetes|c__Bacteroidia|o__Bacteroidales|g__Phocaeicola	d__Bacteria	p__Bacteroidetes	c__Bacteroidia	o__Bacteroidales	g__Phocaeicola	NA	NA	3
d__Bacteria|p__Bacteroidetes|c__Bacteroidia|o__Bacteroidales|g__Phocaeicola|s__Phocaeicola vulgatus	d__Bacteria	p__Bacteroidetes	c__Bacteroidia	o__Bacteroidales	g__Phocaeicola	s__Phocaeicola vulgatus	NA	1
d__Bacteria|p__Bacteroidetes|c__Bacteroidia|o__Bacteroidales|g__Phocaeicola|s__Phocaeicola coprophilus	d__Bacteria	p__Bacteroidetes	c__Bacteroidia	o__Bacteroidales	g__Phocaeicola	s__Phocaeicola coprophilus	NA	1
d__Bacteria|p__Bacteroidetes|c__Bacteroidia|o__Bacteroidales|f__Tannerellaceae	d__Bacteria	p__Bacteroidetes	c__Bacteroidia	o__Bacteroidales	f__Tannerellaceae	NA	NA	3
d__Bacteria|p__Bacteroidetes|c__Bacteroidia|o__Bacteroidales|f__Tannerellaceae|g__Parabacteroides	d__Bacteria	p__Bacteroidetes	c__Bacteroidia	o__Bacteroidales	f__Tannerellaceae	g__Parabacteroides	NA	2
d__Bacteria|p__Bacteroidetes|c__Bacteroidia|o__Bacteroidales|f__Tannerellaceae|g__Parabacteroides|s__Parabacteroides distasonis	d__Bacteria	p__Bacteroidetes	c__Bacteroidia	o__Bacteroidales	f__Tannerellaceae	g__Parabacteroides	s__Parabacteroides distasonis	1
d__Bacteria|p__Bacteroidetes|c__Bacteroidia|o__Bacteroidales|f__Tannerellaceae|g__Tannerella	d__Bacteria	p__Bacteroidetes	c__Bacteroidia	o__Bacteroidales	f__Tannerellaceae	g__Tannerella	NA	1
d__Bacteria|p__Bacteroidetes|c__Bacteroidia|o__Bacteroidales|f__Tannerellaceae|g__Tannerella|s__Tannerella sp. oral taxon HOT-286	d__Bacteria	p__Bacteroidetes	c__Bacteroidia	o__Bacteroidales	f__Tannerellaceae	g__Tannerella	s__Tannerella sp. oral taxon HOT-286	1
d__Bacteria|p__Bacteroidetes|c__Bacteroidia|o__Bacteroidales|f__Barnesiellaceae	d__Bacteria	p__Bacteroidetes	c__Bacteroidia	o__Bacteroidales	f__Barnesiellaceae	NA	NA	1
d__Bacteria|p__Bacteroidetes|c__Bacteroidia|o__Bacteroidales|f__Barnesiellaceae|g__Coprobacter	d__Bacteria	p__Bacteroidetes	c__Bacteroidia	o__Bacteroidales	f__Barnesiellaceae	g__Coprobacter	NA	1
d__Bacteria|p__Bacteroidetes|c__Bacteroidia|o__Bacteroidales|f__Barnesiellaceae|g__Coprobacter|s__Coprobacter sp. 2CBH44	d__Bacteria	p__Bacteroidetes	c__Bacteroidia	o__Bacteroidales	f__Barnesiellaceae	g__Coprobacter	s__Coprobacter sp. 2CBH44	1
d__Bacteria|p__Bacteroidetes|c__Flavobacteriia	d__Bacteria	p__Bacteroidetes	c__Flavobacteriia	NA	NA	NA	NA	39
d__Bacteria|p__Bacteroidetes|c__Flavobacteriia|o__Flavobacteriales	d__Bacteria	p__Bacteroidetes	c__Flavobacteriia	o__Flavobacteriales	NA	NA	NA	39
d__Bacteria|p__Bacteroidetes|c__Flavobacteriia|o__Flavobacteriales|f__Weeksellaceae	d__Bacteria	p__Bacteroidetes	c__Flavobacteriia	o__Flavobacteriales	f__Weeksellaceae	NA	NA	35
d__Bacteria|p__Bacteroidetes|c__Flavobacteriia|o__Flavobacteriales|f__Weeksellaceae|g__Chryseobacterium	d__Bacteria	p__Bacteroidetes	c__Flavobacteriia	o__Flavobacteriales	f__Weeksellaceae	g__Chryseobacterium	NA	11
d__Bacteria|p__Bacteroidetes|c__Flavobacteriia|o__Flavobacteriales|f__Weeksellaceae|g__Chryseobacterium|s__Chryseobacterium sp. POL2	d__Bacteria	p__Bacteroidetes	c__Flavobacteriia	o__Flavobacteriales	f__Weeksellaceae	g__Chryseobacterium	s__Chryseobacterium sp. POL2	3
d__Bacteria|p__Bacteroidetes|c__Flavobacteriia|o__Flavobacteriales|f__Weeksellaceae|g__Chryseobacterium|s__Chryseobacterium sp.	d__Bacteria	p__Bacteroidetes	c__Flavobacteriia	o__Flavobacteriales	f__Weeksellaceae	g__Chryseobacterium	s__Chryseobacterium sp.	1
d__Bacteria|p__Bacteroidetes|c__Flavobacteriia|o__Flavobacteriales|f__Weeksellaceae|g__Chryseobacterium|s__Chryseobacterium sp. NEB161	d__Bacteria	p__Bacteroidetes	c__Flavobacteriia	o__Flavobacteriales	f__Weeksellaceae	g__Chryseobacterium	s__Chryseobacterium sp. NEB161	1
d__Bacteria|p__Bacteroidetes|c__Flavobacteriia|o__Flavobacteriales|f__Weeksellaceae|g__Chryseobacterium|s__Chryseobacterium sp. 6424	d__Bacteria	p__Bacteroidetes	c__Flavobacteriia	o__Flavobacteriales	f__Weeksellaceae	g__Chryseobacterium	s__Chryseobacterium sp. 6424	1
d__Bacteria|p__Bacteroidetes|c__Flavobacteriia|o__Flavobacteriales|f__Weeksellaceae|g__Chryseobacterium|s__Chryseobacterium sp. SNU WT5	d__Bacteria	p__Bacteroidetes	c__Flavobacteriia	o__Flavobacteriales	f__Weeksellaceae	g__Chryseobacterium	s__Chryseobacterium sp. SNU WT5	1
d__Bacteria|p__Bacteroidetes|c__Flavobacteriia|o__Flavobacteriales|f__Weeksellaceae|g__Chryseobacterium|s__Chryseobacterium indoltheticum	d__Bacteria	p__Bacteroidetes	c__Flavobacteriia	o__Flavobacteriales	f__Weeksellaceae	g__Chryseobacterium	s__Chryseobacterium indoltheticum	2
d__Bacteria|p__Bacteroidetes|c__Flavobacteriia|o__Flavobacteriales|f__Weeksellaceae|g__Chryseobacterium|s__Chryseobacterium indologenes	d__Bacteria	p__Bacteroidetes	c__Flavobacteriia	o__Flavobacteriales	f__Weeksellaceae	g__Chryseobacterium	s__Chryseobacterium indologenes	1
d__Bacteria|p__Bacteroidetes|c__Flavobacteriia|o__Flavobacteriales|f__Weeksellaceae|g__Chryseobacterium|s__Chryseobacterium carnipullorum	d__Bacteria	p__Bacteroidetes	c__Flavobacteriia	o__Flavobacteriales	f__Weeksellaceae	g__Chryseobacterium	s__Chryseobacterium carnipullorum	1
d__Bacteria|p__Bacteroidetes|c__Flavobacteriia|o__Flavobacteriales|f__Weeksellaceae|g__Riemerella	d__Bacteria	p__Bacteroidetes	c__Flavobacteriia	o__Flavobacteriales	f__Weeksellaceae	g__Riemerella	NA	5
d__Bacteria|p__Bacteroidetes|c__Flavobacteriia|o__Flavobacteriales|f__Weeksellaceae|g__Riemerella|s__Riemerella anatipestifer	d__Bacteria	p__Bacteroidetes	c__Flavobacteriia	o__Flavobacteriales	f__Weeksellaceae	g__Riemerella	s__Riemerella anatipestifer	5
d__Bacteria|p__Bacteroidetes|c__Flavobacteriia|o__Flavobacteriales|f__Weeksellaceae|g__Empedobacter	d__Bacteria	p__Bacteroidetes	c__Flavobacteriia	o__Flavobacteriales	f__Weeksellaceae	g__Empedobacter	NA	4
d__Bacteria|p__Bacteroidetes|c__Flavobacteriia|o__Flavobacteriales|f__Weeksellaceae|g__Empedobacter|s__Empedobacter falsenii	d__Bacteria	p__Bacteroidetes	c__Flavobacteriia	o__Flavobacteriales	f__Weeksellaceae	g__Empedobacter	s__Empedobacter falsenii	2
d__Bacteria|p__Bacteroidetes|c__Flavobacteriia|o__Flavobacteriales|f__Weeksellaceae|g__Empedobacter|s__Empedobacter stercoris	d__Bacteria	p__Bacteroidetes	c__Flavobacteriia	o__Flavobacteriales	f__Weeksellaceae	g__Empedobacter	s__Empedobacter stercoris	1
d__Bacteria|p__Bacteroidetes|c__Flavobacteriia|o__Flavobacteriales|f__Weeksellaceae|g__Elizabethkingia	d__Bacteria	p__Bacteroidetes	c__Flavobacteriia	o__Flavobacteriales	f__Weeksellaceae	g__Elizabethkingia	NA	1
d__Bacteria|p__Bacteroidetes|c__Flavobacteriia|o__Flavobacteriales|f__Weeksellaceae|g__Elizabethkingia|s__Elizabethkingia sp. JS20170427COW	d__Bacteria	p__Bacteroidetes	c__Flavobacteriia	o__Flavobacteriales	f__Weeksellaceae	g__Elizabethkingia	s__Elizabethkingia sp. JS20170427COW	1
d__Bacteria|p__Bacteroidetes|c__Flavobacteriia|o__Flavobacteriales|f__Flavobacteriaceae	d__Bacteria	p__Bacteroidetes	c__Flavobacteriia	o__Flavobacteriales	f__Flavobacteriaceae	NA	NA	2
d__Bacteria|p__Bacteroidetes|c__Flavobacteriia|o__Flavobacteriales|f__Flavobacteriaceae|g__Flavobacterium	d__Bacteria	p__Bacteroidetes	c__Flavobacteriia	o__Flavobacteriales	f__Flavobacteriaceae	g__Flavobacterium	NA	2
d__Bacteria|p__Bacteroidetes|c__Flavobacteriia|o__Flavobacteriales|f__Flavobacteriaceae|g__Flavobacterium|s__Flavobacterium anhuiense	d__Bacteria	p__Bacteroidetes	c__Flavobacteriia	o__Flavobacteriales	f__Flavobacteriaceae	g__Flavobacterium	s__Flavobacterium anhuiense	2
d__Bacteria|p__Fusobacteria	d__Bacteria	p__Fusobacteria	NA	NA	NA	NA	NA	1
d__Bacteria|p__Fusobacteria|c__Fusobacteriia	d__Bacteria	p__Fusobacteria	c__Fusobacteriia	NA	NA	NA	NA	1
d__Bacteria|p__Fusobacteria|c__Fusobacteriia|o__Fusobacteriales	d__Bacteria	p__Fusobacteria	c__Fusobacteriia	o__Fusobacteriales	NA	NA	NA	1
d__Bacteria|p__Fusobacteria|c__Fusobacteriia|o__Fusobacteriales|f__Fusobacteriaceae	d__Bacteria	p__Fusobacteria	c__Fusobacteriia	o__Fusobacteriales	f__Fusobacteriaceae	NA	NA	1
d__Bacteria|p__Fusobacteria|c__Fusobacteriia|o__Fusobacteriales|f__Fusobacteriaceae|g__Fusobacterium	d__Bacteria	p__Fusobacteria	c__Fusobacteriia	o__Fusobacteriales	f__Fusobacteriaceae	g__Fusobacterium	NA	1
d__Bacteria|p__Fusobacteria|c__Fusobacteriia|o__Fusobacteriales|f__Fusobacteriaceae|g__Fusobacterium|s__Fusobacterium sp. NSJ-57	d__Bacteria	p__Fusobacteria	c__Fusobacteriia	o__Fusobacteriales	f__Fusobacteriaceae	g__Fusobacterium	s__Fusobacterium sp. NSJ-57	1

## Sheet: Fig. 4b
Geneid	ARO_Name	ContigID	contig_kraken2
All_lung_k141_20058_3	adeF	All_lung_k141_20058	d__Bacteria|p__Proteobacteria|c__Alphaproteobacteria|o__Rhizobiales|f__Rhizobiaceae|g__Rhizobium|s__Rhizobium oryzihabitans
All_lung_k141_16828_3	adeF	All_lung_k141_16828	d__Bacteria|p__Proteobacteria|c__Gammaproteobacteria|o__Alteromonadales|f__Alteromonadaceae|g__Marinobacter|s__Marinobacter hydrocarbonoclasticus
5900_lung_k141_286_4	adeF	5900_lung_k141_286	d__Bacteria|p__Proteobacteria|c__Alphaproteobacteria|o__Rhizobiales|f__Methylobacteriaceae|g__Methylobacterium|s__Methylobacterium sp. 17Sr1-43
ZZE3856_lung_k141_2324_1	adeF	ZZE3856_lung_k141_2324	d__Bacteria|p__Proteobacteria|c__Gammaproteobacteria|o__Pseudomonadales|f__Pseudomonadaceae|g__Pseudomonas|s__Pseudomonas mendocina
6546_lung_k141_165_2	adeF	6546_lung_k141_165	d__Bacteria|p__Bacteroidetes|c__Flavobacteriia|o__Flavobacteriales|f__Weeksellaceae|g__Chryseobacterium|s__Chryseobacterium carnipullorum
All_lung_k141_9476_1	adeF	All_lung_k141_9476	d__Bacteria|p__Proteobacteria|c__Alphaproteobacteria|o__Sphingomonadales|f__Sphingomonadaceae|g__Sphingomonas|s__Sphingomonas sp. AAP5
All_lung_k141_27766_1	adeF	All_lung_k141_27766	d__Bacteria|p__Proteobacteria|c__Alphaproteobacteria|o__Rhizobiales|f__Phyllobacteriaceae|g__Phyllobacterium|s__Phyllobacterium sp. 628
5392_lung_k141_1379_2	adeF	5392_lung_k141_1379	d__Bacteria|p__Proteobacteria|c__Gammaproteobacteria|o__Pseudomonadales|f__Pseudomonadaceae|g__Pseudomonas|s__Pseudomonas mendocina
All_lung_k141_108415_2	adeF	All_lung_k141_108415	d__Bacteria|p__Proteobacteria|c__Betaproteobacteria|o__Burkholderiales|f__Comamonadaceae|g__Kinneretia|s__Kinneretia sp. DAIF2
All_lung_k141_256531_1	adeF	All_lung_k141_256531	d__Bacteria|p__Proteobacteria|c__Gammaproteobacteria|o__Pseudomonadales|f__Pseudomonadaceae|g__Pseudomonas|s__Pseudomonas aeruginosa
All_lung_k141_219618_2	adeF	All_lung_k141_219618	d__Bacteria|p__Proteobacteria|c__Betaproteobacteria|o__Burkholderiales|f__Comamonadaceae|g__Kinneretia|s__Kinneretia sp. DAIF2
All_lung_k141_142446_1	adeF	All_lung_k141_142446	d__Bacteria|p__Proteobacteria|c__Alphaproteobacteria|o__Caulobacterales|f__Caulobacteraceae|g__Brevundimonas|s__Brevundimonas sp. Bb-A
All_lung_k141_35423_1	adeF	All_lung_k141_35423	d__Bacteria|p__Proteobacteria|c__Alphaproteobacteria|o__Rhizobiales|f__Bradyrhizobiaceae|g__Bradyrhizobium|s__Bradyrhizobium sp. SK17
5392_lung_k141_751_1	adeF	5392_lung_k141_751	d__Bacteria|p__Proteobacteria|c__Gammaproteobacteria|o__Aeromonadales|f__Aeromonadaceae|g__Aeromonas|s__Aeromonas veronii
All_lung_k141_105942_1	adeF	All_lung_k141_105942	d__Bacteria|p__Proteobacteria|c__Betaproteobacteria|o__Nitrosomonadales|f__Nitrosomonadaceae|g__Nitrosospira|s__Nitrosospira lacus
5192_lung_k141_1845_1	adeF	5192_lung_k141_1845	d__Bacteria|p__Proteobacteria|c__Gammaproteobacteria|o__Alteromonadales|f__Shewanellaceae|g__Shewanella|s__Shewanella sp. LC6
All_lung_k141_17735_2	adeF	All_lung_k141_17735	d__Bacteria|p__Proteobacteria|c__Alphaproteobacteria|o__Rhizobiales|f__Bradyrhizobiaceae|g__Bradyrhizobium|s__Bradyrhizobium sp. SK17
6269_lung_k141_695_1	adeF	6269_lung_k141_695	d__Bacteria|p__Proteobacteria|c__Gammaproteobacteria|o__Oceanospirillales|f__Halomonadaceae|g__Halomonas|s__Halomonas venusta
All_lung_k141_374290_1	adeF	All_lung_k141_374290	d__Bacteria|p__Proteobacteria|c__Alphaproteobacteria|o__Rhizobiales|f__Rhizobiaceae|g__Rhizobium|s__Rhizobium lusitanum
All_lung_k141_62845_2	adeF	All_lung_k141_62845	d__Bacteria|p__Proteobacteria|c__Gammaproteobacteria|o__Pseudomonadales|f__Pseudomonadaceae|g__Pseudomonas|s__Pseudomonas mendocina
5805_lung_k141_1694_1	adeF	5805_lung_k141_1694	d__Bacteria|p__Proteobacteria|c__Gammaproteobacteria|o__Pseudomonadales|f__Pseudomonadaceae|g__Pseudomonas|s__Pseudomonas oryzihabitans
6303_lung_k141_22_2	adeF	6303_lung_k141_22	d__Bacteria|p__Proteobacteria|c__Alphaproteobacteria|o__Sphingomonadales|f__Sphingomonadaceae|g__Sphingomonas|s__Sphingomonas melonis
342406_lung_k141_534_2	adeF	342406_lung_k141_534	d__Bacteria|p__Proteobacteria|c__Betaproteobacteria|o__Burkholderiales|f__Comamonadaceae|g__Hydrogenophaga|s__Hydrogenophaga sp. BPS33
All_lung_k141_77006_1	adeF	All_lung_k141_77006	d__Bacteria|p__Proteobacteria|c__Betaproteobacteria|o__Burkholderiales|f__Comamonadaceae|g__Acidovorax|s__Acidovorax sp. KKS102
All_lung_k141_12689_2	adeF	All_lung_k141_12689	d__Bacteria|p__Proteobacteria|c__Alphaproteobacteria|o__Sphingomonadales|f__Sphingomonadaceae|g__Sphingopyxis|s__Sphingopyxis sp. OPL5
All_lung_k141_186124_1	adeF	All_lung_k141_186124	d__Bacteria|p__Proteobacteria|c__Gammaproteobacteria|o__Alteromonadales|f__Shewanellaceae|g__Shewanella|s__Shewanella sp. Pdp11
All_lung_k141_11983_4	adeF	All_lung_k141_11983	d__Bacteria|p__Proteobacteria|c__Betaproteobacteria|o__Burkholderiales|f__Comamonadaceae|g__Delftia|s__Delftia tsuruhatensis
6572_lung_k141_2003_1	adeF	6572_lung_k141_2003	d__Bacteria|p__Proteobacteria|c__Gammaproteobacteria|o__Oceanospirillales|f__Alcanivoracaceae|g__Alcanivorax|s__Alcanivorax pacificus
All_lung_k141_59117_1	adeF	All_lung_k141_59117	d__Bacteria|p__Proteobacteria|c__Betaproteobacteria|o__Burkholderiales|f__Comamonadaceae|g__Hydrogenophaga|s__Hydrogenophaga sp. YM1
All_lung_k141_16579_2	adeF	All_lung_k141_16579	d__Bacteria|p__Proteobacteria|c__Gammaproteobacteria|o__Alteromonadales|f__Shewanellaceae|g__Shewanella|s__Shewanella sp. W3-18-1
All_lung_k141_557657_1	adeF	All_lung_k141_557657	d__Bacteria|p__Proteobacteria|c__Gammaproteobacteria|o__Pseudomonadales|f__Moraxellaceae|g__Acinetobacter|s__Acinetobacter baumannii
All_lung_k141_281812_1	adeF	All_lung_k141_281812	d__Bacteria|p__Proteobacteria|c__Gammaproteobacteria|o__Pseudomonadales|f__Moraxellaceae|g__Acinetobacter|s__Acinetobacter baumannii
All_lung_k141_2011_4	adeF	All_lung_k141_2011	d__Bacteria|p__Proteobacteria|c__Gammaproteobacteria|o__Xanthomonadales|f__Xanthomonadaceae|g__Stenotrophomonas|s__Stenotrophomonas maltophilia
W7073_lung_k141_772_1	adeF	W7073_lung_k141_772	d__Bacteria|p__Proteobacteria|c__Gammaproteobacteria|o__Pseudomonadales|f__Pseudomonadaceae|g__Pseudomonas|s__Pseudomonas stutzeri
All_lung_k141_1599_1	adeF	All_lung_k141_1599	d__Bacteria|p__Proteobacteria|c__Gammaproteobacteria|o__Pseudomonadales|f__Pseudomonadaceae|g__Pseudomonas|s__Pseudomonas stutzeri
6025_lung_k141_616_1	adeF	6025_lung_k141_616	d__Bacteria|p__Proteobacteria|c__Gammaproteobacteria|o__Pseudomonadales|f__Pseudomonadaceae|g__Pseudomonas|s__Pseudomonas putida
6751_lung_k141_408_2	adeF	6751_lung_k141_408	d__Bacteria|p__Proteobacteria|c__Betaproteobacteria|o__Burkholderiales|f__Comamonadaceae|g__Schlegelella|s__Schlegelella thermodepolymerans
6556_lung_k141_1238_2	adeF	6556_lung_k141_1238	d__Bacteria|p__Proteobacteria|c__Gammaproteobacteria|o__Oceanospirillales|f__Alcanivoracaceae|g__Alcanivorax|s__Alcanivorax pacificus
6347_lung_k141_2_3	adeF	6347_lung_k141_2	d__Bacteria|p__Proteobacteria|c__Betaproteobacteria|o__Burkholderiales|f__Burkholderiaceae|g__Burkholderia|s__Burkholderia sp. LA-2-3-30-S1-D2
All_lung_k141_192038_1	adeF	All_lung_k141_192038	d__Bacteria|p__Proteobacteria|c__Betaproteobacteria|o__Burkholderiales|f__Burkholderiaceae|g__Ralstonia|s__Ralstonia insidiosa
All_lung_k141_8963_3	adeF	All_lung_k141_8963	d__Bacteria|p__Proteobacteria|c__Gammaproteobacteria|o__Pseudomonadales|f__Pseudomonadaceae|g__Pseudomonas|s__Pseudomonas stutzeri
All_lung_k141_257271_1	adeF	All_lung_k141_257271	d__Bacteria|p__Proteobacteria|c__Alphaproteobacteria|o__Rhizobiales|f__Bradyrhizobiaceae|g__Bosea|s__Bosea sp. ANAM02
All_lung_k141_2147_3	adeF	All_lung_k141_2147	d__Bacteria|p__Proteobacteria|c__Gammaproteobacteria|o__Pseudomonadales|f__Pseudomonadaceae|g__Pseudomonas|s__Pseudomonas sediminis
All_lung_k141_45876_2	adeF	All_lung_k141_45876	d__Bacteria|p__Proteobacteria|c__Gammaproteobacteria|o__Alteromonadales|f__Shewanellaceae|g__Shewanella|s__Shewanella litorisediminis
All_lung_k141_4580548_1	adeF	All_lung_k141_4580548	d__Bacteria|p__Proteobacteria|c__Gammaproteobacteria|o__Pseudomonadales|f__Moraxellaceae|g__Acinetobacter|s__Acinetobacter pittii
All_lung_k141_174878_1	adeF	All_lung_k141_174878	d__Bacteria|p__Proteobacteria|c__Alphaproteobacteria|o__Rhizobiales|f__Rhizobiaceae|g__Rhizobium|s__Rhizobium rosettiformans
All_lung_k141_48836_2	adeF	All_lung_k141_48836	d__Bacteria|p__Proteobacteria|c__Alphaproteobacteria|o__Rhizobiales|f__Bradyrhizobiaceae|g__Bradyrhizobium|s__Bradyrhizobium sp. SK17
All_lung_k141_2684564_2	adeF	All_lung_k141_2684564	d__Bacteria|p__Proteobacteria|c__Gammaproteobacteria|o__Pseudomonadales|f__Moraxellaceae|g__Acinetobacter|s__Acinetobacter pittii
W7111_lung_k141_1342_2	adeF	W7111_lung_k141_1342	d__Bacteria|p__Proteobacteria|c__Gammaproteobacteria|o__Pseudomonadales|f__Pseudomonadaceae|g__Pseudomonas|s__Pseudomonas stutzeri
E7009_lung_k141_1530_2	adeF	E7009_lung_k141_1530	d__Bacteria|p__Proteobacteria|c__Epsilonproteobacteria|o__Campylobacterales|f__Campylobacteraceae|g__Campylobacter|s__Campylobacter mucosalis
All_lung_k141_35626_2	adeF	All_lung_k141_35626	d__Bacteria|p__Bacteroidetes|c__Flavobacteriia|o__Flavobacteriales|f__Flavobacteriaceae|g__Flavobacterium|s__Flavobacterium anhuiense
6025_lung_k141_101_2	adeF	6025_lung_k141_101	d__Bacteria|p__Proteobacteria|c__Alphaproteobacteria|o__Sphingomonadales|f__Sphingomonadaceae|g__Sphingobium|s__Sphingobium yanoikuyae
W7111_lung_k141_1413_1	adeF	W7111_lung_k141_1413	d__Bacteria|p__Proteobacteria|c__Betaproteobacteria|o__Burkholderiales|f__Comamonadaceae
All_lung_k141_44379_3	adeF	All_lung_k141_44379	d__Bacteria|p__Proteobacteria|c__Gammaproteobacteria|o__Alteromonadales|f__Shewanellaceae|g__Shewanella|s__Shewanella sp. FDAARGOS_354
All_lung_k141_59659_2	adeF	All_lung_k141_59659	d__Bacteria|p__Proteobacteria|c__Gammaproteobacteria|o__Xanthomonadales|f__Xanthomonadaceae|g__Pseudoxanthomonas|s__Pseudoxanthomonas mexicana
All_lung_k141_43431_3	adeF	All_lung_k141_43431	d__Bacteria|p__Bacteroidetes|c__Bacteroidia|o__Bacteroidales|f__Rikenellaceae|g__Alistipes|s__Alistipes indistinctus
All_lung_k141_50331_3	adeF	All_lung_k141_50331	d__Bacteria|p__Proteobacteria|c__Gammaproteobacteria|o__Enterobacterales|f__Enterobacteriaceae|g__Klebsiella|s__Klebsiella pneumoniae
W6878_lung_k141_14465_1	APH(6)-Id	W6878_lung_k141_14465	d__Bacteria|p__Proteobacteria|c__Gammaproteobacteria|o__Enterobacterales|f__Enterobacteriaceae|g__Escherichia|s__Escherichia coli
W6904_lung_k141_9807_1	APH(6)-Id	W6904_lung_k141_9807	d__Bacteria|p__Proteobacteria|c__Gammaproteobacteria|o__Pasteurellales|f__Pasteurellaceae|g__Actinobacillus|s__Actinobacillus sp. GY-402
5986_lung_k141_5386_1	APH(6)-Id	5986_lung_k141_5386	d__Bacteria
W6918_lung_k141_20086_1	APH(6)-Id	W6918_lung_k141_20086	d__Bacteria|p__Proteobacteria|c__Gammaproteobacteria|o__Enterobacterales|f__Enterobacteriaceae|g__Escherichia|s__Escherichia coli
5801_lung_k141_10062_1	APH(6)-Id	5801_lung_k141_10062	d__Bacteria|p__Proteobacteria|c__Gammaproteobacteria
6566_lung_k141_4311_2	APH(6)-Id	6566_lung_k141_4311	d__Bacteria|p__Proteobacteria|c__Gammaproteobacteria|o__Pseudomonadales|f__Moraxellaceae|g__Acinetobacter
6064_lung_k141_11465_1	APH(6)-Id	6064_lung_k141_11465	d__Bacteria
5916_lung_k141_4242_2	APH(6)-Id	5916_lung_k141_4242	d__Bacteria|p__Actinobacteria|c__Actinomycetia|o__Corynebacteriales|f__Corynebacteriaceae|g__Corynebacterium
5863_lung_k141_9958_1	APH(6)-Id	5863_lung_k141_9958	d__Bacteria
5987_lung_k141_5204_1	APH(6)-Id	5987_lung_k141_5204	d__Bacteria
W7069_lung_k141_10857_1	APH(6)-Id	W7069_lung_k141_10857	d__Bacteria
6128_lung_k141_17623_1	APH(6)-Id	6128_lung_k141_17623	d__Bacteria
All_lung_k141_3035163_1	floR	All_lung_k141_3035163	d__Bacteria
6802_lung_k141_3124_1	floR	6802_lung_k141_3124	d__Bacteria|p__Proteobacteria|c__Gammaproteobacteria|o__Enterobacterales
6683_lung_k141_7458_1	floR	6683_lung_k141_7458	d__Bacteria|p__Proteobacteria
6683_lung_k141_3997_1	floR	6683_lung_k141_3997	d__Bacteria|p__Bacteroidetes|c__Flavobacteriia|o__Flavobacteriales|f__Weeksellaceae|g__Chryseobacterium|s__Chryseobacterium sp. POL2
6835_lung_k141_6903_2	floR	6835_lung_k141_6903	d__Bacteria|p__Proteobacteria|c__Gammaproteobacteria|o__Enterobacterales
5971_lung_k141_971_2	floR	5971_lung_k141_971	d__Bacteria|p__Proteobacteria|c__Gammaproteobacteria|o__Enterobacterales|f__Morganellaceae|g__Providencia|s__Providencia rettgeri
6661_lung_k141_2845_2	floR	6661_lung_k141_2845	d__Bacteria
6552_lung_k141_1724_1	floR	6552_lung_k141_1724	d__Bacteria|p__Proteobacteria|c__Gammaproteobacteria
6882_lung_k141_17844_1	floR	6882_lung_k141_17844	d__Bacteria|p__Proteobacteria
6060_lung_k141_9659_1	floR	6060_lung_k141_9659	d__Bacteria|p__Proteobacteria|c__Gammaproteobacteria|o__Enterobacterales|f__Enterobacteriaceae|g__Escherichia|s__Escherichia coli
6192_lung_k141_7320_2	floR	6192_lung_k141_7320	d__Bacteria
5863_lung_k141_10231_1	floR	5863_lung_k141_10231	d__Bacteria
6055_lung_k141_3457_1	floR	6055_lung_k141_3457	d__Bacteria|p__Proteobacteria
W6864_lung_k141_1933_1	floR	W6864_lung_k141_1933	d__Bacteria|p__Proteobacteria|c__Gammaproteobacteria|o__Enterobacterales|f__Enterobacteriaceae|g__Escherichia|s__Escherichia coli
6050_lung_k141_9610_1	tet(39)	6050_lung_k141_9610	d__Bacteria|p__Proteobacteria|c__Gammaproteobacteria
6009_lung_k141_1832_1	tet(39)	6009_lung_k141_1832	d__Bacteria|p__Proteobacteria|c__Gammaproteobacteria|o__Pseudomonadales|f__Moraxellaceae|g__Acinetobacter|s__Acinetobacter johnsonii
6638_lung_k141_6470_1	tet(39)	6638_lung_k141_6470	d__Bacteria|p__Proteobacteria|c__Gammaproteobacteria|o__Pseudomonadales|f__Moraxellaceae|g__Acinetobacter|s__Acinetobacter schindleri
W6860_lung_k141_52689_2	tet(39)	W6860_lung_k141_52689	d__Bacteria|p__Proteobacteria|c__Gammaproteobacteria
5843_lung_k141_10981_1	tet(39)	5843_lung_k141_10981	d__Bacteria|p__Proteobacteria|c__Gammaproteobacteria
W6870_lung_k141_19956_1	tet(39)	W6870_lung_k141_19956	d__Bacteria|p__Proteobacteria|c__Gammaproteobacteria|o__Pseudomonadales|f__Moraxellaceae|g__Acinetobacter|s__Acinetobacter calcoaceticus
6090_lung_k141_4664_1	tet(39)	6090_lung_k141_4664	d__Bacteria|p__Proteobacteria|c__Gammaproteobacteria
350408_lung_k141_5068_1	tet(D)	350408_lung_k141_5068	d__Bacteria|p__Proteobacteria|c__Gammaproteobacteria|o__Aeromonadales|f__Aeromonadaceae|g__Aeromonas|s__Aeromonas caviae
5995_lung_k141_3369_1	tet(D)	5995_lung_k141_3369	d__Bacteria|p__Proteobacteria|c__Gammaproteobacteria|o__Pseudomonadales|f__Moraxellaceae|g__Acinetobacter|s__Acinetobacter johnsonii
6540_lung_k141_1176_2	tet(D)	6540_lung_k141_1176	d__Bacteria|p__Actinobacteria|c__Actinomycetia|o__Micrococcales|f__Brevibacteriaceae|g__Brevibacterium|s__Brevibacterium luteolum
All_lung_k141_6274619_1	tet(D)	All_lung_k141_6274619	d__Bacteria|p__Proteobacteria|c__Gammaproteobacteria
6893_lung_k141_5377_1	tet(D)	6893_lung_k141_5377	d__Bacteria|p__Proteobacteria|c__Gammaproteobacteria|o__Pasteurellales|f__Pasteurellaceae|g__Bibersteinia|s__Bibersteinia trehalosi
5994_lung_k141_4051_1	tet(D)	5994_lung_k141_4051	d__Bacteria|p__Proteobacteria|c__Gammaproteobacteria|o__Pseudomonadales|f__Moraxellaceae|g__Moraxella|s__Moraxella osloensis
All_lung_k141_2410986_1	tet(D)	All_lung_k141_2410986	d__Bacteria|p__Proteobacteria|c__Alphaproteobacteria|o__Rhizobiales|f__Brucellaceae|g__Ochrobactrum|s__Ochrobactrum anthropi
W6860_lung_k141_59815_1	tet(D)	W6860_lung_k141_59815	d__Bacteria|p__Proteobacteria|c__Gammaproteobacteria
5954_lung_k141_4888_1	tet(D)	5954_lung_k141_4888	d__Bacteria|p__Proteobacteria|c__Betaproteobacteria|o__Neisseriales|f__Neisseriaceae|g__Neisseria|s__Neisseria meningitidis
6299_lung_k141_3925_1	tet(D)	6299_lung_k141_3925	d__Bacteria|p__Proteobacteria|c__Alphaproteobacteria|o__Rhodobacterales|f__Rhodobacteraceae
All_lung_k141_1853345_1	tet(D)	All_lung_k141_1853345	d__Bacteria|p__Proteobacteria|c__Gammaproteobacteria|o__Pseudomonadales|f__Moraxellaceae|g__Acinetobacter
6582_lung_k141_9546_2	tet(D)	6582_lung_k141_9546	d__Bacteria
All_lung_k141_461684_1	tet(D)	All_lung_k141_461684	d__Bacteria|p__Proteobacteria|c__Gammaproteobacteria
6971_lung_k141_10099_1	tet(L)	6971_lung_k141_10099	d__Bacteria
5816_lung_k141_3871_1	tet(L)	5816_lung_k141_3871	d__Bacteria|p__Firmicutes|c__Bacilli|o__Lactobacillales|f__Enterococcaceae|g__Enterococcus|s__Enterococcus faecium
All_lung_k141_2346354_1	tet(L)	All_lung_k141_2346354	d__Bacteria|p__Proteobacteria|c__Gammaproteobacteria|o__Pasteurellales|f__Pasteurellaceae|g__Gallibacterium|s__Gallibacterium anatis
5963_lung_k141_5395_1	tet(L)	5963_lung_k141_5395	d__Bacteria
6299_lung_k141_15082_1	tet(L)	6299_lung_k141_15082	d__Bacteria|p__Firmicutes|c__Bacilli|o__Bacillales|f__Bacillaceae|g__Bacillus
7015_lung_k141_7394_1	tet(L)	7015_lung_k141_7394	d__Bacteria
W7069_lung_k141_6488_1	tet(L)	W7069_lung_k141_6488	d__Bacteria|p__Firmicutes|c__Bacilli|o__Bacillales|f__Bacillaceae
6058_lung_k141_3753_1	tet(L)	6058_lung_k141_3753	d__Bacteria|p__Firmicutes|c__Bacilli|o__Bacillales|f__Bacillaceae|g__Geobacillus
5825_lung_k141_3172_1	tet(L)	5825_lung_k141_3172	d__Bacteria|p__Firmicutes|c__Bacilli|o__Bacillales|f__Bacillaceae|g__Bacillus
W6840_lung_k141_10701_1	tet(L)	W6840_lung_k141_10701	d__Bacteria|p__Firmicutes|c__Bacilli|o__Lactobacillales|f__Streptococcaceae|g__Streptococcus|s__Streptococcus gallolyticus
W6864_lung_k141_6200_1	tet(L)	W6864_lung_k141_6200	d__Bacteria|p__Firmicutes|c__Bacilli|o__Lactobacillales|f__Lactobacillaceae|g__Lactobacillus|s__Lactobacillus johnsonii
6757_lung_k141_3686_1	tet(L)	6757_lung_k141_3686	d__Bacteria|p__Firmicutes|c__Bacilli|o__Lactobacillales|f__Lactobacillaceae|g__Ligilactobacillus|s__Ligilactobacillus salivarius
6040_lung_k141_4354_1	tet(L)	6040_lung_k141_4354	d__Bacteria|p__Firmicutes|c__Bacilli|o__Bacillales|f__Staphylococcaceae|g__Staphylococcus|s__Staphylococcus aureus
6669_lung_k141_4745_1	tet(L)	6669_lung_k141_4745	d__Bacteria|p__Firmicutes|c__Bacilli|o__Bacillales|f__Staphylococcaceae|g__Staphylococcus|s__Staphylococcus aureus
6740_lung_k141_10325_1	tet(L)	6740_lung_k141_10325	d__Bacteria|p__Firmicutes|c__Bacilli|o__Bacillales|f__Staphylococcaceae|g__Staphylococcus|s__Staphylococcus aureus
7059_lung_k141_14054_1	tet(L)	7059_lung_k141_14054	d__Bacteria
5944_lung_k141_2882_1	tet(W/N/W)	5944_lung_k141_2882	d__Bacteria|p__Firmicutes
5877_lung_k141_1960_1	tet(W/N/W)	5877_lung_k141_1960	d__Bacteria|p__Firmicutes|c__Bacilli
6832_lung_k141_1620_2	tet(W/N/W)	6832_lung_k141_1620	d__Bacteria|p__Firmicutes|c__Bacilli|o__Lactobacillales|f__Streptococcaceae|g__Streptococcus|s__Streptococcus gallolyticus
6844_lung_k141_1895_1	tet(W/N/W)	6844_lung_k141_1895	d__Bacteria|p__Firmicutes|c__Bacilli|o__Lactobacillales
6568_lung_k141_2305_1	tet(W/N/W)	6568_lung_k141_2305	d__Bacteria|p__Firmicutes|c__Bacilli|o__Lactobacillales|f__Lactobacillaceae|g__Limosilactobacillus|s__Limosilactobacillus reuteri
6568_lung_k141_3133_1	tet(W/N/W)	6568_lung_k141_3133	d__Bacteria|p__Firmicutes
5812_lung_k141_1311_1	tet(W/N/W)	5812_lung_k141_1311	d__Bacteria|p__Actinobacteria
5943_lung_k141_5101_1	tet(W/N/W)	5943_lung_k141_5101	d__Terrabacteria group
W6918_lung_k141_11969_1	tet(W/N/W)	W6918_lung_k141_11969	d__Bacteria|p__Firmicutes|c__Clostridia|o__Clostridiales|f__Lachnospiraceae|g__Blautia|s__Blautia sp. SC05B48
5850_lung_k141_5474_1	tet(W/N/W)	5850_lung_k141_5474	d__Terrabacteria group
6568_lung_k141_6492_1	tet(W/N/W)	6568_lung_k141_6492	d__Bacteria|p__Actinobacteria|c__Actinomycetia|o__Actinomycetales|f__Actinomycetaceae|g__Trueperella|s__Trueperella pyogenes
7075_lung_k141_25862_1	tet(W/N/W)	7075_lung_k141_25862	d__Terrabacteria group
6540_lung_k141_1629_1	tet(W/N/W)	6540_lung_k141_1629	d__Bacteria|p__Firmicutes|c__Bacilli|o__Lactobacillales|f__Streptococcaceae|g__Streptococcus|s__Streptococcus suis
6868_lung_k141_1364_1	tet(W/N/W)	6868_lung_k141_1364	d__Terrabacteria group
6895_lung_k141_5802_1	tet(W/N/W)	6895_lung_k141_5802	d__Bacteria|p__Proteobacteria|c__Epsilonproteobacteria|o__Campylobacterales|f__Campylobacteraceae|g__Campylobacter|s__Campylobacter fetus
W7015_lung_k141_2110_1	tet(W/N/W)	W7015_lung_k141_2110	d__Bacteria|p__Firmicutes|c__Bacilli|o__Lactobacillales|f__Lactobacillaceae|g__Lactobacillus|s__Lactobacillus johnsonii
W7061_lung_k141_35550_1	tet(W/N/W)	W7061_lung_k141_35550	d__Bacteria|p__Actinobacteria|c__Actinomycetia|o__Actinomycetales|f__Actinomycetaceae|g__Trueperella|s__Trueperella pyogenes
6025_lung_k141_4337_1	tet(W/N/W)	6025_lung_k141_4337	d__Bacteria|p__Firmicutes|c__Bacilli|o__Lactobacillales|f__Streptococcaceae|g__Streptococcus|s__Streptococcus suis
All_lung_k141_321929_1	tet(W/N/W)	All_lung_k141_321929	d__Bacteria|p__Firmicutes|c__Bacilli|o__Bacillales|f__Staphylococcaceae|g__Staphylococcus|s__Staphylococcus aureus
All_lung_k141_4245094_1	tet(W/N/W)	All_lung_k141_4245094	d__Bacteria|p__Actinobacteria|c__Actinomycetia|o__Actinomycetales|f__Actinomycetaceae|g__Trueperella|s__Trueperella pyogenes
6789_lung_k141_3145_1	tet(W/N/W)	6789_lung_k141_3145	d__Bacteria|p__Firmicutes|c__Bacilli|o__Lactobacillales
6699_lung_k141_5729_1	tet(W/N/W)	6699_lung_k141_5729	d__Terrabacteria group
6267_lung_k141_3093_1	tet(W/N/W)	6267_lung_k141_3093	d__Bacteria|p__Firmicutes|c__Bacilli|o__Lactobacillales|f__Lactobacillaceae|g__Lactobacillus|s__Lactobacillus amylovorus
6013_lung_k141_2795_1	tet(W/N/W)	6013_lung_k141_2795	d__Bacteria|p__Firmicutes
All_lung_k141_46200_1	tet(W/N/W)	All_lung_k141_46200	d__Bacteria|p__Firmicutes|c__Clostridia|o__Clostridiales|f__Lachnospiraceae|g__Blautia|s__Blautia sp. SC05B48
W6882_lung_k141_4539_1	tet(W/N/W)	W6882_lung_k141_4539	d__Bacteria|p__Actinobacteria|c__Actinomycetia|o__Actinomycetales|f__Actinomycetaceae|g__Trueperella|s__Trueperella pyogenes
6802_lung_k141_9784_1	tet(W/N/W)	6802_lung_k141_9784	d__Terrabacteria group
6319_lung_k141_5420_1	tet(W/N/W)	6319_lung_k141_5420	d__Bacteria|p__Proteobacteria|c__Gammaproteobacteria|o__Pseudomonadales|f__Moraxellaceae|g__Acinetobacter|s__Acinetobacter baumannii
363311_lung_k141_13581_1	tet(W/N/W)	363311_lung_k141_13581	d__Bacteria|p__Actinobacteria|c__Actinomycetia|o__Corynebacteriales|f__Corynebacteriaceae|g__Corynebacterium|s__Corynebacterium sp. NML98-0116
5917_lung_k141_1237_2	tet(W/N/W)	5917_lung_k141_1237	d__Bacteria|p__Firmicutes|c__Bacilli|o__Lactobacillales|f__Streptococcaceae|g__Streptococcus|s__Streptococcus suis
6899_lung_k141_2302_1	tet(W/N/W)	6899_lung_k141_2302	d__Bacteria|p__Actinobacteria|c__Actinomycetia|o__Actinomycetales|f__Actinomycetaceae|g__Trueperella|s__Trueperella pyogenes
All_lung_k141_130480_1	tet(W/N/W)	All_lung_k141_130480	d__Bacteria|p__Firmicutes|c__Clostridia|o__Clostridiales|f__Lachnospiraceae|g__Enterocloster|s__Enterocloster bolteae
W7015_lung_k141_7928_1	tet(W/N/W)	W7015_lung_k141_7928	d__Terrabacteria group
6203_lung_k141_4789_1	tet(W/N/W)	6203_lung_k141_4789	d__Bacteria|p__Actinobacteria|c__Coriobacteriia|o__Coriobacteriales
6158_lung_k141_15075_1	tet(W/N/W)	6158_lung_k141_15075	d__Bacteria|p__Actinobacteria|c__Actinomycetia|o__Actinomycetales|f__Actinomycetaceae|g__Trueperella|s__Trueperella pyogenes
All_lung_k141_218254_1	tet(W/N/W)	All_lung_k141_218254	d__Bacteria|p__Firmicutes|c__Clostridia|o__Clostridiales|g__Massilistercora|s__Massilistercora timonensis
W7075_lung_k141_15246_1	tet(W/N/W)	W7075_lung_k141_15246	d__Bacteria|p__Actinobacteria|c__Actinomycetia|o__Bifidobacteriales|f__Bifidobacteriaceae|g__Bifidobacterium|s__Bifidobacterium animalis
W7103_lung_k141_13079_1	tet(W/N/W)	W7103_lung_k141_13079	d__Bacteria|p__Actinobacteria|c__Actinomycetia|o__Actinomycetales|f__Actinomycetaceae|g__Trueperella|s__Trueperella pyogenes
W7019_lung_k141_4874_1	tet(W/N/W)	W7019_lung_k141_4874	d__Terrabacteria group
W6860_lung_k141_27930_1	tet(W/N/W)	W6860_lung_k141_27930	d__Bacteria|p__Actinobacteria|c__Actinomycetia|o__Actinomycetales|f__Actinomycetaceae|g__Trueperella|s__Trueperella pyogenes
5868_lung_k141_2924_1	tet(W/N/W)	5868_lung_k141_2924	d__Bacteria|p__Bacteroidetes|c__Flavobacteriia|o__Flavobacteriales|f__Weeksellaceae|g__Chryseobacterium|s__Chryseobacterium sp. POL2
6655_lung_k141_9521_2	tet(W/N/W)	6655_lung_k141_9521	d__Bacteria|p__Actinobacteria|c__Actinomycetia|o__Actinomycetales|f__Actinomycetaceae|g__Trueperella|s__Trueperella pyogenes
6070_lung_k141_13193_1	tet(W/N/W)	6070_lung_k141_13193	d__Bacteria|p__Actinobacteria|c__Coriobacteriia|o__Coriobacteriales
W6860_lung_k141_95122_1	tetQ	W6860_lung_k141_95122	d__Bacteria|p__Bacteroidetes|c__Bacteroidia|o__Bacteroidales|f__Rikenellaceae|g__Alistipes|s__Alistipes indistinctus
6066_lung_k141_3555_1	tetQ	6066_lung_k141_3555	d__Bacteria|p__Bacteroidetes|c__Bacteroidia|o__Bacteroidales
6066_lung_k141_2555_2	tetQ	6066_lung_k141_2555	d__Bacteria|p__Bacteroidetes|c__Bacteroidia|o__Bacteroidales|f__Muribaculaceae|g__Muribaculum|s__Muribaculum gordoncarteri
6843_lung_k141_5249_1	tetQ	6843_lung_k141_5249	d__Bacteria|p__Bacteroidetes|c__Bacteroidia|o__Bacteroidales|f__Bacteroidaceae|g__Bacteroides|s__Bacteroides sp. HF-5287
6241_lung_k141_3351_1	tetQ	6241_lung_k141_3351	d__Bacteria|p__Bacteroidetes|c__Bacteroidia|o__Bacteroidales|f__Rikenellaceae|g__Alistipes|s__Alistipes shahii
7069_lung_k141_5778_2	tetQ	7069_lung_k141_5778	d__Bacteria|p__Bacteroidetes|c__Bacteroidia|o__Bacteroidales
5877_lung_k141_2747_1	tetQ	5877_lung_k141_2747	d__Bacteria|p__Bacteroidetes|c__Bacteroidia|o__Bacteroidales|f__Muribaculaceae|g__Muribaculum|s__Muribaculum gordoncarteri
5888_lung_k141_3358_1	tetQ	5888_lung_k141_3358	d__Bacteria|p__Bacteroidetes|c__Bacteroidia|o__Bacteroidales|f__Muribaculaceae|g__Muribaculum|s__Muribaculum gordoncarteri
W7045_lung_k141_17146_1	tetQ	W7045_lung_k141_17146	d__Bacteria|p__Bacteroidetes|c__Bacteroidia|o__Bacteroidales
W6932_lung_k141_2390_1	tetQ	W6932_lung_k141_2390	d__Bacteria|p__Bacteroidetes|c__Bacteroidia|o__Bacteroidales
5953_lung_k141_3117_1	tetQ	5953_lung_k141_3117	d__Bacteria|p__Bacteroidetes|c__Bacteroidia|o__Bacteroidales|f__Muribaculaceae|g__Muribaculum|s__Muribaculum gordoncarteri
7103_lung_k141_2137_2	tetQ	7103_lung_k141_2137	d__Bacteria|p__Bacteroidetes|c__Bacteroidia|o__Bacteroidales|f__Bacteroidaceae|g__Bacteroides|s__Bacteroides sp. HF-5287
7059_lung_k141_6075_1	tetQ	7059_lung_k141_6075	d__Bacteria|p__Bacteroidetes|c__Bacteroidia|o__Bacteroidales|f__Muribaculaceae|g__Muribaculum|s__Muribaculum gordoncarteri
W6864_lung_k141_1397_1	tetQ	W6864_lung_k141_1397	d__Bacteria|p__Bacteroidetes|c__Bacteroidia|o__Bacteroidales
6859_lung_k141_6901_1	tetQ	6859_lung_k141_6901	d__Bacteria|p__Bacteroidetes|c__Bacteroidia|o__Bacteroidales
5859_lung_k141_6450_1	tetQ	5859_lung_k141_6450	d__Bacteria|p__Bacteroidetes|c__Bacteroidia|o__Bacteroidales|f__Rikenellaceae|g__Alistipes|s__Alistipes indistinctus
6853_lung_k141_7585_1	tetQ	6853_lung_k141_7585	d__Bacteria|p__Bacteroidetes|c__Bacteroidia|o__Bacteroidales
7069_lung_k141_5778_1	tetQ	7069_lung_k141_5778	d__Bacteria|p__Bacteroidetes|c__Bacteroidia|o__Bacteroidales
6851_lung_k141_7065_1	tetQ	6851_lung_k141_7065	d__Bacteria|p__Bacteroidetes|c__Bacteroidia|o__Bacteroidales
5838_lung_k141_5891_1	tetQ	5838_lung_k141_5891	d__Bacteria|p__Bacteroidetes|c__Bacteroidia|o__Bacteroidales|f__Muribaculaceae|g__Muribaculum|s__Muribaculum gordoncarteri
5933_lung_k141_2845_1	tetQ	5933_lung_k141_2845	d__Bacteria|p__Bacteroidetes|c__Bacteroidia|o__Bacteroidales
E7009_lung_k141_86952_1	tetQ	E7009_lung_k141_86952	d__Bacteria|p__Bacteroidetes|c__Bacteroidia|o__Bacteroidales
5865_lung_k141_1978_1	tetQ	5865_lung_k141_1978	d__Bacteria|p__Bacteroidetes|c__Bacteroidia|o__Bacteroidales|f__Muribaculaceae|g__Muribaculum|s__Muribaculum gordoncarteri
All_lung_k141_4086301_1	tetQ	All_lung_k141_4086301	d__Bacteria|p__Bacteroidetes|c__Bacteroidia|o__Bacteroidales|f__Rikenellaceae|g__Alistipes|s__Alistipes indistinctus
6275_lung_k141_10905_1	tetQ	6275_lung_k141_10905	d__Bacteria|p__Bacteroidetes|c__Bacteroidia|o__Bacteroidales
6815_lung_k141_7062_1	tetQ	6815_lung_k141_7062	d__Bacteria|p__Bacteroidetes|c__Bacteroidia|o__Bacteroidales
E7009_lung_k141_20449_1	tetQ	E7009_lung_k141_20449	d__Bacteria|p__Bacteroidetes|c__Bacteroidia|o__Bacteroidales|f__Tannerellaceae|g__Tannerella|s__Tannerella sp. oral taxon HOT-286
6893_lung_k141_2017_1	tetQ	6893_lung_k141_2017	d__Bacteria|p__Bacteroidetes|c__Bacteroidia|o__Bacteroidales|g__Phocaeicola
W7049_lung_k141_10062_1	tetQ	W7049_lung_k141_10062	d__Bacteria|p__Bacteroidetes
W7083_lung_k141_12674_1	tetQ	W7083_lung_k141_12674	d__Bacteria|p__Bacteroidetes|c__Bacteroidia|o__Bacteroidales
6864_lung_k141_6169_1	tetQ	6864_lung_k141_6169	d__Bacteria|p__Bacteroidetes|c__Bacteroidia|o__Bacteroidales
6267_lung_k141_4360_1	tetQ	6267_lung_k141_4360	d__Bacteria|p__Bacteroidetes|c__Bacteroidia|o__Bacteroidales|f__Muribaculaceae|g__Muribaculum|s__Muribaculum gordoncarteri
6578_lung_k141_10775_1	tetQ	6578_lung_k141_10775	d__Bacteria|p__Bacteroidetes|c__Bacteroidia|o__Bacteroidales|f__Rikenellaceae|g__Alistipes|s__Alistipes indistinctus
6789_lung_k141_14585_1	tetQ	6789_lung_k141_14585	d__Bacteria|p__Bacteroidetes|c__Bacteroidia|o__Bacteroidales|f__Rikenellaceae|g__Alistipes|s__Alistipes communis
W6872_lung_k141_27899_2	tetQ	W6872_lung_k141_27899	d__Bacteria|p__Bacteroidetes|c__Bacteroidia|o__Bacteroidales

## Sheet: Fig. 4c
ContigID	Gene	Start	End	Type
k141_98828_length_26402	intI1	3661	2648	MGE
k141_98828_length_26402	dfrA12	3809	4306	ARG
k141_98828_length_26402	aadA2	4726	5505	ARG
k141_98828_length_26402	cmlA1	5767	7026	ARG
k141_98828_length_26402	aadA	7131	7910	ARG
k141_98828_length_26402	qacEdelta/qacL	8080	8412	MGE/ARG
k141_98828_length_26402	tnpA	9234	8659	MGE
k141_98828_length_26402	sul3	10383	9592	ARG
k141_98828_length_26402		10722	10474	Other
k141_98828_length_26402		11097	10852	Other
k141_98828_length_26402		11998	11135	Other
k141_98828_length_26402		12127	12011	Other
k141_98828_length_26402	mef(B)	12398	12144	ARG
k141_98828_length_26402	tnpA	13160	12456	MGE
k141_98828_length_26402		13297	14172	Other
k141_98828_length_26402		14728	14390	Other
k141_98828_length_26402	TEM-1	15740	14880	ARG
k141_98828_length_26402	tnpA	16480	15923	MGE
k141_98828_length_26402	tnpA	16644	19649	MGE
k141_98828_length_26402	tnpA	20210	19674	MGE
k141_98828_length_26402	tnpA	20503	20339	MGE
k141_98828_length_26402	tnpA	20734	20543	MGE
k141_98828_length_26402	QnrS1	21102	21758	ARG
k141_98828_length_26402		22514	22077	Other
k141_98828_length_26402	tnpA	23929	22538	MGE
k141_98828_length_26402	tnpA	24538	23966	MGE
k141_98828_length_26402	tnpA	25220	24675	MGE

## Sheet: Fig. 5a-c
Sample	Site	Number	Shannon	ARO_Abun
6840	Lung	46	3.26375	2.88187e-05
6842	Lung	72	3.65623	6.08445e-05
6844	Lung	37	3.19592	1.70222e-05
6846	Lung	15	2.46812	6.35402e-06
6848	Lung	73	3.62521	7.19928e-05
6850	Lung	29	3.09785	1.9758e-05
6852	Lung	41	3.36967	2.5294e-05
6854	Lung	44	3.48646	4.668e-05
6858	Lung	58	3.53552	6.98165e-05
6860	Lung	43	3.36641	2.96617e-05
6864	Lung	79	3.75818	0.0001091
6868	Lung	54	3.51533	8.62782e-05
6870	Lung	28	3.1603	6.44847e-06
6872	Lung	23	2.87385	1.37694e-05
6874	Lung	22	2.24824	1.64145e-05
6878	Lung	17	2.37921	9.16472e-06
6880	Lung	20	2.89856	7.00411e-06
6882	Lung	62	3.75538	2.56484e-05
6890	Lung	49	3.4366	2.12039e-05
6894	Lung	62	3.79786	7.23435e-05
6898	Lung	79	3.86745	8.23435e-05
6902	Lung	24	2.84257	1.14633e-05
6904	Lung	75	3.63381	7.01611e-05
6910	Lung	83	4.02796	5.26635e-05
6912	Lung	49	3.60061	2.86135e-05
6914	Lung	124	4.07264	0.000226406
6918	Lung	52	3.64848	2.59348e-05
6920	Lung	138	4.09912	0.000378474
6960	Lung	129	4.17067	0.000258907
7009	Lung	30	3.23234	1.43786e-05
7011	Lung	28	2.09814	1.64823e-05
7015	Lung	52	3.61201	2.92669e-05
7017	Lung	60	3.63353	2.8669e-05
7019	Lung	20	2.72601	7.16868e-06
7021	Lung	14	2.47833	5.52757e-06
7025	Lung	53	3.60471	3.96944e-05
7027	Lung	40	3.40293	2.7653e-05
7029	Lung	57	3.42025	6.88566e-05
7031	Lung	84	3.88254	8.1596e-05
7033	Lung	42	3.47221	2.66188e-05
7035	Lung	27	1.81326	2.2801e-05
7037	Lung	15	2.49143	5.45508e-06
7043	Lung	64	3.39502	0.000129115
7045	Lung	96	3.40583	0.000187006
7047	Lung	70	2.32448	0.000314169
7049	Lung	32	2.92696	2.14512e-05
7053	Lung	85	2.71698	0.000356437
7055	Lung	40	1.06136	0.000171196
7057	Lung	78	2.75776	0.000333044
7059	Lung	76	2.62996	0.000102019
7061	Lung	132	4.20151	0.000170492
7067	Lung	88	3.75017	9.92698e-05
7069	Lung	64	3.77524	3.51518e-05
7071	Lung	41	3.45883	1.92305e-05
7075	Lung	194	4.13415	0.000937032
7077	Lung	132	4.16442	0.000248604
7079	Lung	38	3.28995	1.20876e-05
7081	Lung	99	3.57536	9.95294e-05
7083	Lung	30	3.22405	1.27619e-05
7087	Lung	120	4.2047	0.000167011
7089	Lung	30	3.10066	2.44447e-05
7093	Lung	143	3.6745	0.000472156
7097	Lung	87	3.63106	7.1953e-05
7099	Lung	65	3.3677	5.1046e-05
7101	Lung	62	3.40672	3.328e-05
7103	Lung	97	3.08483	0.000139008
7105	Lung	105	4.13001	6.41328e-05
7111	Lung	71	3.95767	3.22035e-05
7113	Lung	27	3.06826	1.48515e-05
W6840	Trachea	81	3.54828	5.41364e-05
W6842	Trachea	71	3.90054	4.95312e-05
W6844	Trachea	50	3.57957	1.6543e-05
W6846	Trachea	27	3.17746	6.27492e-06
W6848	Trachea	121	4.13751	0.000104979
W6850	Trachea	139	3.9541	0.000298332
W6852	Trachea	129	4.20967	0.000173102
W6854	Trachea	60	3.60444	4.00469e-05
W6858	Trachea	55	3.57943	4.96734e-05
W6860	Trachea	211	3.68941	0.001238
W6864	Trachea	66	3.7083	4.63529e-05
W6868	Trachea	80	3.57784	6.79959e-05
W6870	Trachea	155	4.43288	5.04258e-05
W6872	Trachea	123	3.96143	8.95767e-05
W6874	Trachea	51	3.64255	1.94356e-05
W6878	Trachea	66	3.78882	2.68461e-05
W6880	Trachea	54	3.63794	2.81827e-05
W6882	Trachea	87	3.77206	6.3213e-05
W6890	Trachea	45	3.39679	2.56065e-05
W6894	Trachea	61	3.73337	3.18933e-05
W6898	Trachea	51	3.15671	1.98494e-05
W6902	Trachea	54	3.11698	4.14202e-05
W6904	Trachea	79	2.18865	0.000220397
W6910	Trachea	143	4.14164	0.000248969
W6912	Trachea	129	3.96528	0.000182901
W6914	Trachea	92	3.78285	7.99955e-05
W6918	Trachea	140	3.41038	0.000452876
W6920	Trachea	118	4.00653	0.000116793
W6960	Trachea	110	4.02209	7.23989e-05
W7009	Trachea	154	4.14853	0.000187766
W7011	Trachea	35	1.35301	3.39106e-05
W7015	Trachea	97	4.13561	7.44961e-05
W7017	Trachea	57	3.58533	3.99564e-05
W7019	Trachea	92	3.98217	7.32196e-05
W7021	Trachea	137	4.18705	0.000110798
W7025	Trachea	123	3.89441	0.000173854
W7027	Trachea	92	3.68306	7.9281e-05
W7029	Trachea	103	3.67215	0.000102159
W7031	Trachea	102	3.88297	8.68518e-05
W7033	Trachea	100	4.13695	8.57327e-05
W7035	Trachea	42	2.78889	2.29295e-05
W7037	Trachea	107	4.21062	6.06438e-05
W7043	Trachea	88	3.19006	0.000319874
W7045	Trachea	80	4.01257	4.66969e-05
W7047	Trachea	81	3.83353	8.26707e-05
W7049	Trachea	127	3.88361	0.000123195
W7053	Trachea	60	2.4687	0.000142931
W7055	Trachea	62	3.29509	4.62079e-05
W7057	Trachea	52	1.73799	0.00010628
W7059	Trachea	65	3.49433	5.97557e-05
W7061	Trachea	211	4.28026	0.000426357
W7067	Trachea	75	3.39041	0.000139162
W7069	Trachea	79	3.8154	5.14207e-05
W7071	Trachea	31	2.7881	1.41504e-05
W7075	Trachea	198	4.10859	0.000773632
W7077	Trachea	84	3.80127	2.60975e-05
W7079	Trachea	56	3.43289	2.47591e-05
W7081	Trachea	50	3.52082	2.2532e-05
W7083	Trachea	54	3.04855	4.19619e-05
W7087	Trachea	53	3.67476	3.61363e-05
W7089	Trachea	60	2.89339	6.68027e-05
W7093	Trachea	127	3.48094	0.00027361
W7097	Trachea	56	3.50544	2.30751e-05
W7099	Trachea	37	2.80084	2.08396e-05
W7101	Trachea	49	3.63698	9.81121e-06
W7103	Trachea	84	3.78243	8.20143e-05
W7105	Trachea	128	4.02408	0.000135537
W7111	Trachea	135	4.02667	0.0002429
W7113	Trachea	77	3.1526	9.3603e-05

## Sheet: Fig. 5d-1
Sample	Site	aadA15	aadA27	aadA6	aadA6/aadA10	aadS	adeF	adeJ	ANT(2'')-Ia	ANT(3'')-IIa	ANT(3'')-IIc	ICR-Mo	mecB	MexI	mexQ	MexW	mphE	msbA	msrE	mtrA	Mycobacterium tuberculosis folC with mutation conferring resistance to para-aminosalicylic acid	OpmH	OXA-2	OXA-264	OXA-296	OXA-436	OXA-498	OXA-573	OXA-643	OXA-644	OXA-651	qacEdelta1	qacL	SGM-6	smeB	smeE	tet(39)	tet(A)	tetS	TriC	vgaA
6840	Lung	0	0	0	0	4.53832e-07	0	0	0	2.9333e-07	3.45011e-07	0	0	0	0	0	0	0	0	1.7899e-07	0	0	0	0	0	0	0	0	0	0	0	0	0	0	2.83402e-07	0	3.16355e-07	0	0	0	0
6842	Lung	0	0	0	0	1.45615e-07	5.14841e-08	0	0	7.08804e-07	0	0	0	0	0	0	0	0	3.67457e-07	0	0	0	0	0	0	0	0	0	0	0	0	0	3.51575e-07	0	0	0	0	0	0	0	0
6844	Lung	0	0	0	0	0	3.84505e-08	0	0	1.66831e-07	0	0	1.88659e-07	0	0	0	4.43659e-07	0	1.86051e-07	0	0	0	0	0	0	0	0	0	0	0	0	0	0	0	0	0	0	0	0	0	7.71951e-08
6846	Lung	0	0	0	0	0	0	0	2.91834e-07	1.91949e-07	0	0	0	0	0	0	0	0	2.93159e-07	0	0	0	0	0	0	0	0	0	0	0	0	0	0	0	0	0	0	0	0	0	0
6848	Lung	0	0	0	0	4.10109e-07	8.30416e-07	0	2.32876e-07	7.11407e-07	0	0	0	0	0	0	0	0	1.44973e-07	0	0	0	0	0	0	0	0	0	0	0	1.87147e-07	4.15044e-07	0	0	0	5.56985e-08	0	1.21095e-07	0	0	0
6850	Lung	0	0	0	0	2.13782e-07	7.0188e-08	0	3.37602e-07	0	0	0	0	0	0	0	0	0	0	0	0	0	0	0	0	0	0	0	0	0	0	0	0	0	0	0	0	0	0	0	0
6852	Lung	0	0	0	0	5.78982e-07	0	0	0	1.90641e-07	0	0	0	0	0	0	0	0	0	0	0	0	0	0	0	0	0	0	0	0	0	0	0	0	0	0	0	0	0	0	0
6854	Lung	0	0	0	0	5.28824e-07	0	0	0	6.67655e-07	0	0	0	0	0	0	0	0	2.46116e-07	0	0	0	0	0	0	0	0	0	0	0	0	5.06125e-07	0	0	0	0	0	0	0	0	0
6858	Lung	0	0	0	0	7.36917e-07	2.80928e-07	0	0	1.93038e-07	0	0	0	0	0	0	2.93489e-07	0	2.26952e-06	0	0	0	0	0	0	0	0	0	0	0	0	0	0	0	0	0	2.15485e-07	0	0	0	0
6860	Lung	0	0	0	0	0	1.5192e-07	0	3.66614e-07	0	0	0	0	0	0	0	3.55704e-07	0	1.2146e-07	0	0	0	0	0	0	0	0	0	0	0	0	0	0	0	0	0	0	0	0	0	0
6864	Lung	0	0	0	0	0	1.50991e-07	0	2.84492e-07	4.14919e-07	0	1.48284e-07	0	0	0	0	3.74242e-07	0	3.4432e-07	0	0	0	0	3.34428e-07	0	0	0	0	0	0	0	1.52942e-06	0	0	0	0	0	5.69231e-07	0	0	0
6868	Lung	0	0	3.08456e-07	0	9.55755e-07	1.83036e-07	0	0	6.27094e-07	0	1.56416e-07	0	0	0	0	0	0	0	0	0	0	0	0	0	0	0	0	0	0	0	7.11438e-07	7.94759e-07	0	0	0	0	0	0	0	0
6870	Lung	0	0	0	0	9.87718e-08	2.40286e-07	0	0	2.16026e-07	0	1.98102e-07	0	0	0	0	4.52439e-07	0	4.7148e-07	0	0	0	0	0	0	0	0	0	0	0	0	0	3.15892e-07	0	0	0	0	0	0	0	0
6872	Lung	0	0	0	0	0	8.58299e-08	0	0	1.49142e-06	0	0	0	0	0	0	0	0	0	0	0	0	0	0	0	0	0	0	0	0	0	0	0	0	0	0	2.26694e-07	0	0	0	0
6874	Lung	1.96776e-07	0	0	0	0	1.66976e-07	0	0	0	0	0	0	0	0	0	0	0	2.61056e-07	0	0	0	0	0	0	0	0	0	0	0	0	0	0	0	0	0	0	0	0	0	7.48728e-08
6878	Lung	0	0	0	0	3.99335e-07	0	0	0	0	0	0	0	0	0	0	0	0	0	0	0	0	0	0	0	0	0	0	0	0	0	0	0	0	0	0	0	0	0	0	0
6880	Lung	0	0	0	0	0	0	0	0	0	0	0	0	0	0	0	0	0	0	0	1.44167e-07	0	0	0	0	0	0	0	0	0	0	0	0	0	0	0	0	0	0	0	0
6882	Lung	1.72587e-07	2.59666e-07	2.17157e-06	9.41172e-07	2.90238e-07	1.12318e-06	0	1.50926e-06	6.75227e-07	0	1.81719e-07	0	0	0	0	1.75229e-07	0	8.34574e-07	2.58232e-07	0	0	0	0	0	0	0	0	0	0	0	8.30924e-07	1.85648e-06	0	2.14655e-07	7.43395e-08	0	0	0	0	0
6890	Lung	0	0	0	0	1.26291e-07	8.45932e-08	0	0	9.18413e-08	0	6.46093e-08	0	0	0	0	0	0	4.12828e-07	0	0	0	0	0	0	0	0	0	0	0	0	0	0	0	0	0	0	0	0	0	0
6894	Lung	0	0	1.29651e-06	0	0	1.90368e-07	0	0	1.2039e-06	0	0	0	0	0	0	0	0	4.59672e-07	0	0	0	0	0	0	0	0	0	0	0	0	8.15547e-07	0	0	6.01953e-07	0	0	0	0	0	0
6898	Lung	2.88699e-07	0	2.76207e-07	0	2.1437e-07	6.95649e-07	0	0	2.12494e-06	0	2.37362e-07	0	0	0	0	3.70653e-07	0	6.49092e-07	0	0	0	0	0	0	0	0	0	0	0	0	2.31659e-06	0	0	0	0	2.3938e-07	0	8.87962e-08	0	0
6902	Lung	0	0	0	0	2.16619e-07	5.58923e-07	0	0	0	0	0	0	0	0	0	0	0	0	2.89096e-07	0	0	0	0	0	0	0	0	0	0	0	0	0	0	0	8.32246e-08	0	0	0	0	0
6904	Lung	0	0	0	0	7.90923e-07	1.35817e-06	0	0	2.32346e-06	0	2.11959e-07	1.30252e-07	0	0	0	3.70588e-07	0	7.61399e-07	2.15944e-07	1.19669e-07	0	0	3.05538e-07	0	0	0	0	0	0	0	5.10317e-06	0	0	0	1.24331e-07	0	0	0	0	0
6910	Lung	2.25482e-07	0	0	0	5.96372e-07	1.17492e-06	0	3.25152e-07	2.23898e-06	0	0	0	0	0	0	4.93086e-07	0	8.73234e-07	0	9.3481e-08	0	0	0	0	0	0	0	0	0	0	1.09152e-06	0	0	1.40222e-07	6.40238e-07	0	0	0	0	0
6912	Lung	0	0	0	0	0	1.35592e-07	0	0	5.82427e-07	0	0	0	0	0	0	3.67849e-07	0	3.49635e-07	2.71046e-07	0	0	0	0	0	0	0	0	0	0	0	2.33529e-06	0	0	0	7.80285e-08	0	0	0	0	0
6914	Lung	0	0	0	0	2.74132e-06	3.99412e-07	0	2.34756e-07	3.47082e-06	0	0	0	0	1.64701e-07	0	2.4532e-06	0	2.12995e-06	0	1.08085e-07	1.53494e-07	0	0	0	0	0	0	0	0	0	2.51723e-06	0	0	4.51966e-07	0	0	1.22073e-07	0	0	0
6918	Lung	3.07737e-07	0	0	0	0	2.3401e-07	0	0	1.03017e-06	0	0	0	0	0	0	0	0	1.72506e-07	0	0	0	0	0	0	0	0	0	0	2.79633e-07	0	0	0	0	0	2.54107e-07	0	0	0	0	0
6920	Lung	1.03769e-06	0	2.48197e-07	2.67488e-07	4.76315e-06	3.37171e-07	0	2.33598e-07	6.50034e-06	0	2.41607e-07	2.41238e-07	0	0	0	3.0756e-06	0	4.69582e-06	0	1.07552e-07	0	0	0	0	0	0	0	0	0	0	5.41914e-06	0	0	2.7607e-07	0	3.43024e-07	0	2.39375e-07	0	0
6960	Lung	2.95072e-07	1.86411e-07	7.52813e-07	3.04247e-07	2.15991e-06	7.55764e-07	8.76409e-07	0	2.41771e-06	0	0	0	0	0	0	9.94789e-07	0	3.34845e-06	0	0	0	0	0	0	0	0	0	0	0	0	4.73544e-06	0	0	0	0	0	0	9.07564e-08	0	0
7009	Lung	4.05645e-07	0	0	0	0	4.22045e-07	0	0	1.56104e-06	0	1.90385e-07	0	0	0	0	0	0	0	0	0	0	0	0	0	0	0	0	0	0	0	0	0	0	0	3.34953e-07	4.61276e-07	0	0	0	0
7011	Lung	0	2.12405e-07	0	0	0	8.67883e-08	0	0	0	0	0	0	0	0	0	0	0	0	0	0	0	0	0	0	0	0	0	0	0	0	0	0	0	0	0	0	0	0	0	0
7015	Lung	0	0	0	0	0	5.31691e-08	0	0	1.66312e-07	0	0	0	0	0	0	0	0	2.1914e-07	0	0	0	0	0	0	0	0	0	0	0	0	1.80261e-06	0	0	0	0	1.8565e-07	0	0	0	0
7017	Lung	0	0	0	0	0	0	0	0	2.1757e-07	0	0	0	0	0	0	0	0	0	0	0	0	0	0	0	0	0	0	0	0	0	0	0	0	0	0	0	0	0	0	0
7019	Lung	0	0	0	0	0	1.20131e-07	0	2.83608e-07	0	0	0	0	0	0	0	3.73079e-07	0	0	0	0	0	0	0	0	0	0	0	0	0	0	0	0	0	0	0	2.0823e-07	0	0	0	0
7021	Lung	3.96447e-07	0	0	0	0	1.87523e-07	0	0	0	0	0	0	0	0	0	0	0	6.72947e-07	0	0	0	0	0	0	0	0	0	0	0	0	0	0	0	0	8.5382e-08	0	0	0	0	0
7025	Lung	0	0	0	0	5.40087e-07	6.05202e-08	0	0	4.19366e-07	0	0	0	0	0	0	4.09976e-07	0	3.0551e-07	0	0	0	0	0	0	0	0	0	0	0	0	1.02494e-06	0	0	0	0	0	0	2.82427e-07	0	0
7027	Lung	0	0	0	0	1.77155e-07	1.17772e-07	0	0	1.87172e-07	0	2.32065e-07	0	0	0	0	5.3752e-07	0	0	0	0	0	0	0	0	0	0	0	0	0	0	0	0	0	0	0	0	0	0	0	0
7029	Lung	0	0	0	0	4.17615e-07	9.98219e-08	0	0	8.83336e-07	0	2.62231e-07	0	0	0	0	0	0	0	0	0	0	0	0	0	0	0	0	0	0	0	3.9969e-07	0	0	0	0	0	0	0	0	0
7031	Lung	0	1.41831e-07	5.7278e-07	0	7.60498e-07	1.83167e-06	0	2.74091e-07	4.50549e-07	0	1.03472e-06	0	0	1.41831e-07	0	2.25808e-06	0	4.23836e-06	0	0	0	0	0	0	0	0	0	0	0	0	1.08089e-06	0	0	0	0	3.72307e-07	1.05122e-07	0	0	0
7033	Lung	0	4.54524e-07	0	0	1.63607e-07	3.74974e-07	0	0	4.80004e-07	1.22895e-06	0	0	0	0	0	2.62809e-07	0	0	0	0	0	0	0	0	0	0	0	0	0	0	4.68391e-07	0	0	0	0	6.99765e-07	0	0	0	0
7035	Lung	0	1.91363e-07	0	0	0	3.5184e-08	0	0	1.45553e-07	0	0	0	0	0	0	0	0	0	0	0	0	0	0	0	0	0	0	0	0	0	0	0	0	0	0	0	0	0	0	0
7037	Lung	0	0	0	0	0	1.12834e-07	0	0	1.98434e-07	0	0	0	0	0	0	0	0	0	0	0	0	0	0	0	0	0	0	0	0	0	4.41676e-07	4.93404e-07	0	0	0	0	0	0	0	0
7043	Lung	0	0	0	0	6.52001e-07	1.24367e-07	0	0	7.16443e-07	0	1.74945e-07	0	0	0	0	0	0	8.02416e-07	0	0	0	0	0	0	0	0	0	0	0	0	0	0	0	0	0	0	0	0	0	0
7045	Lung	0	1.23516e-07	6.34853e-07	0	4.0456e-07	3.3663e-07	0	7.66851e-07	2.34874e-06	0	3.63386e-07	0	0	0	0	1.98507e-07	0	7.04886e-07	0	8.10571e-08	0	0	0	0	0	0	0	0	0	0	3.13769e-07	0	0	0	0	2.22328e-07	0	0	0	0
7047	Lung	0	0	0	0	0	0	1.74627e-07	3.93503e-07	7.3609e-07	0	2.30064e-07	0	0	0	0	2.58822e-07	0	1.15644e-07	0	0	0	0	0	0	0	0	0	0	0	0	3.50662e-07	0	0	0	0	1.44459e-07	0	0	0	0
7049	Lung	0	0	0	0	0	0	0	0	6.47061e-07	0	1.14812e-07	0	2.69808e-07	0	0	0	0	1.82405e-07	0	0	0	0	0	0	0	0	0	0	0	0	0	0	0	0	0	3.85441e-07	0	0	0	0
7053	Lung	0	0	2.81132e-07	0	2.74535e-07	2.23818e-07	0	9.8209e-07	5.59939e-07	0	0	0	0	1.85637e-07	0	0	0	2.06629e-07	0	0	0	0	0	0	0	0	0	0	0	0	0	0	0	0	0	0	0	0	0	0
7055	Lung	0	0	0	0	2.12187e-07	1.24601e-07	0	0	2.56408e-07	0	8.88285e-08	0	0	0	0	0	0	2.15218e-07	0	0	0	0	0	0	0	0	0	0	0	0	0	0	0	0	0	0	0	0	0	0
7057	Lung	2.72747e-07	0	0	0	0	1.44902e-07	0	1.30488e-06	2.99562e-06	0	0	0	0	0	0	0	0	2.46712e-07	0	0	0	0	0	0	0	0	0	0	0	0	0	0	0	1.69615e-07	0	0	0	0	0	0
7059	Lung	0	0	0	0	1.02864e-06	6.36776e-07	0	3.19074e-07	1.60394e-06	0	4.00673e-07	0	0	0	0	5.28818e-07	0	6.88742e-07	1.32548e-07	0	0	0	0	0	0	0	0	2.53653e-07	0	0	0	3.17637e-07	0	0	0	3.18608e-07	1.53295e-07	0	0	0
7061	Lung	4.7061e-07	0	6.00329e-07	0	1.63347e-06	1.92117e-06	0	0	3.76626e-06	3.12171e-07	2.96995e-07	0	0	1.48653e-07	0	6.62669e-07	0	2.09326e-06	0	0	0	0	0	0	0	0	0	0	0	0	3.40484e-06	4.21853e-07	2.0011e-07	0	1.77371e-07	0	4.97433e-07	7.23736e-08	0	0
7067	Lung	0	0	1.50816e-07	0	6.10634e-07	4.14346e-08	0	1.95174e-07	3.8512e-07	0	0	0	0	0	0	9.03841e-07	0	1.05282e-06	0	0	0	0	0	0	0	0	0	0	0	0	3.15194e-06	0	0	0	0	0	0	0	0	0
7069	Lung	0	1.63011e-07	0	0	1.91599e-07	4.94603e-07	0	0	6.32707e-07	0	9.10438e-08	0	0	0	0	8.69917e-07	0	7.72262e-07	0	0	0	0	0	0	0	0	0	0	0	0	5.6427e-07	0	0	4.70837e-07	2.44517e-07	0	0	0	0	0
7071	Lung	0	0	7.46273e-07	0	0	6.00129e-07	0	0	1.03302e-06	0	1.00748e-06	0	0	0	0	6.39663e-07	0	2.04963e-07	0	1.21269e-07	0	0	0	0	0	0	0	0	0	0	0	0	0	0	0	2.42539e-07	0	0	0	0
7075	Lung	1.35299e-06	4.88427e-07	1.34488e-07	0	7.92699e-06	5.6321e-07	1.54473e-07	1.48216e-06	8.74376e-06	0	3.33252e-07	0	0	0	0	3.92586e-06	0	8.23003e-06	0	0	0	0	0	0	0	0	0	0	0	1.39868e-07	1.47169e-05	3.46519e-07	0	0	0	0	9.71501e-07	1.18899e-07	0	0
7077	Lung	2.81474e-07	0	0	0	3.58372e-06	2.70526e-07	0	0	2.28663e-06	0	1.6283e-07	0	0	0	0	1.5871e-06	0	2.50682e-06	0	0	0	0	0	0	0	0	0	0	0	0	1.81429e-06	0	0	0	0	2.3339e-07	1.31796e-07	0	0	0
7079	Lung	0	0	0	0	1.68784e-07	8.21881e-07	0	0	2.37102e-07	0	4.20497e-07	0	0	0	0	2.37102e-07	0	1.18402e-06	1.49748e-07	0	0	0	0	0	0	0	0	0	0	1.44847e-07	9.63703e-07	0	0	0	0	0	0	0	0	0
7081	Lung	0	0	0	0	4.4371e-07	1.14208e-07	0	1.51615e-07	8.26444e-07	0	0	0	0	0	0	0	0	1.19577e-06	0	6.98057e-08	0	0	0	0	0	0	0	0	0	0	1.08086e-06	0	0	0	0	0	0	0	0	0
7083	Lung	0	0	0	0	0	4.44371e-07	0	0	4.69767e-07	0	0	0	0	0	0	0	0	0	0	0	0	0	0	0	0	0	0	0	0	0	0	0	0	4.16588e-07	1.06426e-07	0	0	0	0	0
7087	Lung	2.80768e-07	0	0	2.89498e-07	1.92755e-06	7.03525e-07	0	2.5282e-07	4.43441e-06	0	0	0	0	0	0	1.32859e-06	0	3.02022e-06	0	1.16402e-07	0	0	2.97197e-07	0	0	0	0	0	0	0	2.70353e-06	0	0	2.18253e-07	0	0	0	1.72715e-07	0	2.13664e-07
7089	Lung	0	0	0	0	0	4.33109e-07	0	0	3.75704e-07	0	0	0	0	0	0	0	0	5.62046e-07	0	0	0	0	0	0	0	0	0	0	0	0	1.47537e-06	0	0	0	0	0	0	0	0	0
7093	Lung	1.86968e-07	1.73055e-07	6.07102e-07	0	2.59643e-06	1.20069e-06	0	3.36712e-07	5.54857e-06	7.65703e-07	1.08159e-07	0	0	0	0	2.14203e-06	0	3.46993e-06	1.39875e-07	0	0	0	2.1261e-07	0	0	0	0	0	0	0	8.70649e-06	0	0	0	2.73817e-07	0	1.61769e-07	0	0	0
7097	Lung	1.62401e-07	0	1.55373e-07	0	6.38817e-07	3.15603e-08	2.5649e-07	0	4.80919e-07	0	0	0	0	0	0	6.3136e-07	0	5.35703e-07	0	0	0	0	0	0	0	0	0	0	0	0	1.04251e-06	0	0	0	0	0	0	4.99501e-08	0	0
7099	Lung	3.30044e-07	0	1.14823e-07	0	1.3915e-07	0	0	0	9.77363e-08	0	0	0	0	0	0	0	0	5.94093e-07	0	0	0	0	0	0	0	0	0	0	0	0	5.29668e-07	0	0	0	0	0	0	0	0	0
7101	Lung	0	1.26055e-07	0	4.41194e-07	1.13775e-07	1.4143e-07	0	0	4.80989e-07	0	0	0	0	0	0	0	0	1.873e-07	0	0	0	0	0	0	0	0	0	0	0	0	0	0	0	0	0	0	0	0	0	0
7103	Lung	1.24798e-07	0	0	0	3.86263e-07	4.71929e-08	0	1.12375e-07	4.77367e-07	0	7.21942e-08	0	0	0	0	9.3652e-07	0	1.30122e-06	0	0	0	0	0	0	0	0	0	0	0	0	1.20168e-06	0	0	0	0	0	0	0	0	0
7105	Lung	1.63816e-07	5.01587e-07	0	0	5.9964e-07	5.24129e-07	1.30922e-07	0	4.01684e-07	4.34659e-07	4.78821e-07	0	0	1.0349e-07	0	1.66324e-07	0	1.03167e-06	1.22554e-07	0	0	0	0	0	0	0	0	0	0	0	1.57739e-06	5.87378e-07	0	0	0	0	1.5341e-07	0	0	0
7111	Lung	0	0	0	0	0	7.97283e-07	0	0	6.09994e-07	0	0	0	0	0	1.53238e-07	4.71498e-07	0	1.49137e-06	1.61302e-07	8.93883e-08	0	0	0	0	0	0	0	2.46589e-07	0	0	3.46019e-07	0	1.8336e-07	0	1.7301e-07	0	0	0	0	0
7113	Lung	0	0	0	0	1.83538e-07	3.25478e-07	0	0	1.06346e-06	0	0	0	0	0	0	0	0	1.83538e-07	0	0	0	0	0	0	0	0	0	0	0	0	5.25451e-07	0	0	0	0	0	0	0	0	0
W6840	Trachea	4.28842e-07	0	0	0	7.53315e-07	8.88645e-07	0	0	5.79838e-07	1.89643e-07	5.58326e-07	0	0	0	0	1.12048e-06	0	1.38579e-06	1.06942e-07	0	0	0	0	0	0	0	0	0	0	0	6.88222e-07	2.56275e-07	0	1.32927e-07	3.07862e-08	0	6.6933e-08	0	0	0
W6842	Trachea	0	3.06132e-07	6.18151e-07	5.35731e-07	4.14463e-07	1.89208e-06	0	6.54514e-07	9.6804e-07	0	5.46745e-07	0	0	0	0	7.23341e-07	0	1.89088e-06	0	0	0	0	5.51037e-07	0	0	0	0	5.54205e-07	0	0	3.88837e-07	4.34376e-07	0	4.75342e-07	0	5.2127e-07	2.09635e-07	7.45221e-08	0	0
W6844	Trachea	0	0	0	0	0	1.56782e-07	0	0	0	0	1.79517e-07	0	0	0	0	3.23136e-07	0	2.90493e-07	0	0	0	0	0	0	0	0	0	0	0	0	8.40353e-07	0	0	0	0	0	0	0	5.88056e-08	0
W6846	Trachea	0	0	0	0	0	3.51772e-07	0	2.9343e-07	0	0	0	0	0	0	0	0	0	4.58708e-07	0	0	0	0	0	0	0	0	0	0	0	0	0	0	0	0	0	0	0	0	0	0
W6848	Trachea	0	1.05531e-07	6.68334e-07	4.06295e-06	4.65757e-07	2.29071e-06	5.78641e-07	1.15997e-06	2.27616e-06	2.21616e-07	9.61697e-07	0	0	1.05531e-07	0	1.45071e-06	0	1.89621e-06	2.49943e-07	0	9.83502e-08	1.3244e-07	0	0	1.11179e-07	0	0	4.78307e-07	0	0	5.36167e-07	1.4974e-06	0	1.03883e-07	5.13949e-07	1.30087e-06	1.56435e-07	0	7.50392e-08	0
W6850	Trachea	1.61318e-07	9.17207e-07	2.98386e-06	5.23024e-07	4.4047e-07	8.44207e-06	1.98507e-06	3.28307e-06	1.28467e-06	0	2.81952e-06	2.22804e-07	1.47258e-07	0	4.93881e-08	1.12969e-05	0	2.25632e-05	2.41371e-07	0	1.51544e-06	1.27897e-07	0	9.61145e-07	0	0	0	2.30951e-07	2.16907e-07	4.08573e-07	0	3.75972e-06	0	0	6.21894e-07	9.86975e-07	1.89954e-07	1.92293e-07	0	6.1381e-08
W6852	Trachea	0	0	4.03874e-07	5.57603e-07	1.17121e-06	9.19169e-07	0	3.09725e-07	1.75027e-06	0	2.5258e-07	0	0	0	0	5.85037e-07	9.97802e-08	1.82489e-06	0	0	0	0	0	0	0	0	0	0	0	0	2.76005e-07	6.1666e-07	0	2.03718e-07	0	5.68515e-07	5.27602e-06	0	0	0
W6854	Trachea	0	0	0	0	3.25094e-07	4.17445e-07	0	0	4.63972e-07	0	0	0	0	0	0	5.20155e-07	0	7.03577e-07	0	0	0	0	0	0	0	0	0	0	2.26694e-07	0	8.00742e-07	0	0	0	5.37294e-08	0	0	0	0	0
W6858	Trachea	0	0	8.30399e-07	0	3.68045e-07	1.254e-06	0	0	0	0	1.14843e-07	0	0	0	0	1.77594e-06	0	2.90371e-06	0	0	0	0	0	0	0	0	0	0	0	0	1.05326e-06	0	0	0	0	0	0	0	0	0
W6860	Trachea	7.56316e-07	3.31127e-07	2.10499e-07	1.55966e-07	4.18374e-06	1.06017e-06	0	5.44821e-07	7.88694e-06	0	4.61369e-07	0	0	1.41941e-07	0	2.47669e-06	0	4.10196e-06	0	6.27112e-08	8.90573e-08	2.39851e-07	0	0	0	2.57277e-07	0	0	0	0	7.9655e-06	2.71183e-07	1.18045e-07	0	9.77317e-08	5.64874e-07	8.17651e-07	1.39574e-07	0	1.72666e-07
W6864	Trachea	0	0	0	0	6.12472e-07	5.17562e-07	0	0	4.32256e-07	3.15386e-07	5.44589e-07	0	0	1.50184e-07	0	1.62536e-06	0	1.86207e-06	0	0	0	0	0	0	0	0	0	0	0	0	0	0	0	0	2.25275e-07	1.57169e-07	0	0	0	9.04549e-08
W6868	Trachea	0	0	0	0	3.93366e-07	4.19365e-07	0	0	3.94043e-07	0	1.07744e-07	0	0	0	0	5.31903e-07	0	7.55103e-07	0	0	0	0	1.73622e-07	0	0	0	0	0	0	0	4.90063e-07	2.73729e-07	0	0	3.2883e-08	0	0	0	0	0
W6870	Trachea	1.77989e-07	0	4.17979e-07	1.96777e-07	6.36192e-07	2.0285e-06	6.85993e-07	4.29192e-07	9.3466e-07	0	3.5877e-07	2.05672e-07	1.1007e-07	5.4576e-08	9.04961e-08	8.16285e-07	0	1.08701e-06	6.65786e-08	7.37915e-08	3.13451e-07	7.05575e-08	0	1.06048e-07	0	0	1.56035e-07	2.54819e-07	0	0	7.14113e-07	9.57294e-07	0	2.9359e-07	1.994e-07	1.04274e-06	7.7e-08	8.21175e-08	3.99773e-08	1.01587e-07
W6872	Trachea	6.65694e-07	7.39385e-07	2.20016e-07	1.02043e-06	1.09252e-06	3.63209e-06	1.06404e-07	3.80472e-06	2.07947e-06	1.42841e-06	2.99374e-07	0	0	4.08238e-08	0	2.55063e-07	7.72438e-08	7.01165e-07	4.98019e-07	0	2.34466e-07	0	2.92327e-07	0	8.8611e-08	0	1.16717e-07	0	1.2098e-07	3.85376e-07	2.78467e-06	3.10297e-06	0	1.44912e-06	5.23702e-07	7.43851e-07	5.11402e-07	4.09499e-08	0	0
W6874	Trachea	2.41148e-07	0	0	2.48646e-07	0	8.07836e-07	0	6.51429e-07	2.95653e-07	0	0	4.4849e-07	0	0	0	0	0	4.26646e-07	0	0	0	0	2.7422e-07	0	0	0	0	0	0	1.74504e-07	0	4.32329e-07	0	1.49965e-07	2.80453e-07	3.18861e-07	0	0	1.08326e-07	0
W6878	Trachea	1.48352e-07	9.37208e-08	1.03224e-07	3.28023e-07	1.60446e-07	9.52847e-07	0	4.00753e-07	3.51454e-07	0	2.22306e-07	0	0	0	0	9.15636e-07	0	2.39422e-06	0	0	0	0	0	0	0	0	0	0	0	0	0	0	0	1.57872e-07	1.40581e-07	9.80801e-08	0	0	0	0
W6880	Trachea	0	1.57131e-06	0	0	2.60518e-07	8.19223e-07	0	0	1.46766e-06	2.32036e-06	1.13055e-07	0	0	7.38606e-08	0	0	0	1.69384e-07	1.80208e-07	0	0	0	0	0	0	0	0	3.44859e-07	5.42771e-07	0	1.93289e-06	0	0	2.60518e-07	2.8533e-07	8.94592e-07	0	0	0	0
W6882	Trachea	0	0	0	4.26817e-07	2.18275e-07	1.2497e-06	0	5.21452e-07	7.05074e-07	2.5609e-07	0	8.71057e-08	1.60057e-07	1.18378e-07	0	2.4783e-07	0	3.12535e-07	1.44412e-07	0	3.39943e-07	0	0	0	0	0	0	0	3.50809e-07	1.39686e-07	6.19574e-07	6.92137e-07	0	1.79503e-07	1.37192e-07	0	0	5.93718e-08	0	7.34486e-08
W6890	Trachea	2.42535e-07	0	0	0	0	2.06536e-07	0	2.18392e-07	1.53709e-07	0	0	0	0	0	0	4.36783e-07	0	3.62418e-07	0	0	0	0	0	0	0	0	0	0	0	0	0	0	0	0	0	0	0	0	0	0
W6894	Trachea	0	1.89973e-07	1.42811e-07	2.11628e-07	5.101e-07	6.48511e-07	0	0	2.51636e-07	0	9.63303e-08	0	0	0	0	4.51508e-07	0	3.00272e-07	0	0	0	0	0	0	0	0	0	0	0	0	3.29387e-07	0	0	0	0	0	0	1.81529e-07	0	0
W6898	Trachea	3.44581e-07	0	0	0	1.30987e-07	1.27949e-06	0	0	2.86172e-06	0	5.39085e-08	0	0	0	0	0	0	0	4.29646e-07	0	0	0	0	0	0	0	0	0	0	0	1.10599e-06	4.11841e-07	0	4.45761e-07	1.11318e-07	0	0	0	0	0
W6902	Trachea	9.72155e-07	2.24953e-07	1.24012e-06	0	1.36239e-07	1.76611e-06	0	2.18845e-07	5.9079e-06	0	0	0	1.10928e-07	1.49044e-07	0	0	0	1.36239e-07	5.45467e-07	0	0	0	2.7637e-07	0	0	0	0	0	0	0	5.21833e-06	4.35718e-07	3.7492e-07	0	2.35543e-07	0	0	7.47522e-08	0	0
W6904	Trachea	4.89987e-07	0	2.34393e-07	0	1.55745e-06	3.22248e-06	0	0	4.75159e-06	0	0	0	0	0	7.50059e-08	8.49688e-07	0	1.65746e-06	3.66571e-07	1.0157e-07	0	0	0	0	0	0	0	0	0	0	4.53356e-06	0	0	4.42558e-07	3.69347e-07	5.85919e-07	0	0	0	0
W6910	Trachea	6.33748e-07	0	1.46988e-07	0	2.75401e-06	1.97736e-06	0	1.9022e-07	7.86532e-06	2.80257e-07	0	0	9.64187e-08	1.33456e-07	0	1.09538e-06	0	2.65142e-06	7.90198e-07	2.62741e-07	0	1.67484e-07	2.23609e-07	0	0	0	0	0	0	0	1.44653e-05	3.78725e-07	1.79652e-07	5.73882e-07	9.09926e-08	2.4022e-07	9.89143e-08	6.49745e-08	0	0
W6912	Trachea	1.76663e-06	0	2.41455e-07	1.11606e-06	8.54901e-07	4.98092e-06	0	2.27253e-07	1.58516e-05	1.03357e-06	2.83745e-07	2.34686e-07	2.30379e-07	0	1.54532e-07	5.26199e-07	0	2.1242e-06	3.77616e-07	4.18524e-07	5.93037e-07	0	5.73974e-07	0	3.35938e-07	0	0	0	0	0	1.23042e-05	9.04916e-07	0	2.34686e-07	1.08707e-07	6.03573e-07	4.32063e-07	0	0	9.60283e-08
W6914	Trachea	5.16302e-07	4.34895e-07	1.19748e-07	0	5.14503e-07	9.71325e-07	0	0	4.11634e-06	0	0	0	0	0	0	1.74735e-07	0	7.32939e-07	0	0	0	0	0	0	0	0	0	0	0	0	1.93336e-06	0	0	0	0	2.97809e-07	0	0	0	0
W6918	Trachea	1.18756e-06	2.64202e-07	3.24621e-07	0	1.41251e-06	4.89201e-06	1.35585e-07	6.11052e-07	5.89378e-06	2.44642e-07	9.99996e-07	7.65547e-08	1.32395e-07	0	0	1.64996e-06	0	4.56368e-06	5.07678e-07	2.81339e-07	0	5.38017e-07	0	2.0216e-07	3.23915e-07	0	0	0	0	1.22766e-07	6.81104e-06	0	1.44276e-07	2.63755e-07	7.79567e-07	6.30055e-07	5.90962e-07	5.21802e-08	0	6.45519e-08
W6920	Trachea	2.33021e-07	0	5.94503e-07	0	1.10895e-06	5.95949e-07	0	1.04913e-07	1.79904e-06	0	5.46831e-08	0	0	0	0	2.56304e-07	0	1.56439e-06	0	0	0	0	0	0	0	0	0	1.66803e-07	0	8.43112e-08	1.68282e-06	0	0	0	0	0	1.91747e-07	3.58355e-08	0	1.32996e-07
W6960	Trachea	6.57705e-07	2.43504e-07	1.25849e-07	0	6.42138e-07	1.11122e-06	0	4.26579e-07	2.86403e-06	0	0	1.22321e-07	1.20076e-07	0	0	7.98809e-07	0	9.24523e-07	1.96817e-07	1.63604e-07	0	0	4.384e-07	0	0	2.23732e-07	0	1.88321e-07	0	0	3.70421e-06	2.35826e-07	0	1.02252e-07	1.65276e-07	5.50716e-07	0	0	0	0
W7009	Trachea	8.16647e-07	9.95931e-06	3.39989e-06	1.05909e-06	1.9012e-06	7.80381e-06	8.06515e-08	2.0103e-06	5.67819e-06	8.29993e-06	1.54407e-06	1.47404e-07	2.42556e-07	5.12892e-07	5.0004e-08	2.33979e-06	9.47596e-08	3.38582e-06	1.2219e-06	4.73995e-07	0	1.29492e-07	1.07584e-06	0	1.08704e-07	2.77799e-07	0	1.58979e-06	8.13266e-07	6.04859e-07	4.7224e-06	2.34252e-06	3.82383e-07	4.09334e-06	3.8282e-06	1.00441e-05	7.27659e-07	3.01415e-07	0	6.21464e-08
W7011	Trachea	0	0	0	0	2.47239e-07	1.94564e-07	3.57272e-07	2.55168e-07	7.12418e-08	0	1.44785e-07	0	0	0	0	0	0	4.27037e-07	0	0	0	0	0	0	0	0	0	0	0	0	0	4.31302e-07	0	0	0	1.99477e-07	0	0	0	0
W7015	Trachea	2.25366e-07	3.50969e-07	3.13622e-07	4.9831e-07	2.10554e-07	1.37004e-06	0	8.83937e-07	2.48536e-06	5.97972e-07	6.1543e-07	0	1.02862e-07	0	0	6.95206e-07	0	2.34599e-06	0	9.34331e-08	0	0	2.56274e-07	2.68551e-07	0	0	0	5.15494e-07	0	1.63083e-07	2.00622e-06	1.21211e-06	1.75874e-07	3.84756e-07	1.80839e-07	7.44983e-07	1.94992e-07	0	0	1.71503e-07
W7017	Trachea	0	0	0	0	8.50906e-07	2.04235e-07	0	0	1.68743e-07	0	0	2.47594e-07	0	0	0	0	0	1.49254e-07	0	0	0	0	0	0	0	0	0	0	0	0	0	0	0	0	0	2.20772e-07	1.24671e-07	0	0	0
W7019	Trachea	4.6257e-07	1.49851e-06	8.1135e-07	0	6.57166e-07	3.00335e-06	2.06086e-06	9.07151e-07	1.78435e-06	0	3.00279e-06	0	1.05564e-07	0	0	2.21402e-06	1.34186e-07	7.65863e-06	3.46059e-07	9.58869e-08	0	0	0	0	0	0	4.05514e-07	0	3.10984e-07	1.67366e-07	1.85588e-06	8.29293e-07	0	5.80746e-07	1.08091e-06	8.03412e-07	0	2.75696e-07	0	0
W7021	Trachea	0	6.92977e-07	7.38004e-07	1.92993e-07	8.44793e-07	2.9393e-06	5.55933e-07	4.02338e-06	9.75807e-07	5.18227e-07	2.18572e-06	8.44615e-08	0	1.14784e-07	1.33027e-07	7.99566e-07	0	1.21727e-06	1.40028e-07	7.7599e-08	1.102e-07	0	2.12843e-07	2.23039e-07	0	6.3671e-07	0	5.35935e-07	0	2.70891e-07	1.91123e-06	7.04683e-06	0	1.15236e-06	3.8973e-07	5.9698e-07	0	5.75696e-08	1.6816e-07	0
W7025	Trachea	1.8904e-07	4.13824e-07	4.4393e-07	0	1.51307e-06	7.23251e-07	0	6.13046e-07	4.5569e-07	2.50794e-07	1.09358e-07	0	0	0	0	3.62157e-07	0	7.84043e-07	0	0	0	0	0	0	0	0	0	0	0	0	6.11732e-07	0	0	3.85953e-07	0	8.26858e-07	0	0	0	7.19294e-08
W7027	Trachea	1.48477e-07	6.06426e-07	3.78806e-07	0	5.62026e-07	1.56194e-06	0	0	0	1.96979e-07	3.96956e-07	0	0	0	0	7.1066e-07	0	1.41798e-06	1.11078e-07	0	0	0	0	0	0	0	0	0	0	1.07443e-07	9.57031e-07	5.32376e-07	0	1.6058e-07	0	4.73559e-07	0	0	6.66972e-08	0
W7029	Trachea	1.15195e-07	1.06623e-07	2.70518e-07	0	4.92164e-07	2.92588e-07	5.6883e-08	3.48093e-07	5.70198e-07	0	5.72119e-07	1.03963e-07	0	0	0	3.55352e-07	0	2.33674e-07	8.61797e-08	0	6.7822e-08	0	0	0	0	0	0	0	0	0	1.8487e-07	0	0	0	0	1.52318e-07	0	0	5.17468e-08	0
W7031	Trachea	1.92647e-07	0	2.6809e-07	1.98637e-07	2.86096e-07	1.29251e-06	2.49093e-07	1.73471e-07	1.26242e-06	0	1.22377e-06	0	8.79286e-08	0	0	1.73471e-07	0	4.73656e-07	0	1.59737e-07	0	0	8.45974e-07	2.29562e-07	0	0	1.68885e-07	0	0	4.87924e-07	9.27506e-07	6.90755e-07	2.97185e-07	3.28897e-07	4.14901e-08	6.33535e-07	1.80409e-07	2.88893e-07	0	0
W7033	Trachea	0	6.93262e-07	2.35131e-07	0	3.69749e-07	2.78515e-06	0	1.04269e-06	1.10604e-06	3.26049e-07	2.30263e-06	0	4.07562e-07	0	0	1.92664e-06	1.42587e-07	2.73215e-06	1.83862e-07	0	0	0	0	0	0	0	2.15451e-07	3.51852e-07	0	4.44613e-07	2.36648e-06	8.81216e-07	0	0	0	9.74899e-07	0	2.92957e-07	0	0
W7035	Trachea	0	0	0	0	1.01838e-07	2.39292e-07	0	3.2717e-07	1.07596e-07	0	1.91282e-07	0	0	0	0	0	0	0	0	0	0	0	2.06585e-07	0	0	0	0	0	0	0	1.16621e-06	3.25696e-07	0	0	3.91259e-08	0	0	0	0	0
W7037	Trachea	0	0	7.81085e-07	7.93994e-07	6.42708e-07	2.13686e-06	5.51866e-07	7.28765e-07	7.84437e-07	0	1.07486e-07	8.38436e-08	1.54063e-07	0	1.88939e-07	0	0	3.40784e-07	0	1.54063e-07	2.18788e-07	0	2.11286e-07	4.42815e-07	0	0	1.62886e-07	5.32014e-07	1.68836e-07	1.34455e-07	2.98186e-07	2.66486e-06	0	3.67386e-07	8.93725e-07	9.14135e-07	0	5.71484e-08	0	0
W7043	Trachea	2.40273e-07	0	9.4737e-07	0	1.15323e-06	1.49429e-06	7.13647e-07	1.15876e-06	1.56372e-06	0	4.65643e-07	0	0	0	0	2.18811e-06	0	3.70302e-06	0	0	0	1.90495e-07	0	0	0	0	6.31909e-07	0	0	0	3.85599e-07	0	0	0	0	0	0	0	0	0
W7045	Trachea	0	8.92511e-07	6.81367e-07	1.68218e-06	3.16364e-07	1.74328e-06	1.10526e-07	1.20928e-06	1.39416e-06	3.22768e-07	0	0	0	6.86318e-08	0	2.01548e-07	0	4.49352e-07	3.34903e-07	0	0	0	2.36925e-07	0	0	0	0	9.61337e-07	0	0	1.43684e-06	2.00639e-06	0	3.13186e-07	5.83964e-07	9.26982e-07	8.59754e-07	0	0	0
W7047	Trachea	0	0	0	2.63285e-06	0	1.07877e-06	0	0	4.46192e-07	0	7.97768e-07	0	0	0	0	1.66437e-06	1.26381e-07	2.37662e-06	0	0	0	0	0	0	0	3.705e-07	0	0	0	3.15262e-07	0	3.90527e-07	0	2.28151e-07	2.06421e-07	3.76944e-07	1.01997e-07	0	0	0
W7049	Trachea	0	1.71534e-07	2.09007e-06	3.82173e-07	4.02134e-07	1.83564e-06	7.6362e-07	8.34383e-07	1.83514e-06	2.67244e-07	1.44077e-06	5.95552e-07	2.29212e-07	2.34157e-07	0	4.82088e-07	0	9.07778e-07	2.77291e-07	0	1.09112e-07	1.46931e-07	2.10741e-07	0	0	3.15211e-07	1.62466e-07	7.95964e-07	6.66774e-07	2.68216e-07	2.97417e-07	1.9935e-06	2.85889e-07	5.40803e-07	3.25293e-07	3.64407e-07	1.73552e-07	6.05732e-07	0	0
W7053	Trachea	0	0	3.5304e-07	0	1.02751e-07	2.49723e-07	0	4.18145e-07	2.45868e-07	0	0	6.24426e-08	0	0	0	3.02262e-07	0	1.96722e-07	0	0	0	0	0	0	0	0	0	0	0	0	0	0	0	0	0	2.55398e-07	0	0	0	0
W7055	Trachea	0	1.59213e-07	0	0	2.28205e-07	8.55265e-07	0	0	2.03755e-07	0	1.41426e-07	1.59957e-07	0	0	0	1.54891e-07	0	2.57039e-07	0	0	0	0	0	0	0	0	0	0	0	0	0	0	0	0	0	0	0	0	0	6.54508e-08
W7057	Trachea	0	0	0	0	0	5.10067e-08	0	3.12287e-07	3.50157e-07	0	9.78949e-08	0	0	0	0	0	0	5.47708e-07	0	0	0	0	0	0	0	0	0	0	0	0	0	0	0	0	0	0	0	0	0	0
W7059	Trachea	4.64635e-07	2.15029e-07	1.18542e-06	0	3.47278e-07	1.38326e-06	1.14718e-07	7.53391e-07	8.44838e-07	0	5.11786e-07	0	0	0	0	3.23146e-06	0	3.23122e-06	0	0	0	0	0	0	0	0	0	0	0	0	3.72833e-07	4.16497e-07	0	3.25063e-07	0	5.38853e-07	1.08779e-07	0	0	0
W7061	Trachea	1.05018e-06	6.06139e-07	5.01935e-06	9.72828e-07	4.72292e-06	6.9138e-06	4.79601e-07	3.2513e-06	1.07287e-05	3.98068e-07	5.63046e-06	3.46719e-07	5.76534e-07	9.20035e-08	4.59311e-08	2.95549e-06	0	5.24824e-06	1.23462e-06	4.97586e-07	8.83289e-08	0	0	0	0	2.55172e-07	0	9.44314e-07	9.43221e-07	3.25692e-07	1.18135e-05	5.11035e-06	9.35411e-07	5.83108e-07	1.20906e-06	1.77171e-06	2.51882e-06	9.86456e-07	0	5.70845e-08
W7067	Trachea	2.45777e-07	0	0	0	9.58221e-07	6.50622e-07	0	0	6.69396e-07	0	0	0	0	0	0	1.11912e-06	0	6.83957e-07	0	0	0	0	0	0	0	0	0	0	0	0	1.1833e-06	0	0	0	5.29325e-08	2.79484e-07	0	0	0	0
W7069	Trachea	3.63616e-07	0	0	0	7.19527e-07	1.99805e-06	0	0	2.38049e-06	0	3.56221e-07	0	0	2.29713e-07	0	0	0	1.01915e-07	4.08044e-07	3.01499e-07	0	0	0	0	0	0	0	0	0	0	3.80262e-06	6.5189e-07	0	4.72548e-07	1.89906e-07	1.5075e-07	0	0	8.16701e-08	0
W7071	Trachea	0	0	0	0	0	2.5626e-07	0	0	6.55304e-07	2.64284e-07	0	0	0	0	0	0	0	2.23338e-07	0	8.25887e-08	0	0	0	0	0	0	0	0	0	0	6.39396e-07	0	0	0	4.29032e-08	0	0	0	0	0
W7075	Trachea	9.31073e-07	0	1.97951e-06	0	5.61183e-06	1.46981e-06	0	1.23024e-06	9.33491e-06	0	1.1395e-07	2.84349e-07	0	9.80331e-08	4.75084e-08	3.92914e-06	9.00304e-08	4.39388e-06	0	0	0	1.2303e-07	0	0	2.96281e-07	2.63935e-07	0	0	0	0	1.11423e-05	1.39101e-06	0	0	3.80993e-07	5.10315e-07	1.34263e-07	1.43186e-07	7.24893e-08	5.90449e-08
W7077	Trachea	0	1.16052e-07	2.07199e-07	0	1.41778e-07	1.24247e-06	0	0	1.77218e-06	1.80805e-07	1.40967e-07	0	0	0	8.91114e-08	0	0	2.27992e-07	1.87603e-07	5.19815e-08	0	0	0	0	0	0	0	0	0	0	2.21341e-06	0	0	7.79725e-08	0	0	0	0	0	0
W7079	Trachea	2.03369e-07	0	0	0	2.19947e-07	1.54305e-06	0	1.83124e-07	1.78828e-06	0	7.17561e-08	0	0	0	0	3.66248e-07	0	4.94998e-07	4.56433e-07	8.43133e-08	0	0	2.31259e-07	0	0	0	0	0	0	0	4.03485e-06	0	0	0	7.35557e-07	0	0	0	9.5001e-08	0
W7081	Trachea	0	0	0	0	0	1.75157e-07	0	0	0	0	1.43072e-07	0	0	0	0	0	0	2.26994e-07	0	0	0	0	0	0	0	0	0	0	0	0	0	0	0	0	0	0	0	0	0	0
W7083	Trachea	5.85615e-07	0	0	0	5.3216e-07	2.85618e-06	0	0	4.99565e-06	0	9.16174e-08	0	0	5.98548e-08	0	0	0	1.37265e-07	4.3811e-07	4.04643e-07	0	0	6.50577e-07	0	1.29919e-07	0	0	0	0	0	7.8318e-06	6.99924e-07	1.66007e-07	5.07367e-07	3.55313e-07	0	1.68895e-07	0	0	0
W7087	Trachea	2.98722e-07	0	0	0	2.21812e-07	1.16623e-06	0	5.3797e-07	1.66453e-06	0	5.76524e-07	0	0	0	0	8.91814e-07	0	1.4374e-06	2.23479e-07	0	0	0	0	0	0	0	0	0	0	0	3.3558e-06	0	0	0	0	3.53844e-07	0	0	0	0
W7089	Trachea	7.39447e-07	1.55714e-07	0	0	5.08995e-07	5.2837e-06	7.32088e-07	2.21946e-07	9.83151e-06	0	2.02652e-07	0	0	0	0	2.21946e-07	0	1.73322e-07	7.37593e-07	3.06561e-07	0	0	0	0	3.06561e-07	0	0	0	0	0	1.18929e-05	0	1.92353e-07	5.58539e-07	5.42832e-07	2.04375e-07	0	0	0	0
W7093	Trachea	1.07477e-06	0	4.57004e-07	0	1.24188e-06	2.09215e-06	0	7.99587e-07	6.32931e-06	0	0	0	0	0	0	1.81869e-07	0	4.60022e-07	2.68018e-07	7.42631e-08	0	0	0	0	1.19219e-07	0	0	0	0	0	6.89928e-06	9.63414e-07	0	2.50638e-07	8.07734e-07	0	4.33714e-07	5.50947e-08	0	0
W7097	Trachea	0	0	0	0	9.91821e-08	4.60471e-07	0	0	4.19295e-07	2.5083e-07	1.27729e-07	0	0	0	0	0	0	7.28184e-07	0	0	0	0	1.8412e-07	0	0	0	0	2.49025e-07	0	0	1.39575e-06	0	0	2.43384e-07	3.74616e-08	1.14999e-07	0	5.35e-08	0	0
W7099	Trachea	0	0	0	0	1.11975e-07	2.84676e-07	0	0	2.62331e-07	0	0	9.01382e-08	0	0	0	0	0	1.55886e-07	0	8.28145e-08	0	0	0	0	0	0	0	0	0	0	3.20572e-07	0	0	0	2.27148e-07	0	0	0	0	0
W7101	Trachea	0	8.48006e-08	0	0	0	1.07448e-07	0	0	7.95006e-08	0	7.76518e-08	0	0	0	0	1.72337e-07	0	4.62739e-07	0	0	0	0	0	0	0	0	0	0	0	0	0	0	0	0	1.10839e-07	0	0	0	0	5.1075e-08
W7103	Trachea	0	1.87463e-07	1.40925e-07	0	6.3729e-07	1.60461e-07	0	0	7.77796e-07	0	3.77251e-07	0	0	0	0	6.04512e-07	0	1.66858e-06	0	0	0	0	0	0	0	0	0	0	0	0	1.30547e-06	0	0	0	4.36195e-08	0	0	0	0	0
W7105	Trachea	1.57508e-06	5.58683e-07	2.15274e-07	0	1.03806e-06	5.81343e-06	0	2.02612e-07	1.00771e-05	0	4.02146e-07	2.03072e-07	8.34891e-07	1.4215e-07	0	1.4937e-06	2.61091e-07	8.59271e-07	6.73341e-07	7.46287e-07	3.96258e-07	0	0	5.36254e-07	0	0	0	0	0	0	9.4006e-06	0	6.9422e-07	2.44769e-06	5.92863e-07	1.18625e-06	1.05358e-07	0	0	8.56161e-08
W7111	Trachea	2.4835e-06	4.92574e-07	0	0	2.02857e-06	7.94936e-06	2.04053e-07	7.98669e-07	1.54237e-05	2.35341e-07	3.02062e-07	0	8.09659e-08	0	1.62928e-07	3.90234e-07	1.02919e-07	2.44191e-06	5.30844e-07	5.14808e-07	0	0	9.80707e-07	0	3.54192e-07	0	0	0	0	0	1.56671e-05	2.54422e-06	0	5.5158e-07	1.17395e-06	1.89642e-06	6.17928e-07	1.09123e-07	7.96865e-08	0
W7113	Trachea	1.31291e-06	1.38237e-07	0	0	1.02848e-06	9.50531e-06	0	4.64182e-07	1.14784e-05	0	1.06778e-06	0	9.98733e-08	6.70952e-08	0	2.80934e-07	0	6.92699e-07	4.91107e-07	8.16464e-07	0	0	2.31621e-07	0	0	0	0	0	0	0	1.0535e-05	0	0	1.71869e-06	1.37816e-06	2.89334e-07	0	0	0	0

[truncated: 8 more sheets: Fig. 5d-2, Fig. 5e-g, Fig. 6a,b, Fig. 6c, Fig. 6d, Fig. 7a, Fig. 7b, Fig. 7c]
