# Supplementary material for: Characterization of the pig lower respiratory tract antibiotic resistome
Source: Nat Commun. 2023 Aug 12;14:4868. doi: 10.1038/s41467-023-40587-1 (PMC10423206; doi:10.1038/s41467-023-40587-1)
Supplement: Supplementary file 6 — Source Data [file 41467_2023_40587_MOESM6_ESM.zip › Source Data/README.txt]

All raw data used for producing Figures and Supplementary Figures were provided in "Source Data" directory.


1) Figures_raw_data.xlsx: The raw data for producing each main Figure is provided by a single sheet in an Excel document. 

2) Supp.Figures_raw_data.xlsx: The raw data for producing each Supplementary Figures is provided by a single sheet in an Excel document. 

Sheets were named with Figure number, such as Fig. 1a, Fig. 1b, Fig. S1a, and Fig. S1b.
If two figures were plottted with the same one raw data file, we named that sheet like "Fig.5a-c", "Fig. 6a,b","Fig. S7a; S9a,b". 
Two data files were required for plotting Fig. 5d and Supplmentary Fig. 11, so we useded two sheets which were named Fig. 5d-1, Fig. 5d-2, and Fig. S11-1, Fig. S11-1, respectively.


Source data and codes producing Figures and Supplementary Figures are also submitted to GitHub (https://github.com/zhouyunyan/LungARGs).
