# Supplementary material for: Characterization of the pig lower respiratory tract antibiotic resistome
Source: Nat Commun. 2023 Aug 12;14:4868. doi: 10.1038/s41467-023-40587-1 (PMC10423206; doi:10.1038/s41467-023-40587-1)
Supplement: Supplementary file 6 — Source Data [file 41467_2023_40587_MOESM6_ESM.zip › Source Data/Supp.Figures_raw_data.xlsx]

## Sheet: Fig. S1a
Mechanism	MeanAbun	ratio
antibiotic efflux	3.37227e-05	0.397603
antibiotic inactivation	2.82052e-05	0.33255
antibiotic target protection	1.23046e-05	0.145075
antibiotic target alteration	5.47526e-06	0.0645554
antibiotic target replacement	4.80602e-06	0.0566648
antibiotic target alteration; antibiotic efflux	1.68648e-07	0.00198843
antibiotic target alteration; antibiotic efflux; reduced permeability to antibiotic	4.39769e-08	0.000518504
antibiotic efflux; reduced permeability to antibiotic	4.21576e-08	0.000497054
antibiotic target alteration; antibiotic target replacement	2.53807e-08	0.000299248
reduced permeability to antibiotic	2.10854e-08	0.000248605

## Sheet: Fig.S1b
MGE_Class	MGE_Type_num	Abundance	Abun_percent
transposase	27	0.000114879	0.789418
insertion_element_IS91	1	1.28038e-05	0.087984
Tn916	12	3.23796e-06	0.0222503
istB	1	2.67797e-06	0.0184022
istA	1	2.50026e-06	0.0171811
integrase	4	2.37039e-06	0.0162886
plasmid	19	1.77222e-06	0.0121782
qacEdelta	1	1.63655e-06	0.0112459
tniA	1	1.03203e-06	0.00709181
Unknown	1	5.33194e-07	0.00366396
tniB	1	4.81299e-07	0.00330735
istA1	1	4.11063e-07	0.00282471
istB1	1	3.82112e-07	0.00262576
ISCR	3	3.10571e-07	0.00213416
istA13	1	2.25864e-07	0.00155207
istA3	1	9.84814e-08	0.000676736
IS621	1	4.8289e-08	0.000331828
istA11	1	4.49627e-08	0.000308971
tnp-ISCR	1	2.1754e-08	0.000149487
istA15	1	2.14836e-08	0.000147629
tniAb	1	1.4663e-08	0.00010076
istA2	1	1.049e-08	7.20841e-05
ISBf10	1	4.8493e-09	3.3323e-05
istA5	1	4.48813e-09	3.08412e-05

## Sheet: Fig. S1c,d
Sample	Number (ARGs)	Shannon (ARGs)	Number (MGEs)
108781	45	2.77074	10
1214	70	3.61995	19
2904	68	2.83701	16
308806	56	3.67439	15
335206	18	2.79553	6
338608	24	2.80496	14
339806	90	3.88097	26
342406	35	3.0591	14
343506	53	3.67321	17
343712	30	3.00572	14
344102	24	3.07491	8
344501	32	1.94625	9
345206	56	3.729	20
347004	50	3.67006	14
347512	25	3.04873	12
350408	117	3.91611	36
351906	62	3.07714	17
352007	24	2.69831	6
354204	36	3.20479	17
354610	21	2.71024	18
360604	52	3.7156	15
360702	28	2.77374	18
363203	23	2.86018	19
363311	54	3.31722	13
364506	49	3.40423	16
380313	38	3.09364	17
382109	47	3.5671	14
385604	108	3.75559	42
4008	22	2.9454	5
5192	90	2.77446	29
5298	17	2.58268	8
5324	22	2.62195	10
5392	148	3.01037	44
5800	35	3.22754	18
5801	70	3.86786	19
5802	45	3.47211	13
5803	79	4.00606	19
5804	123	4.17642	39
5805	65	3.69262	25
5806	55	3.58602	19
5807	75	3.77466	25
5808	105	4.13621	34
5809	72	3.89606	29
5810	92	4.03369	28
5811	71	3.93618	21
5812	73	3.76993	24
5813	89	3.85961	24
5814	70	3.86598	21
5815	88	3.98608	21
5816	91	4.00009	26
5820	93	4.0356	32
5821	54	3.63959	17
5822	74	3.64859	25
5823	65	3.7813	19
5824	66	3.26115	17
5825	87	4.06245	28
5826	76	3.9609	24
5828	19	2.73166	5
5829	76	3.90755	21
5830	73	3.64363	20
5833	12	1.07775	7
5834	47	2.35417	11
5835	33	2.98017	9
5836	72	3.5842	28
5838	86	4.03399	22
5839	48	3.63255	15
5840	85	3.98047	21
5841	38	2.92955	14
5843	66	3.66854	13
5845	60	3.28705	27
5846	142	3.95234	40
5847	28	2.38985	11
5850	101	3.97911	32
5851	95	3.55604	29
5852	48	2.37386	21
5855	137	4.15049	42
5857	35	3.31374	10
5858	9	1.3739	4
5859	77	3.94114	21
5863	57	3.70721	18
5865	100	4.01355	32
5866	50	2.76848	17
5868	189	3.62192	47
5871	95	3.0364	26
5874	18	0.932499	3
5875	120	3.97886	36
5876	82	3.69141	28
5877	101	3.81306	40
5878	74	2.85385	25
5880	69	3.47584	16
5882	80	3.76547	20
5884	52	3.2737	24
5886	25	2.54767	15
5887	70	3.67597	20
5888	91	3.59756	29
5890	63	3.48988	21
5891	78	3.51405	18
5892	53	3.10329	17
5894	103	3.93611	32
5895	118	2.14225	38
5896	68	2.90223	23
5897	27	1.94538	16
5898	25	3.09206	11
5899	129	3.10534	37
5900	47	3.02574	22
5901	100	2.38603	38
5902	46	3.61596	15
5903	104	3.48487	36
5904	52	2.32829	16
5905	56	2.75781	19
5906	60	3.79536	14
5907	78	2.66179	24
5908	106	3.50548	25
5909	64	2.60244	18
5910	57	3.41131	17
5911	33	1.38566	20
5912	35	3.14015	7
5913	31	1.40394	18
5915	76	3.47363	21
5916	75	3.69553	23
5917	95	3.56051	27
5918	64	1.56939	22
5919	103	3.47017	41
5920	27	1.77949	14
5922	49	3.01476	18
5924	80	2.38168	23
5926	93	3.43367	39
5927	23	2.47685	12
5929	69	3.52789	17
5931	83	2.76312	24
5933	82	2.995	22
5934	88	3.825	23
5935	59	3.34415	16
5936	111	3.86338	34
5937	79	3.28328	17
5938	24	2.91039	15
5939	85	2.41297	23
5940	86	3.93158	26
5941	60	3.69225	20
5943	72	3.50871	23
5944	126	3.73676	42
5945	39	2.03517	26
5946	100	4.07206	33
5948	65	3.70402	19
5950	42	3.39326	16
5951	52	2.20809	20
5953	133	2.71445	44
5954	61	3.84359	19
5955	103	3.98109	31
5956	83	3.81127	23
5959	45	3.40512	26
5960	67	3.77201	25
5962	94	3.64379	24
5963	64	3.80817	27
5964	76	3.94395	19
5965	17	2.47844	13
5969	39	3.3097	13
5970	55	3.73281	14
5971	78	3.82955	26
5972	32	2.31877	17
5973	84	3.9737	33
5974	77	3.92181	27
5976	65	3.17111	24
5977	87	3.95629	33
5981	70	3.54626	28
5983	53	3.31524	31
5985	44	3.41744	19
5986	40	3.17586	12
5987	80	3.92388	30
5988	109	3.98017	33
5989	61	3.74283	21
5990	154	4.21578	43
5991	65	3.6827	22
5993	39	3.42742	10
5994	114	4.10877	36
5995	113	3.42851	38
6000	45	3.43744	18
6001	54	3.35819	14
6002	66	3.77137	19
6004	38	3.41105	18
6005	46	2.8677	22
6006	68	3.77361	18
6007	66	3.82044	20
6008	35	3.31774	14
6009	84	3.83132	27
6011	68	3.65026	23
6013	112	4.07697	36
6014	75	3.718	25
6016	48	3.59708	16
6017	95	3.77974	29
6019	83	3.96985	21
6020	18	2.5617	7
6022	56	3.84575	25
6024	10	2.14477	3
6025	145	4.15456	36
6027	81	3.83736	32
6029	151	4.14191	45
6030	73	3.88221	22
6039	81	3.79173	27
6040	88	4.10125	29
6041	42	2.69116	10
6044	39	3.46051	14
6045	39	3.39069	17
6046	46	3.34574	13
6048	25	2.8819	12
6049	18	2.40725	10
6050	41	3.36574	25
6051	40	3.43806	21
6052	52	3.77177	26
6053	30	2.99562	15
6055	55	3.72934	15
6056	56	3.69265	14
6057	42	3.5388	12
6058	132	4.13538	33
6060	89	4.01647	39
6061	55	3.73068	27
6062	24	3.06941	9
6064	62	3.57936	16
6065	86	3.96906	31
6066	74	3.91511	17
6068	82	3.93485	28
6070	86	3.98445	26
6071	24	2.71432	19
6073	16	0.679029	8
6078	35	3.19569	18
6081	21	2.53599	6
6082	17	2.67853	8
6084	13	2.50192	9
6086	78	3.90926	23
6087	15	2.1858	6
6089	13	2.38622	11
6090	52	3.65634	15
6093	28	3.14539	8
6096	54	3.61785	20
6101	35	3.03929	20
6103	85	3.7697	30
6107	61	3.69753	14
6110	33	2.01201	15
6114	77	3.97585	19
6115	39	3.29478	10
6117	87	4.01148	23
6119	61	3.81825	19
6125	43	3.50089	19
6127	41	3.33169	16
6128	28	3.08332	19
6129	68	3.69025	25
6131	21	0.597399	8
6134	37	2.84918	20
6135	36	3.3454	18
6136	47	3.45211	19
6137	32	3.23336	13
6140	26	3.01206	15
6141	21	1.57023	14
6143	92	3.73668	22
6144	50	1.84212	22
6146	36	3.20605	19
6147	63	3.80942	26
6148	39	3.46449	15
6149	31	3.16142	18
6150	39	3.43514	12
6158	114	3.96192	31
6162	39	3.16305	25
6166	65	3.47138	20
6167	31	3.26854	16
6168	74	3.7009	20
6170	31	3.0982	18
6175	30	3.16074	10
6179	52	3.67047	18
6182	79	3.98221	33
6184	66	3.90157	26
6185	54	3.06044	28
6186	38	3.41923	21
6187	30	3.21885	10
6188	107	4.27091	37
6191	46	3.62714	13
6192	78	3.93365	26
6193	31	3.14319	8
6197	54	3.4575	19
6203	84	3.80417	25
6204	56	3.63899	24
6206	59	3.25339	27
6207	125	3.36161	33
6210	36	3.28964	16
6211	70	3.14173	27
6219	105	3.31738	29
6220	40	3.26106	22
6222	87	4.06859	24
6225	29	3.2462	18
6226	45	3.44202	24
6227	28	3.11078	11
6228	32	3.09604	19
6229	21	2.41721	16
6230	46	3.56521	13
6231	61	3.78398	28
6232	19	2.71386	16
6233	31	2.94267	18
6235	41	3.12392	16
6239	39	3.39249	21
6240	64	3.48847	27
6241	75	3.73107	23
6245	48	3.37755	24
6247	26	2.94232	16
6249	38	3.14874	23
6251	114	3.79903	29
6253	41	3.01966	22
6254	93	3.71953	33
6256	26	2.9059	12
6259	77	3.58468	23
6262	60	3.63502	16
6263	23	2.78831	18
6265	36	3.3041	15
6267	89	3.86233	26
6269	164	4.00585	43
6272	84	4.05286	34
6273	27	2.9488	12
6275	73	3.5415	17
6277	24	0.858337	12
6281	51	3.64028	25
6283	26	3.13856	12
6291	41	3.45663	17
6292	122	4.38498	42
6293	40	3.23003	23
6294	8	1.94737	5
6295	96	4.11426	41
6297	37	3.16243	12
6299	135	4.0491	47
6301	81	4.0085	28
6303	92	3.68618	35
6311	74	3.93535	24
6319	137	4.14875	41
6322	33	3.19908	8
6325	30	2.79988	17
6328	144	4.20425	43
6330	43	3.48457	20
6332	37	3.44297	9
6340	26	3.03776	9
6341	61	3.76915	23
6345	49	3.44694	24
6347	43	3.26276	23
6349	53	3.4525	25
6350	92	4.15405	27
6351	45	3.35054	21
6352	58	3.7188	23
6353	90	3.92145	31
6355	39	3.45852	16
6357	56	3.69176	18
6358	63	3.77313	22
6363	103	3.80803	29
6365	111	3.86675	33
6375	103	4.00286	41
6380	23	2.89486	8
6385	63	3.75049	20
6389	66	3.57504	27
6397	115	4.16878	30
6403	67	3.77253	19
6405	72	3.85315	32
6407	65	3.80652	24
6408	159	3.95147	39
6409	50	3.42818	20
6412	14	2.47127	7
6421	95	4.09763	25
6425	74	3.94538	19
6434	47	3.3817	24
6435	48	3.55634	14
6437	35	3.28984	12
6438	31	3.15009	10
6458	15	2.48404	5
6460	11	2.18196	5
6462	15	2.52589	8
6463	42	3.46533	6
6464	55	3.43712	22
6465	42	3.01324	10
6466	59	3.72793	25
6468	27	3.18803	9
6469	27	2.9724	19
6471	57	3.67961	23
6474	60	3.5744	29
6475	35	3.38677	8
6477	26	3.01655	13
6479	57	3.69642	26
6484	28	2.97585	12
6486	24	2.78013	2
6490	19	2.62629	9
6497	48	3.43136	22
6499	62	3.59044	18
6505	103	4.14117	25
6506	63	3.74745	31
6510	42	3.60967	13
6512	90	3.87273	19
6524	31	3.25986	5
6526	23	2.99771	8
6540	176	4.1748	48
6542	117	4.04774	31
6544	42	3.4812	8
6546	83	3.24221	30
6549	25	3.02696	6
6552	88	3.92255	20
6553	14	2.45192	5
6556	67	3.8483	28
6558	15	2.61527	8
6564	40	3.51636	17
6566	80	3.36714	21
6567	13	2.38844	6
6568	149	3.80286	41
6569	12	2.36832	10
6570	54	2.35878	8
6572	104	4.09077	37
6573	9	2.0362	7
6574	67	3.93446	17
6575	31	3.24184	10
6576	84	3.90024	25
6577	23	2.99001	8
6578	79	3.9063	19
6581	20	2.64017	9
6582	131	4.24336	38
6584	112	4.0244	34
6590	104	4.16242	29
6592	45	3.58032	11
6596	81	3.98259	27
6598	37	3.37216	9
6600	44	3.55202	6
6603	24	2.44837	8
6607	25	2.85018	16
6609	61	3.59052	23
6612	26	3.00294	10
6613	18	2.60172	8
6614	14	1.5257	6
6620	20	2.81647	9
6634	37	3.31672	7
6638	77	3.90397	21
6647	22	2.97459	8
6651	13	2.2005	6
6653	46	2.32086	13
6655	114	3.93235	33
6659	104	3.95001	29
6661	74	3.92615	17
6663	67	3.79936	17
6665	66	3.48492	18
6669	49	3.413	19
6671	61	3.00608	15
6675	18	2.56143	2
6679	72	2.82093	19
6680	22	2.89505	13
6682	53	3.66477	9
6683	85	3.53414	23
6685	31	2.7799	10
6690	66	3.69489	17
6692	61	3.7266	24
6693	61	2.63773	22
6694	51	3.70996	15
6695	12	2.22174	4
6696	26	3.01783	6
6697	85	3.96752	23
6698	28	2.88662	12
6699	71	3.70344	14
6701	33	3.1964	8
6702	63	3.64583	20
6704	48	3.67765	13
6705	61	3.73257	13
6710	79	3.84033	24
6711	109	4.07344	37
6713	81	3.81444	24
6714	52	3.689	12
6715	26	2.98612	6
6716	58	3.77498	11
6717	29	3.10458	11
6719	18	2.78194	5
6721	19	2.78609	5
6723	43	3.51875	11
6724	27	3.03618	5
6726	47	3.57591	12
6728	38	3.35453	7
6729	45	3.38114	8
6731	84	3.52499	22
6732	21	2.84792	9
6740	40	3.15854	16
6742	81	3.91679	25
6743	22	2.82844	6
6745	32	3.17135	7
6746	37	3.26179	15
6748	37	3.39801	8
6751	78	3.58989	18
6753	60	3.72086	7
6755	53	3.35746	11
6756	46	3.59321	13
6757	23	2.80552	5
6759	53	3.58782	14
6761	50	3.61219	10
6763	29	2.51346	11
6766	49	3.47608	17
6768	61	3.29209	8
6770	22	2.3627	10
6774	43	3.46122	22
6781	43	3.44588	9
6783	40	2.87131	17
6789	98	3.79655	29
6791	27	1.99765	13
6793	91	3.80745	32
6795	11	2.09599	5
6797	28	2.46721	9
6798	45	3.44141	15
6801	70	3.01266	24
6802	74	3.93317	17
6803	20	2.85572	7
6805	20	2.82264	9
6807	55	3.24593	17
6808	86	3.99896	26
6809	20	1.39663	8
6811	13	2.10998	5
6815	104	3.63584	26
6820	53	3.69946	13
6821	18	1.06617	6
6822	27	3.10599	15
6824	45	3.54745	18
6825	30	2.95527	11
6827	5	1.26468	3
6830	28	2.95855	12
6831	21	2.85827	6
6832	129	4.147	33
6833	46	2.67191	10
6834	45	3.51158	17
6835	63	3.07528	12
6837	31	2.84455	11
6840	46	3.26375	10
6841	39	2.29644	5
6842	72	3.65623	16
6843	67	3.05244	15
6844	37	3.19592	7
6845	48	2.55393	12
6846	15	2.46812	5
6847	94	3.06038	25
6848	73	3.62521	17
6850	29	3.09785	10
6851	65	3.87134	17
6852	41	3.36967	13
6853	41	3.38523	10
6854	44	3.48646	9
6855	72	3.88318	21
6857	51	3.53948	21
6858	58	3.53552	13
6859	59	3.58747	15
6860	43	3.36641	10
6861	63	3.87831	14
6863	20	2.71576	7
6864	79	3.75818	18
6867	31	3.04685	7
6868	54	3.51533	11
6869	33	2.85108	16
6870	28	3.1603	14
6872	23	2.87385	7
6874	22	2.24824	9
6875	37	2.5295	9
6877	57	3.77025	15
6878	17	2.37921	8
6880	20	2.89856	10
6882	62	3.75538	19
6887	38	3.27886	9
6889	52	3.66238	12
6890	49	3.4366	17
6891	18	2.81429	4
6893	98	3.53141	27
6894	62	3.79786	15
6895	158	3.85416	50
6898	79	3.86745	31
6899	102	3.76232	28
6901	20	2.79777	9
6902	24	2.84257	11
6904	75	3.63381	25
6905	84	3.81514	32
6907	16	1.97898	2
6910	83	4.02796	29
6911	173	4.02474	45
6912	49	3.60061	15
6914	124	4.07264	34
6916	28	3.00557	20
6917	25	2.33628	10
6918	52	3.64848	22
6920	138	4.09912	37
6924	37	3.33296	20
6937	64	3.70855	16
6939	15	2.59226	8
6945	102	4.02385	28
6951	61	3.66657	28
6953	98	4.05604	28
6955	67	3.94057	14
6957	19	2.84802	7
6960	129	4.17067	35
6967	44	3.5079	15
6971	48	3.70618	14
6973	100	4.01977	37
6974	33	3.0922	7
6975	94	4.06828	26
6977	19	2.70499	13
6979	63	3.74426	15
6981	80	3.9763	23
6983	65	3.94833	17
6985	47	3.60274	14
6989	66	3.873	22
6995	87	3.9745	24
7001	81	4.02643	24
7003	78	3.89943	23
7005	100	3.95637	36
7009	30	3.23234	9
7011	28	2.09814	6
7015	52	3.61201	13
7017	60	3.63353	13
7019	20	2.72601	5
7021	14	2.47833	6
7023	27	3.16173	7
7025	53	3.60471	8
7027	40	3.40293	6
7029	57	3.42025	17
7031	84	3.88254	31
7033	42	3.47221	14
7035	27	1.81326	6
7037	15	2.49143	7
7041	25	2.74904	6
7043	64	3.39502	14
7045	96	3.40583	26
7047	70	2.32448	19
7049	32	2.92696	8
7051	85	3.47349	16
7053	85	2.71698	17
7055	40	1.06136	10
7057	78	2.75776	18
7059	76	2.62996	25
7061	132	4.20151	45
7067	88	3.75017	27
7069	64	3.77524	23
7071	41	3.45883	19
7075	194	4.13415	53
7077	132	4.16442	35
7079	38	3.28995	24
7081	99	3.57536	25
7083	30	3.22405	18
7087	120	4.2047	32
7089	30	3.10066	10
7093	143	3.6745	46
7097	87	3.63106	28
7099	65	3.3677	21
7101	62	3.40672	22
7103	97	3.08483	32
7105	105	4.13001	37
7107	138	4.02582	48
7111	71	3.95767	25
7113	27	3.06826	9
89544	37	2.87339	13
89552	13	1.32538	8
89566	38	3.25923	7
89568	27	3.00734	7
E7009	197	2.81142	50
JXJJWB001	163	4.2203	44
JXJJW_B002	77	3.9416	24
JXJJW_B005	60	3.82361	18
JXNCWB003	59	3.09879	29
JXNCWB004	49	3.44102	20
JXNCWB006	17	2.54756	8
W6838	50	2.74273	11
W6840	81	3.54828	30
W6842	71	3.90054	21
W6844	50	3.57957	10
W6846	27	3.17746	11
W6848	121	4.13751	41
W6850	139	3.9541	46
W6852	129	4.20967	41
W6854	60	3.60444	19
W6858	55	3.57943	15
W6860	211	3.68941	56
W6864	66	3.7083	25
W6868	80	3.57784	22
W6870	155	4.43288	47
W6872	123	3.96143	37
W6874	51	3.64255	24
W6876	69	3.71902	23
W6878	66	3.78882	24
W6880	54	3.63794	24
W6882	87	3.77206	41
W6890	45	3.39679	12
W6894	61	3.73337	27
W6898	51	3.15671	24
W6902	54	3.11698	32
W6904	79	2.18865	28
W6910	143	4.14164	42
W6912	129	3.96528	43
W6914	92	3.78285	29
W6918	140	3.41038	47
W6920	118	4.00653	42
W6932	170	4.27433	46
W6960	110	4.02209	33
W7009	154	4.14853	44
W7011	35	1.35301	12
W7015	97	4.13561	38
W7017	57	3.58533	13
W7019	92	3.98217	34
W7021	137	4.18705	54
W7025	123	3.89441	42
W7027	92	3.68306	36
W7029	103	3.67215	39
W7031	102	3.88297	39
W7033	100	4.13695	31
W7035	42	2.78889	13
W7037	107	4.21062	37
W7043	88	3.19006	32
W7045	80	4.01257	29
W7047	81	3.83353	25
W7049	127	3.88361	45
W7053	60	2.4687	19
W7055	62	3.29509	20
W7057	52	1.73799	14
W7059	65	3.49433	17
W7061	211	4.28026	58
W7063	105	3.74746	39
W7067	75	3.39041	22
W7069	79	3.8154	34
W7071	31	2.7881	18
W7073	101	3.55186	36
W7075	198	4.10859	58
W7077	84	3.80127	24
W7079	56	3.43289	21
W7081	50	3.52082	14
W7083	54	3.04855	25
W7087	53	3.67476	20
W7089	60	2.89339	29
W7093	127	3.48094	39
W7097	56	3.50544	23
W7099	37	2.80084	15
W7101	49	3.63698	19
W7103	84	3.78243	29
W7105	128	4.02408	43
W7111	135	4.02667	53
W7113	77	3.1526	27
WB04lung	29	3.06903	17
WB05lung	22	2.8272	9
WB06lung	54	3.32115	10
ZZE1814	21	1.95176	12
ZZE1826	10	2.13219	14
ZZE1851	12	2.16273	14
ZZE2811	33	3.31216	16
ZZE2867	25	2.92358	19
ZZE3831	14	2.50078	8
ZZE3856	110	2.28689	23
ZZE3874	52	3.45188	21
ZZE4838	18	2.60013	11
ZZE4866	18	2.72834	11
ZZE4870	25	3.08376	9

## Sheet: Fig. S2
ContigID	GeneID	Gene	Start	End	Type
5825_lung_k141_3172	5825_lung_k141_3172_1	tet(L)	2	502	ARG
5825_lung_k141_3172	5825_lung_k141_3172_3	repUS12	914	1057	MGE

## Sheet: Fig. S3
Sample	ANT(3'')-IIa	APH(6)-Id	tetM	Int-Tn916	Tn916-orf13	Int-Tn916.ORF	Tn916-orf13.ORF	MAG_21	MAG_26	MAG_340	dCtANT(3'')-IIa	dCtAPH(6)-Id	dCtInt-Tn916	dCtMAG21	dCtMAG26	dCttetM	dCtTn916-orf13	dCtMAG340
5804	4.25e-06	7.92e-06	4.94e-06	2.1e-06	1.61e-06	5.18e-07	5.36e-07	0.0296948	0.232465	0	6.92099	6.29713	8.56553	8.64439	9.82365	7.6279	8.22935	NA
5806	1.87e-07	8.03e-07	3.65e-07	0	9.99e-08	0	9.99e-08	0	0.0403181	0	7.03178	6.08038	7.4556	7.06372	7.52137	6.77247	6.81	NA
5812	1.25e-06	3.04e-06	3.79e-06	1.21e-06	4.03e-07	1.56e-07	4.03e-07	0	0.101576	0	9.14003	8.33077	9.51697	9.40051	10.9888	8.93665	8.57678	NA
5815	2.57e-06	3.24e-06	5.57e-06	1.95e-06	1.88e-06	6.93e-07	6.72e-07	0	0.392301	0	5.84794	4.77948	6.30764	6.49977	7.67545	5.47675	5.85877	NA
5855	2.53e-06	3.54e-06	6.76e-06	2.2e-06	2.14e-06	2.93e-07	7.57e-07	0	0.299127	0	7.05505	6.24825	7.66378	6.88939	8.84553	6.60489	7.25696	NA
5857	1.74e-07	4.58e-07	2.19e-07	4.57e-07	0	0	0	0	0	0	12.0473	11.2831	12.6933	12.4254	13.4984	11.9243	12.5955	NA
5880	4.28e-07	1.71e-06	4.09e-07	0	1.37e-07	0	1.37e-07	0	0.034042	0	8.57924	6.44128	9.37371	8.717	11.1198	8.46017	9.21589	NA
5894	1.58e-06	4.75e-06	1.47e-06	2.47e-07	3.2e-07	2.47e-07	3.2e-07	0	0.0400261	0.0392265	9.43036	6.74801	9.96427	10.1349	11.7598	9.05961	9.59586	NA
5895	3.1e-06	1.22e-05	2.65e-06	1.94e-06	1.86e-06	6.6e-07	8.53e-07	0.0616028	0.150023	0	8.15082	4.81993	9.4446	8.91009	10.5035	8.37616	9.29665	NA
5898	0	6.2e-07	0	0	2.81e-07	0	0	0	0	0	9.39016	7.90069	10.7953	10.2378	12.299	9.66658	10.3709	NA
5902	0	9.13e-07	3.38e-07	7.1e-07	0	0	0	0	0	0	7.13478	5.51289	7.35868	7.24701	8.45347	7.37987	7.28049	NA
5904	0	5.75e-07	8.41e-07	0	0	0	0	0	0	0	10.2208	7.06479	11.0977	10.9336	12.7982	10.7771	10.6643	NA
5906	1.64e-07	1.89e-06	0	0	0	0	0	0	0.0515555	0	6.05572	4.49567	6.62895	6.66843	8.50941	6.20582	6.34388	NA
5908	1.84e-06	4.41e-06	2.63e-06	9.82e-07	5.73e-07	3.13e-07	2.03e-07	0	0.0408397	0.126976	5.96025	3.86846	8.46224	8.25132	10.1322	7.43351	7.63472	NA
5912	1.96e-07	2.23e-07	0	0	0	0	0	0	0	0	10.8072	5.79767	11.1821	11.347	13.2834	10.8985	11.021	NA
5943	0	3.18e-06	3.2e-06	7.11e-07	2.4e-07	3.71e-07	2.4e-07	0	0.0941373	0	6.8772	5.10691	7.41402	7.66781	9.1291	7.09295	7.4708	NA
6141	0	0	0	9.37e-08	0	9.37e-08	0	0	0	0	NA	11.7277	8.93703	8.40149	13.9597	6.60945	7.01347	NA
6187	0	3.15e-07	0	0	0	0	0	0	0	0	8.66458	6.09015	10.3566	9.59392	10.4594	9.32501	9.99414	17.7111
6232	0	0	0	0	0	0	0	0	0	0	12.8061	10.515	NA	12.6513	NA	14.2592	13.5434	NA
6475	4.8e-07	5.66e-07	0	0	0	0	0	0	0	0	9.72888	6.9636	10.1989	10.4937	11.8649	9.29828	10.6917	NA
6665	7.29e-07	5.89e-06	6.55e-07	6.87e-07	3.28e-07	0	0	0.0488211	0.0305966	0	9.67443	6.53536	12.0201	11.6106	12.2477	10.6528	11.7336	NA
6697	7.98e-07	1.96e-06	1.57e-06	0	3.68e-07	0	0	0	0.0186392	0	9.75369	7.41165	11.845	11.5181	12.7809	10.8126	11.1449	NA
JXJJWB001	1.76e-05	1.82e-05	1.48e-06	5.82e-07	6.15e-07	1.17e-07	3.79e-07	0	0.0297796	0.767055	5.13593	5.06253	10.8873	10.4778	11.8725	10.1824	10.5192	6.32426

## Sheet: Fig. S4a
GenomeID	Taxa	Strain	Host	Name	ContigID	GeneID	Gene	Start	End	Type
GCF_001878735.3_ASM187873v4	Enterococcus faecalis	Enterococcus faecalis L9	Pig	Pig_Enterococcus faecalis L9	NZ_CP072509.1	WP_001574277.1	tet(45)	10588	11961	ARG
GCF_001878735.3_ASM187873v4	Enterococcus faecalis	Enterococcus faecalis L9	Pig	Pig_Enterococcus faecalis L9	NZ_CP072509.1	WP_001574275.1	tetM	12158	14074	ARG
GCF_001878735.3_ASM187873v4	Enterococcus faecalis	Enterococcus faecalis L9	Pig	Pig_Enterococcus faecalis L9	NZ_CP072509.1	WP_001224319.1	Tn916-orf13	14454	15383	MGE
GCF_001878735.3_ASM187873v4	Enterococcus faecalis	Enterococcus faecalis L9	Pig	Pig_Enterococcus faecalis L9	NZ_CP072509.1	WP_001574272.1	Tn916-orf14	15383	16381	MGE
GCF_001878735.3_ASM187873v4	Enterococcus faecalis	Enterococcus faecalis L9	Pig	Pig_Enterococcus faecalis L9	NZ_CP072509.1	WP_001574271.1	Tn916-orf15	16381	18555	MGE
GCF_001878735.3_ASM187873v4	Enterococcus faecalis	Enterococcus faecalis L9	Pig	Pig_Enterococcus faecalis L9	NZ_CP072509.1	WP_000331160.1	Tn916-orf16	18561	21005	MGE
GCF_001878735.3_ASM187873v4	Enterococcus faecalis	Enterococcus faecalis L9	Pig	Pig_Enterococcus faecalis L9	NZ_CP072509.1	WP_000723888.1	Tn916-orf17	20992	21381	MGE
GCF_001878735.3_ASM187873v4	Enterococcus faecalis	Enterococcus faecalis L9	Pig	Pig_Enterococcus faecalis L9	NZ_CP072509.1	WP_000342539.1	Tn916-orf18	21473	21967	MGE
GCF_001878735.3_ASM187873v4	Enterococcus faecalis	Enterococcus faecalis L9	Pig	Pig_Enterococcus faecalis L9	NZ_CP072509.1	WP_001009056.1	Tn916-orf19	22087	22305	MGE
GCF_001878735.3_ASM187873v4	Enterococcus faecalis	Enterococcus faecalis L9	Pig	Pig_Enterococcus faecalis L9	NZ_CP072509.1	WP_000398284.1	Tn916-orf20	22351	23553	MGE
GCF_002814115.1_ASM281411v1	Enterococcus faecalis	Enterococcus faecalis ARO1/DG	Human	Human_Enterococcus faecalis ARO1/DG	NZ_CP022484.1	WP_001574277.1	tet(45)	3834	5207	ARG
GCF_002814115.1_ASM281411v1	Enterococcus faecalis	Enterococcus faecalis ARO1/DG	Human	Human_Enterococcus faecalis ARO1/DG	NZ_CP022484.1	WP_001574275.1	tetM	5404	7320	ARG
GCF_002814115.1_ASM281411v1	Enterococcus faecalis	Enterococcus faecalis ARO1/DG	Human	Human_Enterococcus faecalis ARO1/DG	NZ_CP022484.1	WP_001224319.1	Tn916-orf13	7700	8629	MGE
GCF_002814115.1_ASM281411v1	Enterococcus faecalis	Enterococcus faecalis ARO1/DG	Human	Human_Enterococcus faecalis ARO1/DG	NZ_CP022484.1	WP_001574272.1	Tn916-orf14	8629	9627	MGE
GCF_002814115.1_ASM281411v1	Enterococcus faecalis	Enterococcus faecalis ARO1/DG	Human	Human_Enterococcus faecalis ARO1/DG	NZ_CP022484.1	WP_001574271.1	Tn916-orf15	9627	11801	MGE
GCF_002814115.1_ASM281411v1	Enterococcus faecalis	Enterococcus faecalis ARO1/DG	Human	Human_Enterococcus faecalis ARO1/DG	NZ_CP022484.1	WP_000331160.1	Tn916-orf16	11807	14251	MGE
GCF_002814115.1_ASM281411v1	Enterococcus faecalis	Enterococcus faecalis ARO1/DG	Human	Human_Enterococcus faecalis ARO1/DG	NZ_CP022484.1	WP_000723888.1	Tn916-orf17	14238	14627	MGE
GCF_002814115.1_ASM281411v1	Enterococcus faecalis	Enterococcus faecalis ARO1/DG	Human	Human_Enterococcus faecalis ARO1/DG	NZ_CP022484.1	WP_000342539.1	Tn916-orf18	14719	15213	MGE
GCF_002814115.1_ASM281411v1	Enterococcus faecalis	Enterococcus faecalis ARO1/DG	Human	Human_Enterococcus faecalis ARO1/DG	NZ_CP022484.1	WP_001009056.1	Tn916-orf19	15333	15551	MGE
GCF_002814115.1_ASM281411v1	Enterococcus faecalis	Enterococcus faecalis ARO1/DG	Human	Human_Enterococcus faecalis ARO1/DG	NZ_CP022484.1	WP_000398284.1	Tn916-orf20	15597	16799	MGE
GCF_020882035.1_ASM2088203v1	Enterococcus faecalis	Enterococcus faecalis E512	Human	Human_Enterococcus faecalis E512	NZ_CP086558.1	WP_104670783.1	tet(45)	2193261	2194634	ARG
GCF_020882035.1_ASM2088203v1	Enterococcus faecalis	Enterococcus faecalis E512	Human	Human_Enterococcus faecalis E512	NZ_CP086558.1	WP_104670782.1	tet(W/N/W)	2194836	2196752	ARG
GCF_020882035.1_ASM2088203v1	Enterococcus faecalis	Enterococcus faecalis E512	Human	Human_Enterococcus faecalis E512	NZ_CP086558.1	WP_104670802.1	Tn916-orf13	2197132	2198061	MGE
GCF_020882035.1_ASM2088203v1	Enterococcus faecalis	Enterococcus faecalis E512	Human	Human_Enterococcus faecalis E512	NZ_CP086558.1	WP_104670801.1	Tn916-orf14	2198061	2199059	MGE
GCF_020882035.1_ASM2088203v1	Enterococcus faecalis	Enterococcus faecalis E512	Human	Human_Enterococcus faecalis E512	NZ_CP086558.1	WP_061406561.1	Tn916-orf15	2199059	2201233	MGE
GCF_020882035.1_ASM2088203v1	Enterococcus faecalis	Enterococcus faecalis E512	Human	Human_Enterococcus faecalis E512	NZ_CP086558.1	WP_000331160.1	Tn916-orf16	2201239	2203683	MGE
GCF_020882035.1_ASM2088203v1	Enterococcus faecalis	Enterococcus faecalis E512	Human	Human_Enterococcus faecalis E512	NZ_CP086558.1	WP_000723888.1	Tn916-orf17	2203670	2204059	MGE
GCF_020882035.1_ASM2088203v1	Enterococcus faecalis	Enterococcus faecalis E512	Human	Human_Enterococcus faecalis E512	NZ_CP086558.1	WP_000342539.1	Tn916-orf18	2204151	2204645	MGE
GCF_020882035.1_ASM2088203v1	Enterococcus faecalis	Enterococcus faecalis E512	Human	Human_Enterococcus faecalis E512	NZ_CP086558.1	WP_001009056.1	Tn916-orf19	2204765	2204983	MGE
GCF_020882035.1_ASM2088203v1	Enterococcus faecalis	Enterococcus faecalis E512	Human	Human_Enterococcus faecalis E512	NZ_CP086558.1	WP_000398284.1	Tn916-orf20	2205029	2206231	MGE
GCF_025800625.1_ASM2580062v1	Enterococcus faecium	Enterococcus faecium BTF71-1	Pig	Pig_Enterococcus faecium BTF71-1	NZ_JAOXXY010000003.1	WP_263766343.1	tet(45)	8812	10185	ARG
GCF_025800625.1_ASM2580062v1	Enterococcus faecium	Enterococcus faecium BTF71-1	Pig	Pig_Enterococcus faecium BTF71-1	NZ_JAOXXY010000003.1	WP_001574275.1	tetM	10382	12298	ARG
GCF_025800625.1_ASM2580062v1	Enterococcus faecium	Enterococcus faecium BTF71-1	Pig	Pig_Enterococcus faecium BTF71-1	NZ_JAOXXY010000003.1	WP_001224319.1	Tn916-orf13	12678	13607	MGE
GCF_025800625.1_ASM2580062v1	Enterococcus faecium	Enterococcus faecium BTF71-1	Pig	Pig_Enterococcus faecium BTF71-1	NZ_JAOXXY010000003.1	WP_001574272.1	Tn916-orf14	13607	14605	MGE
GCF_025800625.1_ASM2580062v1	Enterococcus faecium	Enterococcus faecium BTF71-1	Pig	Pig_Enterococcus faecium BTF71-1	NZ_JAOXXY010000003.1	WP_214308137.1	Tn916-orf15	14605	16779	MGE
GCF_025800625.1_ASM2580062v1	Enterococcus faecium	Enterococcus faecium BTF71-1	Pig	Pig_Enterococcus faecium BTF71-1	NZ_JAOXXY010000003.1	WP_214308136.1	Tn916-orf16	16785	18878	MGE
GCF_005886735.1_ASM588673v1	Enterococcus faecium	Enterococcus faecium UAMSEF_20	Human	Human_Enterococcus faecium UAMSEF_20.1	NZ_CP035666.1	WP_001009054.1	Tn916-orf19	50550	50768	MGE
GCF_005886735.1_ASM588673v1	Enterococcus faecium	Enterococcus faecium UAMSEF_20	Human	Human_Enterococcus faecium UAMSEF_20.1	NZ_CP035666.1	WP_000331165.1	Tn916-orf16	53298	55748	MGE
GCF_005886735.1_ASM588673v1	Enterococcus faecium	Enterococcus faecium UAMSEF_20	Human	Human_Enterococcus faecium UAMSEF_20.1	NZ_CP035666.1	WP_002345019.1	tetM	60117	60917	ARG
GCF_005886735.1_ASM588673v1	Enterococcus faecium	Enterococcus faecium UAMSEF_20	Human	Human_Enterococcus faecium UAMSEF_20.1	NZ_CP035666.1	WP_001817446.1	tet(W/N/W)	64283	65320	ARG
GCF_005886735.1_ASM588673v1	Enterococcus faecium	Enterococcus faecium UAMSEF_20	Human	Human_Enterococcus faecium UAMSEF_20.1	NZ_CP035666.1	WP_001227350.1	Tn916-orf9	65670	66020	MGE
GCF_005886735.1_ASM588673v1	Enterococcus faecium	Enterococcus faecium UAMSEF_20	Human	Human_Enterococcus faecium UAMSEF_20	NZ_CP035666.1	WP_000398284.1	Tn916-orf20	281562	282764	MGE
GCF_005886735.1_ASM588673v1	Enterococcus faecium	Enterococcus faecium UAMSEF_20	Human	Human_Enterococcus faecium UAMSEF_20	NZ_CP035666.1	WP_032509114.1	Tn916-orf19	285565	285786	MGE
GCF_005886735.1_ASM588673v1	Enterococcus faecium	Enterococcus faecium UAMSEF_20	Human	Human_Enterococcus faecium UAMSEF_20	NZ_CP035666.1	WP_002345010.1	Tn916-orf18	285906	286400	MGE
GCF_005886735.1_ASM588673v1	Enterococcus faecium	Enterococcus faecium UAMSEF_20	Human	Human_Enterococcus faecium UAMSEF_20	NZ_CP035666.1	WP_002345009.1	Tn916-orf17	286490	286879	MGE
GCF_005886735.1_ASM588673v1	Enterococcus faecium	Enterococcus faecium UAMSEF_20	Human	Human_Enterococcus faecium UAMSEF_20	NZ_CP035666.1	WP_050288986.1	Tn916-orf16	286866	289310	MGE
GCF_005886735.1_ASM588673v1	Enterococcus faecium	Enterococcus faecium UAMSEF_20	Human	Human_Enterococcus faecium UAMSEF_20	NZ_CP035666.1	WP_002345008.1	Tn916-orf15	289316	291496	MGE
GCF_005886735.1_ASM588673v1	Enterococcus faecium	Enterococcus faecium UAMSEF_20	Human	Human_Enterococcus faecium UAMSEF_20	NZ_CP035666.1	WP_002345007.1	Tn916-orf14	291496	292494	MGE
GCF_005886735.1_ASM588673v1	Enterococcus faecium	Enterococcus faecium UAMSEF_20	Human	Human_Enterococcus faecium UAMSEF_20	NZ_CP035666.1	WP_002345006.1	Tn916-orf13	292512	293423	MGE
GCF_005886735.1_ASM588673v1	Enterococcus faecium	Enterococcus faecium UAMSEF_20	Human	Human_Enterococcus faecium UAMSEF_20	NZ_CP035666.1	WP_002345005.1	tetM	293803	295719	ARG
GCF_005886735.1_ASM588673v1	Enterococcus faecium	Enterococcus faecium UAMSEF_20	Human	Human_Enterococcus faecium UAMSEF_20	NZ_CP035666.1	WP_060806738.1	tet(45)	295820	297190	ARG
GCF_006351845.1_ASM635184v1	Enterococcus faecium	Enterococcus faecium N56454	Human	Human_Enterococcus faecium N56454	NZ_CP040905.1	WP_139896911.1	Tn916-orf20	46746	47948	MGE
GCF_006351845.1_ASM635184v1	Enterococcus faecium	Enterococcus faecium N56454	Human	Human_Enterococcus faecium N56454	NZ_CP040905.1	WP_001009056.1	Tn916-orf19	47994	48212	MGE
GCF_006351845.1_ASM635184v1	Enterococcus faecium	Enterococcus faecium N56454	Human	Human_Enterococcus faecium N56454	NZ_CP040905.1	WP_000342539.1	Tn916-orf18	48331	48825	MGE
GCF_006351845.1_ASM635184v1	Enterococcus faecium	Enterococcus faecium N56454	Human	Human_Enterococcus faecium N56454	NZ_CP040905.1	WP_000769868.1	Tn916-orf14	50000	50998	MGE
GCF_006351845.1_ASM635184v1	Enterococcus faecium	Enterococcus faecium N56454	Human	Human_Enterococcus faecium N56454	NZ_CP040905.1	WP_001224320.1	Tn916-orf13	50998	51930	MGE
GCF_006351845.1_ASM635184v1	Enterococcus faecium	Enterococcus faecium N56454	Human	Human_Enterococcus faecium N56454	NZ_CP040905.1	WP_104670782.1	tet(W/N/W)	52310	54226	ARG
GCF_006351845.1_ASM635184v1	Enterococcus faecium	Enterococcus faecium N56454	Human	Human_Enterococcus faecium N56454	NZ_CP040905.1	WP_001574277.1	tet(45)	54428	55801	ARG
GCF_006351845.1_ASM635184v1	Enterococcus faecium	Enterococcus faecium N56454	Human	Human_Enterococcus faecium N56454	NZ_CP040905.1	WP_139896885.1	tetM	60700	62616	ARG
GCF_006351845.1_ASM635184v1	Enterococcus faecium	Enterococcus faecium N56454	Human	Human_Enterococcus faecium N56454	NZ_CP040905.1	WP_000336323.1	Tn916-orf6	67697	67861	MGE
GCF_006351845.1_ASM635184v1	Enterococcus faecium	Enterococcus faecium N56454	Human	Human_Enterococcus faecium N56454	NZ_CP040905.1	WP_001227347.1	Tn916-orf9	67927	68277	MGE
GCF_006351845.1_ASM635184v1	Enterococcus faecium	Enterococcus faecium N56454	Human	Human_Enterococcus faecium N56454	NZ_CP040905.1	WP_000804885.1	Tn916-orf7	68782	69201	MGE
GCF_006351845.1_ASM635184v1	Enterococcus faecium	Enterococcus faecium N56454	Human	Human_Enterococcus faecium N56454	NZ_CP040905.1	WP_002343713.1	Tn916-orf8	69201	69380	MGE
GCF_004332015.1_ASM433201v1	Enterococcus faecalis	Enterococcus faecalis CVM N48037F	Pig	Pig_Enterococcus faecalis CVM N48037F	NZ_CP028720.1	WP_001291561.1	Int-Tn916	1047851	1049065	MGE
GCF_004332015.1_ASM433201v1	Enterococcus faecalis	Enterococcus faecalis CVM N48037F	Pig	Pig_Enterococcus faecalis CVM N48037F	NZ_CP028720.1	WP_000814511.1	Xis-Tn916	1049150	1049350	MGE
GCF_004332015.1_ASM433201v1	Enterococcus faecalis	Enterococcus faecalis CVM N48037F	Pig	Pig_Enterococcus faecalis CVM N48037F	NZ_CP028720.1	WP_001845478.1	Tn916-orf5	1049334	1049582	MGE
GCF_004332015.1_ASM433201v1	Enterococcus faecalis	Enterococcus faecalis CVM N48037F	Pig	Pig_Enterococcus faecalis CVM N48037F	NZ_CP028720.1	WP_000857133.1	Tn916-orf8	1049814	1050041	MGE
GCF_004332015.1_ASM433201v1	Enterococcus faecalis	Enterococcus faecalis CVM N48037F	Pig	Pig_Enterococcus faecalis CVM N48037F	NZ_CP028720.1	WP_000804885.1	Tn916-orf7	1050041	1050460	MGE
GCF_004332015.1_ASM433201v1	Enterococcus faecalis	Enterococcus faecalis CVM N48037F	Pig	Pig_Enterococcus faecalis CVM N48037F	NZ_CP028720.1	WP_001227347.1	Tn916-orf9	1050965	1051315	MGE
GCF_004332015.1_ASM433201v1	Enterococcus faecalis	Enterococcus faecalis CVM N48037F	Pig	Pig_Enterococcus faecalis CVM N48037F	NZ_CP028720.1	WP_000691736.1	tetM	1051666	1053582	ARG
GCF_004332015.1_ASM433201v1	Enterococcus faecalis	Enterococcus faecalis CVM N48037F	Pig	Pig_Enterococcus faecalis CVM N48037F	NZ_CP028720.1	WP_001224318.1	Tn916-orf13	1053962	1054891	MGE
GCF_004332015.1_ASM433201v1	Enterococcus faecalis	Enterococcus faecalis CVM N48037F	Pig	Pig_Enterococcus faecalis CVM N48037F	NZ_CP028720.1	WP_000769868.1	Tn916-orf14	1054891	1055889	MGE
GCF_004332015.1_ASM433201v1	Enterococcus faecalis	Enterococcus faecalis CVM N48037F	Pig	Pig_Enterococcus faecalis CVM N48037F	NZ_CP028720.1	WP_000804748.1	Tn916-orf15	1055889	1058063	MGE
GCF_004332015.1_ASM433201v1	Enterococcus faecalis	Enterococcus faecalis CVM N48037F	Pig	Pig_Enterococcus faecalis CVM N48037F	NZ_CP028720.1	WP_000331160.1	Tn916-orf16	1058069	1060513	MGE
GCF_004332015.1_ASM433201v1	Enterococcus faecalis	Enterococcus faecalis CVM N48037F	Pig	Pig_Enterococcus faecalis CVM N48037F	NZ_CP028720.1	WP_000506270.1	Tn916-orf17	1060500	1061003	MGE
GCF_004332015.1_ASM433201v1	Enterococcus faecalis	Enterococcus faecalis CVM N48037F	Pig	Pig_Enterococcus faecalis CVM N48037F	NZ_CP028720.1	WP_000342539.1	Tn916-orf18	1060981	1061475	MGE
GCF_004332015.1_ASM433201v1	Enterococcus faecalis	Enterococcus faecalis CVM N48037F	Pig	Pig_Enterococcus faecalis CVM N48037F	NZ_CP028720.1	WP_001009056.1	Tn916-orf19	1061595	1061813	MGE
GCF_004332015.1_ASM433201v1	Enterococcus faecalis	Enterococcus faecalis CVM N48037F	Pig	Pig_Enterococcus faecalis CVM N48037F	NZ_CP028720.1	WP_000398284.1	Tn916-orf20	1061859	1063061	MGE
GCF_021560195.1_ASM2156019v1	Enterococcus faecium	Enterococcus faecium P47	Pig	Pig_Enterococcus faecium P47	NZ_CP091101.1	WP_112080982.1	tet(45)	18274	19647	ARG
GCF_021560195.1_ASM2156019v1	Enterococcus faecium	Enterococcus faecium P47	Pig	Pig_Enterococcus faecium P47	NZ_CP091101.1	WP_001574275.1	tetM	19844	21760	ARG
GCF_021560195.1_ASM2156019v1	Enterococcus faecium	Enterococcus faecium P47	Pig	Pig_Enterococcus faecium P47	NZ_CP091101.1	WP_001224319.1	Tn916-orf13	22140	23069	MGE
GCF_000390245.1_ASM39024v1	Streptococcus suis	Streptococcus suis TL13	Pig	Pig_Streptococcus suis TL13	NC_021213.1	WP_015646596.1	Tn916-orf20	590437	591639	MGE
GCF_000390245.1_ASM39024v1	Streptococcus suis	Streptococcus suis TL13	Pig	Pig_Streptococcus suis TL13	NC_021213.1	WP_001009056.1	Tn916-orf19	591685	591903	MGE
GCF_000390245.1_ASM39024v1	Streptococcus suis	Streptococcus suis TL13	Pig	Pig_Streptococcus suis TL13	NC_021213.1	WP_002345010.1	Tn916-orf18	592025	592519	MGE
GCF_000390245.1_ASM39024v1	Streptococcus suis	Streptococcus suis TL13	Pig	Pig_Streptococcus suis TL13	NC_021213.1	WP_000723888.1	Tn916-orf17	592609	592998	MGE
GCF_000390245.1_ASM39024v1	Streptococcus suis	Streptococcus suis TL13	Pig	Pig_Streptococcus suis TL13	NC_021213.1	WP_000331160.1	Tn916-orf16	592985	595429	MGE
GCF_000390245.1_ASM39024v1	Streptococcus suis	Streptococcus suis TL13	Pig	Pig_Streptococcus suis TL13	NC_021213.1	WP_041179380.1	Tn916-orf15	595435	597609	MGE
GCF_000390245.1_ASM39024v1	Streptococcus suis	Streptococcus suis TL13	Pig	Pig_Streptococcus suis TL13	NC_021213.1	WP_015646598.1	Tn916-orf13	598487	599419	MGE
GCF_000390245.1_ASM39024v1	Streptococcus suis	Streptococcus suis TL13	Pig	Pig_Streptococcus suis TL13	NC_021213.1	WP_015646599.1	tetM	599799	601715	ARG
GCF_000390245.1_ASM39024v1	Streptococcus suis	Streptococcus suis TL13	Pig	Pig_Streptococcus suis TL13	NC_021213.1	WP_000336323.1	Tn916-orf6	601837	602001	MGE
GCF_000390245.1_ASM39024v1	Streptococcus suis	Streptococcus suis TL13	Pig	Pig_Streptococcus suis TL13	NC_021213.1	WP_001227347.1	Tn916-orf9	602067	602417	MGE
GCF_000390245.1_ASM39024v1	Streptococcus suis	Streptococcus suis TL13	Pig	Pig_Streptococcus suis TL13	NC_021213.1	WP_000804885.1	Tn916-orf7	602922	603341	MGE
GCF_000390245.1_ASM39024v1	Streptococcus suis	Streptococcus suis TL13	Pig	Pig_Streptococcus suis TL13	NC_021213.1	WP_000857133.1	Tn916-orf8	603341	603568	MGE
GCF_000390245.1_ASM39024v1	Streptococcus suis	Streptococcus suis TL13	Pig	Pig_Streptococcus suis TL13	NC_021213.1	WP_000814512.1	Xis-Tn916	604031	604231	MGE
GCF_000390245.1_ASM39024v1	Streptococcus suis	Streptococcus suis TL13	Pig	Pig_Streptococcus suis TL13	NC_021213.1	WP_002835202.1	Int-Tn916	604316	605530	MGE
GCF_002189695.1_ASM218969v1	Streptococcus suis	Streptococcus suis LSM102	Human	Human_Streptococcus suis LSM102	NZ_CP016175.1	WP_001291561.1	Int-Tn916	873299	874513	MGE
GCF_002189695.1_ASM218969v1	Streptococcus suis	Streptococcus suis LSM102	Human	Human_Streptococcus suis LSM102	NZ_CP016175.1	WP_000814511.1	Xis-Tn916	874598	874798	MGE
GCF_002189695.1_ASM218969v1	Streptococcus suis	Streptococcus suis LSM102	Human	Human_Streptococcus suis LSM102	NZ_CP016175.1	WP_001845478.1	Tn916-orf5	874782	875030	MGE
GCF_002189695.1_ASM218969v1	Streptococcus suis	Streptococcus suis LSM102	Human	Human_Streptococcus suis LSM102	NZ_CP016175.1	WP_000857133.1	Tn916-orf8	875262	875489	MGE
GCF_002189695.1_ASM218969v1	Streptococcus suis	Streptococcus suis LSM102	Human	Human_Streptococcus suis LSM102	NZ_CP016175.1	WP_000804885.1	Tn916-orf7	875489	875908	MGE
GCF_002189695.1_ASM218969v1	Streptococcus suis	Streptococcus suis LSM102	Human	Human_Streptococcus suis LSM102	NZ_CP016175.1	WP_001227347.1	Tn916-orf9	876413	876763	MGE
GCF_002189695.1_ASM218969v1	Streptococcus suis	Streptococcus suis LSM102	Human	Human_Streptococcus suis LSM102	NZ_CP016175.1	WP_000336323.1	Tn916-orf6	876829	876993	MGE
GCF_002189695.1_ASM218969v1	Streptococcus suis	Streptococcus suis LSM102	Human	Human_Streptococcus suis LSM102	NZ_CP016175.1	WP_000691736.1	tetM	877115	879031	ARG
GCF_002189695.1_ASM218969v1	Streptococcus suis	Streptococcus suis LSM102	Human	Human_Streptococcus suis LSM102	NZ_CP016175.1	WP_001224318.1	Tn916-orf13	879411	880340	MGE
GCF_002189695.1_ASM218969v1	Streptococcus suis	Streptococcus suis LSM102	Human	Human_Streptococcus suis LSM102	NZ_CP016175.1	WP_000769868.1	Tn916-orf14	880340	881338	MGE
GCF_002189695.1_ASM218969v1	Streptococcus suis	Streptococcus suis LSM102	Human	Human_Streptococcus suis LSM102	NZ_CP016175.1	WP_000804748.1	Tn916-orf15	881338	883512	MGE
GCF_002189695.1_ASM218969v1	Streptococcus suis	Streptococcus suis LSM102	Human	Human_Streptococcus suis LSM102	NZ_CP016175.1	WP_000723888.1	Tn916-orf17	885950	886339	MGE
GCF_002189695.1_ASM218969v1	Streptococcus suis	Streptococcus suis LSM102	Human	Human_Streptococcus suis LSM102	NZ_CP016175.1	WP_001009056.1	Tn916-orf19	887045	887263	MGE
GCF_002189695.1_ASM218969v1	Streptococcus suis	Streptococcus suis LSM102	Human	Human_Streptococcus suis LSM102	NZ_CP016175.1	WP_000398284.1	Tn916-orf20	887309	888511	MGE

## Sheet: Fig. S4b
GenomeID	Taxa	Strain	Host	Name	Contig	Protein	Start	End	Gene	Type
GCF_020882055.1_ASM2088205v1	Enterococcus faecalis	Enterococcus faecalis E512-TC2	Human	Human_Enterococcus faecalis E512-TC2	NZ_CP086566.1	WP_010710189.1	1430946	1431623	tnpA	MGE
GCF_020882055.1_ASM2088205v1	Enterococcus faecalis	Enterococcus faecalis E512-TC2	Human	Human_Enterococcus faecalis E512-TC2	NZ_CP086566.1	WP_002292226.1	1435662	1436396	ErmB	ARG
GCF_020882055.1_ASM2088205v1	Enterococcus faecalis	Enterococcus faecalis E512-TC2	Human	Human_Enterococcus faecalis E512-TC2	NZ_CP086566.1	WP_002338419.1	1438608	1439924	tnpA	MGE
GCF_020882055.1_ASM2088205v1	Enterococcus faecalis	Enterococcus faecalis E512-TC2	Human	Human_Enterococcus faecalis E512-TC2	NZ_CP086566.1	WP_002294505.1	1440726	1441586	ANT(6)-Ia	ARG
GCF_024579755.1_ASM2457975v1	Enterococcus faecalis	Enterococcus faecalis JF3A-223	Pig	Pig_Enterococcus faecalis JF3A-223	NZ_CP102065.1	WP_010713944.1	1402243	1402920	tnpA	MGE
GCF_024579755.1_ASM2457975v1	Enterococcus faecalis	Enterococcus faecalis JF3A-223	Pig	Pig_Enterococcus faecalis JF3A-223	NZ_CP102065.1	WP_002292226.1	1406951	1407685	ErmB	ARG
GCF_024579755.1_ASM2457975v1	Enterococcus faecalis	Enterococcus faecalis JF3A-223	Pig	Pig_Enterococcus faecalis JF3A-223	NZ_CP102065.1	WP_002338419.1	1409897	1411213	tnpA	MGE
GCF_024579755.1_ASM2457975v1	Enterococcus faecalis	Enterococcus faecalis JF3A-223	Pig	Pig_Enterococcus faecalis JF3A-223	NZ_CP102065.1	WP_002294505.1	1412015	1412875	ANT(6)-Ia	ARG
GCF_000411655.2_ASM41165v2	Enterococcus faecium UC7251	Enterococcus faecium UC7251	Human	Human_Enterococcus faecium UC7251	NZ_CP084887.1	WP_001015311.1	74831	75508	tnpA	MGE
GCF_000411655.2_ASM41165v2	Enterococcus faecium UC7251	Enterococcus faecium UC7251	Human	Human_Enterococcus faecium UC7251	NZ_CP084887.1	WP_001096887.1	76590	77381	APH(3')-IIIa	ARG
GCF_000411655.2_ASM41165v2	Enterococcus faecium UC7251	Enterococcus faecium UC7251	Human	Human_Enterococcus faecium UC7251	NZ_CP084887.1	WP_000627290.1	77477	78016	SAT-4	ARG
GCF_000411655.2_ASM41165v2	Enterococcus faecium UC7251	Enterococcus faecium UC7251	Human	Human_Enterococcus faecium UC7251	NZ_CP084887.1	WP_001255866.1	78016	78921	aad(6)	ARG
GCF_000411655.2_ASM41165v2	Enterococcus faecium UC7251	Enterococcus faecium UC7251	Human	Human_Enterococcus faecium UC7251	NZ_CP084887.1	WP_001038796.1	79229	79963	ErmB	ARG
GCF_000411655.2_ASM41165v2	Enterococcus faecium UC7251	Enterococcus faecium UC7251	Human	Human_Enterococcus faecium UC7251	NZ_CP084887.1	WP_002294500.1	83536	84909	tet(45)	ARG
GCF_000411655.2_ASM41165v2	Enterococcus faecium UC7251	Enterococcus faecium UC7251	Human	Human_Enterococcus faecium UC7251	NZ_CP084887.1	WP_002338419.1	88681	89997	tnpA	MGE
GCF_000411655.2_ASM41165v2	Enterococcus faecium UC7251	Enterococcus faecium UC7251	Human	Human_Enterococcus faecium UC7251	NZ_CP084887.1	WP_002294505.1	90798	91658	ANT(6)-Ia	ARG
GCF_025800545.1_ASM2580054v1	Enterococcus faecium	Enterococcus faecium ATF64	Pig	Pig_Enterococcus faecium ATF64	NZ_JAOXXX010000003.1	WP_128704489.1	14934	16307	tet(45)	ARG
GCF_025800545.1_ASM2580054v1	Enterococcus faecium	Enterococcus faecium ATF64	Pig	Pig_Enterococcus faecium ATF64	NZ_JAOXXX010000003.1	WP_210918721.1	18395	20311	tet(W/N/W)	ARG
GCF_025800545.1_ASM2580054v1	Enterococcus faecium	Enterococcus faecium ATF64	Pig	Pig_Enterococcus faecium ATF64	NZ_JAOXXX010000003.1	WP_000191454.1	21457	22134	tnpA	MGE
GCF_025800545.1_ASM2580054v1	Enterococcus faecium	Enterococcus faecium ATF64	Pig	Pig_Enterococcus faecium ATF64	NZ_JAOXXX010000003.1	WP_000191454.1	26184	26861	tnpA	MGE
GCF_025800545.1_ASM2580054v1	Enterococcus faecium	Enterococcus faecium ATF64	Pig	Pig_Enterococcus faecium ATF64	NZ_JAOXXX010000003.1	WP_002292226.1	33087	33821	ErmB	ARG
GCF_000411655.2_ASM41165v2	Enterococcus faecium UC7251	Enterococcus faecium UC7251	Human	Human_Enterococcus faecium UC7251	NZ_CP084887.1	WP_001015311.1	74831	75508	tnpA	MGE
GCF_000411655.2_ASM41165v2	Enterococcus faecium UC7251	Enterococcus faecium UC7251	Human	Human_Enterococcus faecium UC7251	NZ_CP084887.1	WP_001096887.1	76590	77381	APH(3')-IIIa	ARG
GCF_000411655.2_ASM41165v2	Enterococcus faecium UC7251	Enterococcus faecium UC7251	Human	Human_Enterococcus faecium UC7251	NZ_CP084887.1	WP_000627290.1	77477	78016	SAT-4	ARG
GCF_000411655.2_ASM41165v2	Enterococcus faecium UC7251	Enterococcus faecium UC7251	Human	Human_Enterococcus faecium UC7251	NZ_CP084887.1	WP_001255866.1	78016	78921	aad(6)	ARG
GCF_000411655.2_ASM41165v2	Enterococcus faecium UC7251	Enterococcus faecium UC7251	Human	Human_Enterococcus faecium UC7251	NZ_CP084887.1	WP_001038796.1	79229	79963	ErmB	ARG
GCF_000411655.2_ASM41165v2	Enterococcus faecium UC7251	Enterococcus faecium UC7251	Human	Human_Enterococcus faecium UC7251	NZ_CP084887.1	WP_002294500.1	83536	84909	tet(45)	ARG
GCF_000411655.2_ASM41165v2	Enterococcus faecium UC7251	Enterococcus faecium UC7251	Human	Human_Enterococcus faecium UC7251	NZ_CP084887.1	WP_002338419.1	88681	89997	tnpA	MGE
GCF_000411655.2_ASM41165v2	Enterococcus faecium UC7251	Enterococcus faecium UC7251	Human	Human_Enterococcus faecium UC7251	NZ_CP084887.1	WP_002294505.1	90798	91658	ANT(6)-Ia	ARG
GCF_023375205.1_ASM2337520v1	Enterococcus faecium	Enterococcus faecium S2-6b	Pig	Pig_Enterococcus faecium S2-6b	NZ_CP088192.1	WP_001015311.1	75759	76436	tnpA	MGE
GCF_023375205.1_ASM2337520v1	Enterococcus faecium	Enterococcus faecium S2-6b	Pig	Pig_Enterococcus faecium S2-6b	NZ_CP088192.1	WP_001096887.1	77518	78309	APH(3')-IIIa	ARG
GCF_023375205.1_ASM2337520v1	Enterococcus faecium	Enterococcus faecium S2-6b	Pig	Pig_Enterococcus faecium S2-6b	NZ_CP088192.1	WP_000627290.1	78405	78944	SAT-4	ARG
GCF_023375205.1_ASM2337520v1	Enterococcus faecium	Enterococcus faecium S2-6b	Pig	Pig_Enterococcus faecium S2-6b	NZ_CP088192.1	WP_001255866.1	78944	79849	aad(6)	ARG
GCF_000069245.1_ASM6924v1	Acinetobacter baumannii AYE	Acinetobacter baumannii AYE	Human	Human_Acinetobacter baumannii AYE	NC_010410.1	WP_000845039.1	3677546	3678556	intI1	MGE
GCF_000069245.1_ASM6924v1	Acinetobacter baumannii AYE	Acinetobacter baumannii AYE	Human	Human_Acinetobacter baumannii AYE	NC_010410.1	WP_000480959.1	3678823	3679656	APH(6)-Id	ARG
GCF_000069245.1_ASM6924v1	Acinetobacter baumannii AYE	Acinetobacter baumannii AYE	Human	Human_Acinetobacter baumannii AYE	NC_010410.1	WP_025464697.1	3679659	3680459	APH(3'')-Ib	ARG
GCF_000069245.1_ASM6924v1	Acinetobacter baumannii AYE	Acinetobacter baumannii AYE	Human	Human_Acinetobacter baumannii AYE	NC_010410.1	WP_000137809.1	3680645	3681931	tnpA	MGE
GCF_001007915.1_ASM100791v1	Escherichia coli	Escherichia coli CFSAN029787	Human	Human_Escherichia coli CFSAN029787	NZ_CP011418.1	WP_001067855.1	33897	34598	tnpA	MGE
GCF_001007915.1_ASM100791v1	Escherichia coli	Escherichia coli CFSAN029787	Human	Human_Escherichia coli CFSAN029787	NZ_CP011418.1	WP_001043265.1	36260	37072	sul2	ARG
GCF_001007915.1_ASM100791v1	Escherichia coli	Escherichia coli CFSAN029787	Human	Human_Escherichia coli CFSAN029787	NZ_CP011418.1	WP_001082319.1	37136	37936	APH(3'')-Ib	ARG
GCF_001007915.1_ASM100791v1	Escherichia coli	Escherichia coli CFSAN029787	Human	Human_Escherichia coli CFSAN029787	NZ_CP011418.1	WP_000480968.1	37939	38772	APH(6)-Id	ARG
GCF_001007915.1_ASM100791v1	Escherichia coli	Escherichia coli CFSAN029787	Human	Human_Escherichia coli CFSAN029787	NZ_CP011418.1	WP_001067855.1	38839	39540	tnpA	MGE
GCF_001007915.1_ASM100791v1	Escherichia coli	Escherichia coli CFSAN029787	Human	Human_Escherichia coli CFSAN029787	NZ_CP011418.1	WP_137491101.1	41797	41892	tnpA	MGE
GCF_003402955.1_ASM340295v1	Escherichia coli	Escherichia coli cq9	Pig	Pig_Escherichia coli cq9	NZ_CP031549.1	WP_032153701.1	48	1244	tet(A)	ARG
GCF_003402955.1_ASM340295v1	Escherichia coli	Escherichia coli cq9	Pig	Pig_Escherichia coli cq9	NZ_CP031549.1	WP_000844627.1	2035	2274	tnpA	MGE
GCF_003402955.1_ASM340295v1	Escherichia coli	Escherichia coli cq9	Pig	Pig_Escherichia coli cq9	NZ_CP031549.1	WP_000480968.1	2583	3416	APH(6)-Id	ARG
GCF_003402955.1_ASM340295v1	Escherichia coli	Escherichia coli cq9	Pig	Pig_Escherichia coli cq9	NZ_CP031549.1	WP_001082319.1	3419	4219	APH(3'')-Ib	ARG
GCF_003402955.1_ASM340295v1	Escherichia coli	Escherichia coli cq9	Pig	Pig_Escherichia coli cq9	NZ_CP031549.1	WP_001043260.1	4283	5095	sul2	ARG
GCF_003432345.1_ASM343234v1	Staphylococcus aureus	Staphylococcus aureus NX-T55	Pig	Pig_Staphylococcus aureus NX-T55	NZ_CP031839.1	WP_002294505.1	2701119	2701979	ANT(6)-Ia	ARG
GCF_003432345.1_ASM343234v1	Staphylococcus aureus	Staphylococcus aureus NX-T55	Pig	Pig_Staphylococcus aureus NX-T55	NZ_CP031839.1	WP_117346084.1	2703596	2704267	tnpA	MGE
GCF_003432345.1_ASM343234v1	Staphylococcus aureus	Staphylococcus aureus NX-T55	Pig	Pig_Staphylococcus aureus NX-T55	NZ_CP031839.1	WP_001574277.1	2704552	2705925	tet(45)	ARG
GCF_003432345.1_ASM343234v1	Staphylococcus aureus	Staphylococcus aureus NX-T55	Pig	Pig_Staphylococcus aureus NX-T55	NZ_CP031839.1	WP_113589581.1	2707879	2708550	tnpA	MGE
GCF_003432345.1_ASM343234v1	Staphylococcus aureus	Staphylococcus aureus NX-T55	Pig	Pig_Staphylococcus aureus NX-T55	NZ_CP031839.1	WP_014158488.1	2708636	2709367	ErmC	ARG
GCF_003432345.1_ASM343234v1	Staphylococcus aureus	Staphylococcus aureus NX-T55	Pig	Pig_Staphylococcus aureus NX-T55	NZ_CP031839.1	WP_117346085.1	2709598	2710269	tnpA	MGE
GCF_003432345.1_ASM343234v1	Staphylococcus aureus	Staphylococcus aureus NX-T55	Pig	Pig_Staphylococcus aureus NX-T55	NZ_CP031839.1	WP_000195429.1	2711034	2712203	tnpA	MGE
GCF_003432345.1_ASM343234v1	Staphylococcus aureus	Staphylococcus aureus NX-T55	Pig	Pig_Staphylococcus aureus NX-T55	NZ_CP031839.1	WP_001028144.1	2712339	2713775	AAC(6')-Ie-APH(2'')-Ia	ARG
GCF_003432345.1_ASM343234v1	Staphylococcus aureus	Staphylococcus aureus NX-T55	Pig	Pig_Staphylococcus aureus NX-T55	NZ_CP031839.1	WP_000195429.1	2714228	2715397	tnpA	MGE
GCF_003432345.1_ASM343234v1	Staphylococcus aureus	Staphylococcus aureus NX-T55	Pig	Pig_Staphylococcus aureus NX-T55	NZ_CP031839.1	WP_000733283.1	2716978	2717820	PC1 beta-lactamase (blaZ)	ARG

## Sheet: Fig. S5a
phylum	mean	percent
Proteobacteria	0.0174885	0.438249
Tenericutes	0.0125301	0.313995
Firmicutes	0.00397478	0.0996047
Bacteroidetes	0.00247355	0.0619851
Actinobacteria	0.00154571	0.0387343
Deinococcus-Thermus	0.00126997	0.0318245
Fusobacteria	0.00015697	0.00393354
Nematoda	0.000142396	0.00356832
Cossaviricota	6.87587e-05	0.00172304
Spirochaetes	5.2318e-05	0.00131105
unknown	2.74406e-05	0.00068764
Peploviricota	2.67306e-05	0.000669848
Cyanobacteria	2.19786e-05	0.000550766
Uroviricota	1.9846e-05	0.000497325
Ascomycota	1.7847e-05	0.000447231
Euryarchaeota	1.53789e-05	0.000385383
Armatimonadetes	1.52152e-05	0.00038128
Fibrobacteres	1.26334e-05	0.000316582
Apicomplexa	6.71653e-06	0.000168311
Chlamydiae	4.83638e-06	0.000121196
Thermotogae	4.74252e-06	0.000118844
Artverviricota	3.78096e-06	9.47478e-05
Preplasmiviricota	3.11489e-06	7.80566e-05
Candidatus_Saccharibacteria	3.08303e-06	7.72583e-05
Basidiomycota	2.6898e-06	6.74043e-05
Candidatus_Thermoplasmatota	2.34477e-06	5.8758e-05
Chloroflexi	2.29321e-06	5.74659e-05
Candidatus_Absconditabacteria	1.99473e-06	4.99863e-05
Verrucomicrobia	1.68495e-06	4.22236e-05
Candidatus_Melainabacteria	1.6165e-06	4.05081e-05
Acidobacteria	1.42044e-06	3.55951e-05
Candidatus_Gracilibacteria	8.45931e-07	2.11983e-05
Parabasalia	6.21658e-07	1.55782e-05
Chytridiomycota	3.37126e-07	8.4481e-06
Nucleocytoviricota	3.30673e-07	8.28639e-06
Ciliophora	2.9823e-07	7.47341e-06
Oomycota	2.51996e-07	6.31482e-06
Ignavibacteriae	2.42072e-07	6.06613e-06
Thaumarchaeota	1.89942e-07	4.75978e-06
Deferribacteres	1.89055e-07	4.73757e-06
Discosea	1.74382e-07	4.36986e-06
Nitrospirae	1.67914e-07	4.2078e-06
Planctomycetes	1.38287e-07	3.46536e-06
Candidatus_Nomurabacteria	1.35974e-07	3.40739e-06
Synergistetes	1.33627e-07	3.34857e-06
Gemmatimonadetes	1.30519e-07	3.27071e-06
Lentisphaerae	1.25194e-07	3.13726e-06
Mucoromycota	1.20228e-07	3.01282e-06
Candidatus_Rokubacteria	8.31099e-08	2.08267e-06
Haptista	7.81122e-08	1.95743e-06
Candidatus_Kaiserbacteria	5.1205e-08	1.28315e-06
Candidatus_Parcubacteria	4.89594e-08	1.22688e-06
Candidatus_Desantisbacteria	4.46262e-08	1.1183e-06
Elusimicrobia	4.20939e-08	1.05484e-06
Euglenozoa	3.3021e-08	8.2748e-07
Evosea	3.07295e-08	7.70056e-07
Kitrinoviricota	2.02693e-08	5.07933e-07
Candidatus_Woesebacteria	1.80531e-08	4.52396e-07
Candidatus_Azambacteria	1.67039e-08	4.18587e-07
Perkinsozoa	1.47881e-08	3.70577e-07
Hofneiviricota	1.08201e-08	2.71144e-07
Aquificae	1.02283e-08	2.56312e-07
Phixviricota	1.00336e-08	2.51434e-07
Cressdnaviricota	8.96282e-09	2.24601e-07
Candidatus_Adlerbacteria	8.5868e-09	2.15178e-07
Candidatus_Magasanikbacteria	6.9463e-09	1.74069e-07
Candidatus_Moranbacteria	6.91409e-09	1.73261e-07
Dictyoglomi	6.63175e-09	1.66186e-07
Chlorobi	5.70822e-09	1.43043e-07
Candidatus_Roizmanbacteria	5.4968e-09	1.37745e-07
Candidatus_Gribaldobacteria	5.4579e-09	1.3677e-07
Candidatus_Eisenbacteria	4.85765e-09	1.21729e-07
Candidatus_Levybacteria	4.75035e-09	1.1904e-07
Candidatus_Peregrinibacteria	3.47328e-09	8.70377e-08
Candidatus_Riflebacteria	3.36682e-09	8.43699e-08
Candidatus_Aminicenantes	0	0
Candidatus_Doudnabacteria	0	0
Candidatus_Kryptonia	0	0
Candidatus_Omnitrophica	0	0
Candidatus_Yanofskybacteria	0	0
Thermodesulfobacteria	0	0

## Sheet: Fig. S5b
genus	mean	percent
Mycoplasma	0.0126071	0.403662
Acinetobacter	0.00525998	0.282418
Pseudomonas	0.00147033	0.110015
Methylobacterium	0.00127461	0.10716
Anoxybacillus	0.00103526	0.0974833
Psychrobacter	0.000670765	0.0699834
Thermus	0.000663183	0.074399
Sphingomonas	0.000565064	0.0684869
Sphingobium	0.000532267	0.0692549
Chryseobacterium	0.000460503	0.0643758
Ureaplasma	0.000397575	0.0594029
Hydrogenophaga	0.00035195	0.055907
Escherichia	0.000278887	0.0469244
Stenotrophomonas	0.000218221	0.0385248
Prevotella	0.00020962	0.038489
Corynebacterium	0.000201923	0.0385599
Geobacillus	0.000195662	0.0388629
Acidovorax	0.000191113	0.0394942
Moraxella	0.000189823	0.0408406
Flavobacterium	0.000182505	0.040938
Mycolicibacterium	0.000176277	0.0412289
Halomonas	0.000140758	0.0343372
unknown	0.000132555	0.0334859
Streptococcus	0.000130382	0.0340781
Bacteroides	0.000119951	0.0324577
Fusobacterium	0.00011953	0.033429
Lactobacillus	0.000104248	0.0301632
Brevundimonas	9.40963e-05	0.0280728
Glaesserella	9.24626e-05	0.0283821
Delftia	8.59451e-05	0.0271522
Pasteurella	8.35378e-05	0.0271282
Paracoccus	8.2305e-05	0.0274732
Sphingopyxis	7.71468e-05	0.0264788
Aeromonas	7.2563e-05	0.025583
Rhodococcus	6.75515e-05	0.0244414
Mesorhizobium	6.58211e-05	0.024412
Micrococcus	6.43737e-05	0.0244726
Shewanella	6.08156e-05	0.0236999
Microbacterium	5.94434e-05	0.0237275
Brevibacterium	5.47978e-05	0.0224048
Clostridium	5.47183e-05	0.022885
Marinobacter	5.33623e-05	0.0228406
Oscillibacter	4.94425e-05	0.0216575
Sphingobacterium	4.81662e-05	0.0215654
Neisseria	4.73131e-05	0.0216504
Janibacter	4.56529e-05	0.021353
Bradyrhizobium	4.41453e-05	0.0210984
Brachybacterium	4.36409e-05	0.0213068
Treponema	4.29794e-05	0.0214407
Limosilactobacillus	4.22422e-05	0.0215347
Staphylococcus	4.22418e-05	0.0220084
Idiomarina	4.17876e-05	0.0222617
Bacillus	4.13098e-05	0.0225083
Ralstonia	4.05811e-05	0.0226203
Agrobacterium	3.88739e-05	0.0221702
Massilia	3.73856e-05	0.0218049
Cutibacterium	3.70635e-05	0.0220988
Rhizobium	3.45069e-05	0.0210395
Mycobacteroides	3.34609e-05	0.0208401
Variovorax	3.32227e-05	0.0211322
Bosea	3.27804e-05	0.021301
Mycobacterium	3.26868e-05	0.0217025
Aliarcobacter	3.20669e-05	0.0217632
Jeotgalicoccus	3.04782e-05	0.0211452
Klebsiella	2.9824e-05	0.0211382
Ruminococcus	2.93353e-05	0.0212408
Macavirus	2.86933e-05	0.0212269
Chitinophaga	2.83842e-05	0.0214536
Trichinella	2.73667e-05	0.0211381
Nocardioides	2.54428e-05	0.0200764
Dietzia	2.51567e-05	0.0202574
Lysobacter	2.48104e-05	0.0203915
Kaistella	2.42715e-05	0.0203639
Porphyromonas	2.36925e-05	0.0202913
Tessaracoccus	2.12981e-05	0.0186184
Kocuria	2.11962e-05	0.0188809
Parabacteroides	2.08116e-05	0.0188951
Achromobacter	2.06331e-05	0.0190938
Comamonas	2.05138e-05	0.0193529
Halanaerobium	2.00052e-05	0.0192455
Empedobacter	1.97059e-05	0.0193296
Pedobacter	1.94665e-05	0.0194712
Angiostrongylus	1.86102e-05	0.0189843
Macrococcus	1.84551e-05	0.0191904
Campylobacter	1.78411e-05	0.0189149
Planobacterium	1.75384e-05	0.0189525
Glutamicibacter	1.73098e-05	0.0190668
Brucella	1.72933e-05	0.0194189
Lysinibacillus	1.68795e-05	0.0193296
Tepidimonas	1.65375e-05	0.0193112
Devosia	1.63139e-05	0.0194252
Ancylostoma	1.59345e-05	0.0193493
Hyphomonas	1.58927e-05	0.0196794
Bordetella	1.53961e-05	0.0194471
Streptomyces	1.50815e-05	0.0194276
Phascolarctobacterium	1.43188e-05	0.0188105
Rothia	1.394e-05	0.0186639
Xanthomonas	1.35084e-05	0.0184302
Haemophilus	1.2955e-05	0.018007
Methanobrevibacter	1.25852e-05	0.0178137
Leptotrichia	1.23609e-05	0.0178136
Knoellia	1.17347e-05	0.0172179
Capnocytophaga	1.1602e-05	0.0173213
Gordonia	1.16e-05	0.0176237
Roseburia	1.13486e-05	0.0175511
Phocaeicola	1.12609e-05	0.0177265
Fibrobacter	1.09496e-05	0.0175476
Enterobacter	1.07669e-05	0.0175629
Blautia	1.04847e-05	0.0174083
Aerococcus	1.04642e-05	0.0176822
Pelomonas	1.04626e-05	0.0179977
Actinobacillus	1.03733e-05	0.018171
Meiothermus	1.03646e-05	0.0184919
Salegentibacter	1.02425e-05	0.0186182
Protoparvovirus	1.0103e-05	0.0187132
Globicatella	9.91653e-06	0.018718
Aquabacterium	9.89693e-06	0.0190374
Myroides	9.73588e-06	0.019091
Shinella	8.96404e-06	0.0179196
Brevilactibacter	8.71811e-06	0.017746
Aequorivita	8.55929e-06	0.0177375
Methylorubrum	8.49654e-06	0.0179254
Blastomonas	8.44898e-06	0.0181504
Arcobacter	8.38651e-06	0.0183493
Mycoplasmopsis	8.11849e-06	0.0180949
Solibacillus	7.52959e-06	0.0170916
Alcanivorax	7.17632e-06	0.016573
Butyricicoccus	7.02543e-06	0.0164979
Caenorhabditis	6.77434e-06	0.0161751
Faecalibacterium	6.73324e-06	0.0163413
Salmonella	6.48363e-06	0.0159969
Psychroflexus	6.38734e-06	0.0160155
Coprococcus	6.36796e-06	0.0162268
Brumimicrobium	6.31957e-06	0.0163692
Rheinheimera	6.16263e-06	0.0162283
Ottowia	5.87437e-06	0.0157244
Dorea	5.84197e-06	0.0158875
Arthrobacter	5.78601e-06	0.0159893
Enterococcus	5.68142e-06	0.0159554
Veillonella	5.53688e-06	0.0158016
Luteimonas	5.49656e-06	0.0159384
Marinobacterium	5.2224e-06	0.0153887
Peptoanaerobacter	5.14772e-06	0.0154057
Chlamydia	5.13921e-06	0.0156209
Cupriavidus	4.94765e-06	0.0152773
Pseudoxanthomonas	4.90219e-06	0.0153717
Alishewanella	4.81326e-06	0.0153285
Aminobacter	4.80215e-06	0.0155312
Fusarium	4.60095e-06	0.0151152
Parageobacillus	4.56392e-06	0.0152237
Turicibacter	4.53588e-06	0.015364
Trueperella	4.43136e-06	0.0152442
Ornithinimicrobium	4.35884e-06	0.0152269
Fervidobacterium	4.34892e-06	0.0154271
Nesterenkonia	4.21228e-06	0.0151765
Selenomonas	4.15308e-06	0.0151938
Deinococcus	4.14965e-06	0.0154155
Sutcliffiella	4.04928e-06	0.0152782
Plasmodium	4.01543e-06	0.0153855
Epilithonimonas	4.01535e-06	0.0156256
Caloramator	4.00181e-06	0.0158201
Eubacterium	3.97764e-06	0.0159773
Anaplasma	3.96234e-06	0.0161743
Parvimonas	3.9435e-06	0.016362
Megasphaera	3.76775e-06	0.0158929
Gammaretrovirus	3.73531e-06	0.0160105
Desulfovibrio	3.72138e-06	0.0162103
Methyloversatilis	3.67297e-06	0.0162631
Chaphamaparvovirus	3.58167e-06	0.016121
Copiparvovirus	3.51999e-06	0.016103
Mastadenovirus	3.38529e-06	0.0157402
Legionella	3.34996e-06	0.015825
Kangiella	3.30765e-06	0.0158764
Luteibacter	3.18885e-06	0.0155531
Mitsuokella	3.17317e-06	0.0157212
Elizabethkingia	3.07356e-06	0.0154709
Aliidiomarina	3.01246e-06	0.0154016
Janthinobacterium	2.99366e-06	0.0155449
Burkholderia	2.99147e-06	0.0157788
Nocardia	2.97261e-06	0.0159307
Aeromicrobium	2.94088e-06	0.0160158
Hyphomicrobium	2.89858e-06	0.0160424
Jeotgalibaca	2.83323e-06	0.0159363
Kingella	2.82151e-06	0.0161274
Pneumocystis	2.7171e-06	0.0157852
Pseudoalteromonas	2.71377e-06	0.0160187
Lactococcus	2.60955e-06	0.0156543
Tannerella	2.59911e-06	0.0158396
Petrimonas	2.58092e-06	0.0159819
Ramlibacter	2.56977e-06	0.0161713
Phyllobacterium	2.55461e-06	0.0163401
Thermomonas	2.37681e-06	0.0154554
Alcaligenes	2.34177e-06	0.0154666
Alloprevotella	2.25899e-06	0.0151543
Tequatrovirus	2.25258e-06	0.0153438
Riemerella	2.19097e-06	0.0151567
Pimelobacter	2.09577e-06	0.0147213
Romboutsia	2.0527e-06	0.0146341
Niabella	1.96217e-06	0.0141965
Alistipes	1.94398e-06	0.0142674
Trichococcus	1.93004e-06	0.0143701
Collinsella	1.86288e-06	0.0140723
Flavonifractor	1.85376e-06	0.0142033
Anaerovibrio	1.85131e-06	0.0143889
Haemonchus	1.83117e-06	0.0144401
Novosphingobium	1.82985e-06	0.0146412
Planococcus	1.79993e-06	0.0146157
Exiguobacterium	1.73274e-06	0.0142789
Polaromonas	1.72324e-06	0.0144063
Vogesella	1.70959e-06	0.014501
Methylibium	1.69478e-06	0.014587
Oshimavirus	1.67798e-06	0.0146561
Aspergillus	1.62506e-06	0.0144051
Microcystis	1.61376e-06	0.0145139
Paraburkholderia	1.60832e-06	0.014678
Iotatorquevirus	1.57859e-06	0.0146213
Sphaerotilus	1.57826e-06	0.0148352
Butyrivibrio	1.52807e-06	0.0145798
Salinicoccus	1.45129e-06	0.0140521
Brevibacillus	1.44575e-06	0.0141979
Sphaerochaeta	1.44042e-06	0.0143493
Dysgonomonas	1.39161e-06	0.0140649
Serinicoccus	1.38425e-06	0.0141901
Bergeyella	1.36099e-06	0.0141524
Babesia	1.35241e-06	0.0142651
Peptostreptococcus	1.30127e-06	0.0139243
Caulobacter	1.30034e-06	0.0141108
Hydrocarboniphaga	1.28657e-06	0.0141612
Sinorhizobium	1.21404e-06	0.0135549
Pandoraea	1.20418e-06	0.0136295
Alkalibacterium	1.17062e-06	0.0134328
Gallibacterium	1.15024e-06	0.0133786
Clostridioides	1.07601e-06	0.0126849
Arachidicoccus	1.06285e-06	0.0126908
Pelagibacterium	1.05559e-06	0.0127661
Actinomyces	1.03127e-06	0.0126333
Alysiella	1.02614e-06	0.0127312
Heterorhabditis	1.02133e-06	0.012835
Vibrio	1.01955e-06	0.0129791
Citrobacter	1.01487e-06	0.0130895
Mediterraneibacter	9.91253e-07	0.0129545
Citricoccus	9.7032e-07	0.0128473
Ceetrepovirus	9.64414e-07	0.0129353
Ornithobacterium	8.98234e-07	0.0122056
Dermacoccus	8.93206e-07	0.0122872
Heligmosomoides	8.8399e-07	0.0123117
Pseudobutyrivibrio	8.82907e-07	0.0124499
Pseudoflavonifractor	8.80833e-07	0.0125772
Rodentibacter	8.42492e-07	0.012183
Hymenobacter	8.17283e-07	0.0119642
Krischvirus	8.09666e-07	0.0119962
Felixounavirus	7.9923e-07	0.0119854
Solimonas	7.88246e-07	0.0119641
Paraprevotella	7.82387e-07	0.012019
Subdoligranulum	7.59334e-07	0.0118067
Facklamia	7.57558e-07	0.0119198
Terrisporobacter	7.47682e-07	0.0119064
Malassezia	7.33025e-07	0.0118136
Taylorella	7.28628e-07	0.0118831
Chromobacterium	7.12993e-07	0.011768
Alicycliphilus	7.11092e-07	0.0118764
Limnohabitans	7.03045e-07	0.0118831
Lautropia	7.01398e-07	0.0119978
Bifidobacterium	6.80726e-07	0.0117856
Rubrobacter	6.76904e-07	0.0118592
Fluviicola	6.76426e-07	0.0119931
Dechloromonas	6.66497e-07	0.0119605
Thauera	6.54108e-07	0.0118802
Ligilactobacillus	6.52088e-07	0.011986
Moineauvirus	6.43848e-07	0.0119781
Massilimicrobiota	6.32856e-07	0.0119163
Anaerococcus	6.29149e-07	0.0119894
Serratia	6.2383e-07	0.0120323
Nostoc	6.23617e-07	0.0121747
Gamaleyavirus	6.18267e-07	0.012219
Mogibacterium	6.15418e-07	0.0123131
Oligella	6.12523e-07	0.012408
Duganella	6.09552e-07	0.0125029
Pseudacidovorax	6.06367e-07	0.0125951
Tritrichomonas	5.8209e-07	0.012245
Helcococcus	5.34312e-07	0.0113793
Succinivibrio	5.22679e-07	0.0112597
Bdellovibrio	4.94276e-07	0.0107691
Mannheimia	4.93947e-07	0.0108791
Cellulomonas	4.93491e-07	0.0109886
Blastocystis	4.89147e-07	0.0110129
Paenibacillus	4.61073e-07	0.0104964
Gemella	4.59321e-07	0.0105674
Curvibacter	4.57175e-07	0.0106304
Olsenella	4.55914e-07	0.010715
Finegoldia	4.51013e-07	0.0107146
Dolosigranulum	4.42214e-07	0.0106193
Xenorhabdus	4.3858e-07	0.0106451
Leucobacter	4.35482e-07	0.0106836
Tequintavirus	4.34166e-07	0.0107664
Noviherbaspirillum	4.29252e-07	0.0107604
Azospirillum	4.2194e-07	0.0106921
Lawsonella	4.14533e-07	0.010618
Rhodanobacter	4.09881e-07	0.0106115
Kagunavirus	4.07701e-07	0.0106682
Reyranella	4.04981e-07	0.0107113
Photobacterium	4.00609e-07	0.0107104
Georgenia	3.85234e-07	0.0104109
Fictibacillus	3.81199e-07	0.0104102
Phycicoccus	3.79377e-07	0.0104694
Afipia	3.74892e-07	0.0104551
Lachnoclostridium	3.68428e-07	0.0103834
Pseudoclavibacter	3.60518e-07	0.0102671
Advenella	3.55649e-07	0.0102335
Mosigvirus	3.55432e-07	0.010333
Pseudidiomarina	3.51829e-07	0.010335
Holdemanella	3.50131e-07	0.0103926
Theileria	3.41577e-07	0.0102452
Micromonospora	3.39079e-07	0.0102755
Enterocloster	3.38669e-07	0.0103696
Aeribacillus	3.38503e-07	0.0104731
Helicobacter	3.3428e-07	0.010452
Rhodoferax	3.28662e-07	0.0103848
Mucilaginibacter	3.27573e-07	0.0104591
Peptoniphilus	3.24927e-07	0.0104842
Anaerostipes	3.22772e-07	0.010525
Nonagvirus	3.17807e-07	0.0104734
Acidaminococcus	3.10076e-07	0.0103267
Mesonia	3.08561e-07	0.0103835
Chroococcidiopsis	3.0524e-07	0.0103796
Marinilactibacillus	2.99691e-07	0.0102977
Rufibacter	2.92123e-07	0.0101421
Catenibacterium	2.90165e-07	0.0101774
Candidatus_Methanomethylophilus	2.8944e-07	0.0102563
Zoogloea	2.85379e-07	0.0102172
Gardnerella	2.77717e-07	0.0100455
Lacticaseibacillus	2.77338e-07	0.0101336
Bibersteinia	2.73038e-07	0.0100786
Arachnia	2.7088e-07	0.0101008
Curtobacterium	2.69667e-07	0.0101582
Teseptimavirus	2.68707e-07	0.0102259
Verminephrobacter	2.60791e-07	0.0100271
Pahexavirus	2.58628e-07	0.0100447
Gulosibacter	2.54844e-07	0.00999818
Rubrivivax	2.45833e-07	0.00974205
Listeria	2.44503e-07	0.00978466
Cercospora	2.43668e-07	0.00984759
Diaphorobacter	2.3862e-07	0.0097395
Planomicrobium	2.36532e-07	0.00974922
Snodgrassella	2.36072e-07	0.00982609
Avibacterium	2.34398e-07	0.00985322
Lachnoanaerobaculum	2.28148e-07	0.00968593
Roseolovirus	2.248e-07	0.00963714
Leclercia	2.19776e-07	0.00951345
Proteiniclasticum	2.19015e-07	0.00957157
Undibacterium	2.17955e-07	0.00961729
Herbaspirillum	2.16483e-07	0.00964509
Enhydrobacter	2.11899e-07	0.00953278
Nitratireductor	2.11411e-07	0.0096024
Alphapapillomavirus	2.11224e-07	0.00968692
Samwavirus	2.10104e-07	0.0097298
Roseomonas	2.0967e-07	0.00980508
Lachnospira	2.09122e-07	0.00987629
Kytococcus	2.0819e-07	0.00993037
Odoribacter	2.07966e-07	0.0100192
Paraclostridium	2.07246e-07	0.0100855
Terrabacter	2.04709e-07	0.0100636
Sutterella	2.0269e-07	0.0100656
Candidatus_Accumulibacter	2.02352e-07	0.010151
Carnobacterium	1.97723e-07	0.0100205
Pleomorphomonas	1.95953e-07	0.0100313
Shigella	1.9474e-07	0.0100703
Cryobacterium	1.94037e-07	0.010136
Anaerobutyricum	1.89614e-07	0.0100064
Granulicatella	1.89109e-07	0.0100806
Alteromonas	1.84145e-07	0.00991593
Eikenella	1.82837e-07	0.00994409
Mucispirillum	1.82346e-07	0.010017
Dialister	1.81888e-07	0.0100929
Phytophthora	1.77602e-07	0.0099556
Kribbella	1.75111e-07	0.00991465
Dermabacter	1.74974e-07	0.0100061
Coprobacillus	1.73828e-07	0.010041
Pamexvirus	1.72894e-07	0.0100884
Kurthia	1.71861e-07	0.0101303
Epseptimavirus	1.67545e-07	0.00997698
Amycolatopsis	1.64982e-07	0.00992337
Yarrowia	1.63241e-07	0.00991703
Paeniclostridium	1.62252e-07	0.00995569
Acanthamoeba	1.62003e-07	0.0100404
Microvirga	1.60727e-07	0.0100623
Propionibacterium	1.534e-07	0.00970123
Aquitalea	1.51928e-07	0.00970227
Hungatella	1.48807e-07	0.00959609
Cellulosimicrobium	1.46232e-07	0.00952141
Sporosarcina	1.45159e-07	0.00954237
Desulfomicrobium	1.4422e-07	0.00957202
Phenylobacterium	1.38248e-07	0.00926428
Mitsuaria	1.37486e-07	0.00929939
Cellvibrio	1.3556e-07	0.00925517
Oribacterium	1.34382e-07	0.00926049
Thiomonas	1.31133e-07	0.00912105
Dyella	1.29672e-07	0.00910245
Nitrosospira	1.26184e-07	0.00893899
Hallerella	1.26055e-07	0.00901039
Paludibacter	1.25514e-07	0.00905324
Weissella	1.24057e-07	0.00902993
Lederbergia	1.23624e-07	0.00908043
Rhizobacter	1.22706e-07	0.00909559
Collimonas	1.21448e-07	0.00908496
Cytobacillus	1.18753e-07	0.00896481
Nitrospira	1.17944e-07	0.00898424
Eisenbergiella	1.16747e-07	0.0089737
Necator	1.15042e-07	0.00892269
Dictyocaulus	1.13958e-07	0.0089182
Alicyclobacillus	1.13479e-07	0.00896067
Proteus	1.12548e-07	0.00896748
Halobacteriovorax	1.11877e-07	0.00899467
Anaerotruncus	1.10421e-07	0.00895821
Malikia	1.08184e-07	0.00885605
Pseudonocardia	1.07009e-07	0.00883809
Aggregatibacter	1.06899e-07	0.00890778
Acidipropionibacterium	1.0415e-07	0.00875667
Gemmiger	1.03805e-07	0.00880478
Tatlockia	1.03388e-07	0.00884736
Bartonella	1.0267e-07	0.0088643
Tepidiphilus	1.0153e-07	0.00884432
Oceanospirillum	9.95179e-08	0.00874637
Ensifer	9.88384e-08	0.00876329
Dhillonvirus	9.69944e-08	0.00867584
Kayvirus	9.5916e-08	0.00865446
Thermoanaerobacter	9.58977e-08	0.00872835
Pyrinomonas	9.56789e-08	0.00878511
Erysipelothrix	9.42742e-08	0.00873285
Cellulosilyticum	9.38022e-08	0.00876568
Thermomicrobium	9.35352e-08	0.00881802
Nitrosomonas	9.32301e-08	0.00886745
Hydrogenophilus	9.30728e-08	0.0089317
Heterosigma	9.15549e-08	0.00886521
Micropruina	9.00744e-08	0.00879987
Holdemania	8.8798e-08	0.00875219
Seoulvirus	8.85114e-08	0.00880096
Tardiphaga	8.81593e-08	0.00884379
Yersinia	8.65479e-08	0.0087596
Gordonibacter	8.46099e-08	0.00863913
Nitrincola	8.34837e-08	0.00859843
Moritella	8.34087e-08	0.00866521
Pantoea	8.33002e-08	0.00872958
Ruthenibacterium	8.1935e-08	0.00866213
Agrococcus	8.11996e-08	0.0086594
Jerseyvirus	8.08512e-08	0.00869755
Tetragenococcus	8.01646e-08	0.00869935
Anaerotignum	7.95021e-08	0.00870318
Marinomonas	7.944e-08	0.00877273
Megamonas	7.64683e-08	0.00851929
Paraglaciecola	7.62045e-08	0.00856286
Kuttervirus	7.55819e-08	0.00856624
Lacibacter	7.50538e-08	0.00857989
Leifsonia	7.50421e-08	0.0086528
Rhodopseudomonas	7.4164e-08	0.00862618
Arenimonas	7.38906e-08	0.00866917
Cloacibacterium	7.31117e-08	0.00865279
Desulfitobacterium	7.28475e-08	0.00869678
Tissierella	6.97904e-08	0.00840491
Mammaliicoccus	6.8428e-08	0.00831068
Tenacibaculum	6.64043e-08	0.00813249
Winogradskyella	6.6269e-08	0.00818246
Butyricimonas	6.56643e-08	0.00817468
Leptospira	6.55939e-08	0.00823323
Actinomadura	6.45291e-08	0.00816682
Eggerthella	6.45207e-08	0.00823299
Traversvirus	6.37807e-08	0.00820612
Capripoxvirus	6.31594e-08	0.00819343
Caldicellulosiruptor	6.23718e-08	0.00815809
Caldibacillus	6.21817e-08	0.00820012
Leporipoxvirus	6.08713e-08	0.00809369
Peribacillus	6.06959e-08	0.00813622
Adlercreutzia	5.93053e-08	0.00801502
Erysipelatoclostridium	5.91343e-08	0.00805648
Dokdonella	5.74289e-08	0.00788768
Wallemia	5.62239e-08	0.00778358
Gramella	5.5731e-08	0.00777586
Penicillium	5.52399e-08	0.00776774
Saccharomyces	5.51661e-08	0.0078181
Rhodoplanes	5.49942e-08	0.00785514
Saccharopolyspora	5.48517e-08	0.00789682
Sphingorhabdus	5.45318e-08	0.00791326
Limnobacter	5.41669e-08	0.00792301
Acetobacter	5.3289e-08	0.00785684
Thiobacillus	5.30757e-08	0.00788737
Johnsonella	5.30512e-08	0.0079464
Halpernia	5.29065e-08	0.00798821
Zunongwangia	5.24482e-08	0.00798277
Alloiococcus	5.23568e-08	0.00803299
Azotobacter	5.16073e-08	0.00798211
Rathayibacter	5.0303e-08	0.00784297
Amylolactobacillus	5.02341e-08	0.00789415
Frankia	4.9632e-08	0.00786159
Agromyces	4.95254e-08	0.00790687
Flavisolibacter	4.92322e-08	0.0079227
Cecembia	4.8883e-08	0.00792933
Alkalihalobacillus	4.78931e-08	0.00783085
Flavihumibacter	4.78375e-08	0.0078835
Sorangium	4.74265e-08	0.00787786
Vagococcus	4.7304e-08	0.00791991
Colletotrichum	4.65622e-08	0.00785795
Teladorsagia	4.58379e-08	0.00779698
Morchella	4.57113e-08	0.00783655
Pseudorhodoferax	4.57066e-08	0.00789763
Dyadobacter	4.55409e-08	0.00793164
Arcanobacterium	4.51809e-08	0.00793185
Nocardiopsis	4.44504e-08	0.00786601
Vequintavirus	4.4386e-08	0.00791687
Thermosipho	4.39133e-08	0.00789508
Luteococcus	4.27724e-08	0.00775116
Pusillimonas	4.27014e-08	0.00779873
Weizmannia	4.24095e-08	0.00780629
Diploscapter	4.19812e-08	0.00778826
Xylella	3.95924e-08	0.00740275
Thermoclostridium	3.95392e-08	0.00744794
Neorhizobium	3.93854e-08	0.00747463
Carideicomes	3.9202e-08	0.00749586
Atopostipes	3.91223e-08	0.00753711
Methanosphaera	3.91063e-08	0.00759124
Companilactobacillus	3.88266e-08	0.00759461
Skunavirus	3.8726e-08	0.00763289
Oceanimonas	3.8075e-08	0.00756232
Candidatus_Nitrosotalea	3.79775e-08	0.00760041
Robiginitomaculum	3.79613e-08	0.00765537
Thermaerobacter	3.74689e-08	0.00761436
Wolbachia	3.73056e-08	0.00763934
Gallionella	3.72753e-08	0.0076919
Clavibacter	3.71693e-08	0.00772948
Barnesiella	3.7123e-08	0.00777997
Bipolaris	3.68686e-08	0.00778725
Polaribacter	3.67928e-08	0.00783224
Limestonevirus	3.60587e-08	0.00773655
Fischerella	3.4638e-08	0.00748968
Anaerocolumna	3.4608e-08	0.00753966
Promicromonospora	3.43864e-08	0.00754831
Akkermansia	3.41707e-08	0.007558
Conchiformibius	3.35454e-08	0.00747619
Thalassospira	3.33337e-08	0.00748498
Flaviflexus	3.31607e-08	0.00750229
Cequinquevirus	3.30725e-08	0.00753889
Mobiluncus	3.27844e-08	0.00752999
Polynucleobacter	3.2572e-08	0.00753797
Thermotoga	3.24371e-08	0.00756376
Trypanosoma	3.22128e-08	0.00756871
Pyramidobacter	3.20828e-08	0.00759564
Jedunavirus	3.20524e-08	0.00764654
Proteiniphilum	3.19028e-08	0.00766949
Ectothiorhodospira	3.17993e-08	0.00770369
Plantibacter	3.17698e-08	0.0077563
Corallococcus	3.16986e-08	0.0077994
Pseudothermotoga	3.11502e-08	0.00772472
Pontibacter	3.11441e-08	0.00778334
Faecalitalea	3.09661e-08	0.00779956
Cobetia	3.06369e-08	0.0077773
Psychrobacillus	3.03232e-08	0.00775801
Tistrella	3.02825e-08	0.00780817
Nosocomiicoccus	3.00201e-08	0.00780143
Suipoxvirus	2.96671e-08	0.00777031
Betaretrovirus	2.96573e-08	0.00782856
Providencia	2.96016e-08	0.00787553
Tamlana	2.95748e-08	0.00793085
Lacrimispora	2.91556e-08	0.00788094
Parapedobacter	2.89409e-08	0.00788504
Nitrospirillum	2.83274e-08	0.00777924
Subtercola	2.82893e-08	0.00782969
Hollowayvirus	2.81969e-08	0.00786568
Hylemonella	2.80921e-08	0.00789858
Chromohalobacter	2.80376e-08	0.00794603
Erythrobacter	2.79037e-08	0.00797142
Cardiobacterium	2.77597e-08	0.007994
Marvinvirus	2.76411e-08	0.00802398
Desulfosporosinus	2.74704e-08	0.00803896
Cheoctovirus	2.73617e-08	0.00807201
Schaalia	2.71739e-08	0.00808185
Rhizoctonia	2.65716e-08	0.00796712
Actinotignum	2.64563e-08	0.00799625
Lampropedia	2.53828e-08	0.00773364
Pseudogulbenkiania	2.53752e-08	0.00779159
Chitinimonas	2.49047e-08	0.00770716
Slackia	2.45304e-08	0.00765027
Geodermatophilus	2.44363e-08	0.00767969
Kappatorquevirus	2.37807e-08	0.00753149
Crenobacter	2.35654e-08	0.00751994
Blastococcus	2.31148e-08	0.00743204
Bacteriovorax	2.28991e-08	0.00741782
Sulfitobacter	2.28409e-08	0.00745426
Azospira	2.27076e-08	0.00746642
Propionivibrio	2.26611e-08	0.00750718
Streptosporangium	2.24701e-08	0.00750021
Tsukamurella	2.24446e-08	0.00754831
Caloranaerobacter	2.16614e-08	0.00734031
Olivibacter	2.12242e-08	0.00724534
Strongylus	2.11951e-08	0.00728823
Niastella	2.11836e-08	0.00733775
Magnusiomyces	2.10226e-08	0.00733579
Rossellomorea	2.10019e-08	0.00738274
Citrivirus	2.07719e-08	0.00735621
Azoarcus	2.04943e-08	0.00731167
Spirosoma	2.02362e-08	0.00727277
Actinobaculum	2.01857e-08	0.00730778
Pradovirus	2.01636e-08	0.00735349
Taibaiella	2.01502e-08	0.00740304
Bradymonas	2.01377e-08	0.00745365
Niallia	1.99272e-08	0.00743113
Halolactibacillus	1.97215e-08	0.00740947
Streptobacillus	1.95899e-08	0.00741496
Moorea	1.95584e-08	0.00745836
Spongiibacter	1.9451e-08	0.00747314
Coprobacter	1.91131e-08	0.0073986
Aquamicrobium	1.89934e-08	0.00740707
Sulfurospirillum	1.8969e-08	0.00745277
Phapecoctavirus	1.88671e-08	0.00746838
Bingvirus	1.85941e-08	0.00741569
Methanobacterium	1.83644e-08	0.0073788
Tulanevirus	1.82961e-08	0.007406
Drulisvirus	1.82332e-08	0.00743563
Schizosaccharomyces	1.80316e-08	0.0074085
Erskinevirus	1.78937e-08	0.00740671
Suipraoptans	1.77591e-08	0.00740586
Apibacter	1.77448e-08	0.00745507
Pseudochrobactrum	1.76495e-08	0.00747077
Fipvunavirus	1.75113e-08	0.00746805
Entamoeba	1.74936e-08	0.00751665
Methylosinus	1.73183e-08	0.00749765
Niveispirillum	1.73017e-08	0.00754705
Kineosphaera	1.722e-08	0.00756854
Ficleduovirus	1.71817e-08	0.00760932
Marmoricola	1.71416e-08	0.00764976
Cystobacter	1.71057e-08	0.00769256
Muricauda	1.68311e-08	0.00762774
Simonsiella	1.67882e-08	0.00766679
Seuratvirus	1.67178e-08	0.00769366
Moonvirus	1.66902e-08	0.00774048
Scytonema	1.65481e-08	0.00773446
Mycolicibacter	1.64864e-08	0.00776569
Teetrevirus	1.64435e-08	0.00780609
Enquatrovirus	1.64348e-08	0.00786336
Helsingorvirus	1.62407e-08	0.00783207
Fannyhessea	1.61667e-08	0.0078579
Planktothrix	1.60997e-08	0.00788731
Strongyloides	1.60654e-08	0.0079331
Candidatus_Nitrotoga	1.60354e-08	0.00798161
Candida	1.60294e-08	0.00804279
Simplicispira	1.60293e-08	0.00810797
Nonlabens	1.57975e-08	0.00805606
Anaerobranca	1.54276e-08	0.00793129
Aureimonas	1.54055e-08	0.00798324
Desulfobulbus	1.52068e-08	0.0079437
Labilibaculum	1.50103e-08	0.00790386
Malaciobacter	1.49869e-08	0.00795438
Loigolactobacillus	1.49294e-08	0.00798741
Actinophytocola	1.4907e-08	0.00803964
Azorhizobium	1.48685e-08	0.00808387
Thioflavicoccus	1.48105e-08	0.00811798
Neptunomonas	1.46226e-08	0.00808056
Microbulbifer	1.46166e-08	0.00814306
Oesophagostomum	1.45595e-08	0.00817786
Geobacter	1.44841e-08	0.00820255
Synechococcus	1.44645e-08	0.00825919
Leadbetterella	1.43255e-08	0.00824795
Uruburuella	1.41607e-08	0.00822086
Brachymonas	1.40395e-08	0.00821806
Yuavirus	1.40028e-08	0.00826449
Spiroplasma	1.4e-08	0.00833169
Baylorvirus	1.3629e-08	0.00817905
Perkinsus	1.34688e-08	0.00814959
Yimella	1.33775e-08	0.00816083
Meloidogyne	1.33486e-08	0.00821023
Citromicrobium	1.32831e-08	0.00823756
Calothrix	1.32184e-08	0.00826553
Jeongeupia	1.31939e-08	0.00831898
Histoplasma	1.31625e-08	0.00836879
Herbinix	1.29427e-08	0.00829847
Halorubrum	1.29369e-08	0.00836422
Cladosporium	1.28739e-08	0.0083937
Methanosarcina	1.28672e-08	0.00846028
Sashavirus	1.28295e-08	0.00850751
Sideroxydans	1.27139e-08	0.00850318
Anatolevirus	1.25681e-08	0.00847777
Terapinvirus	1.24919e-08	0.00849837
Aquimarina	1.24265e-08	0.00852636
Williamsia	1.22472e-08	0.0084756
Biquartavirus	1.21552e-08	0.00848381
Soonwooa	1.21091e-08	0.00852395
Alphabaculovirus	1.2082e-08	0.008578
Suttonella	1.19603e-08	0.0085651
Nipunavirus	1.18354e-08	0.00854888
Aromatoleum	1.17629e-08	0.00856977
Schlegelella	1.16344e-08	0.00854942
Asteriusvirus	1.16283e-08	0.00861863
Oceanobacillus	1.1624e-08	0.00869036
Morococcus	1.14948e-08	0.00866908
Saccharothrix	1.13977e-08	0.008671
Ignatzschineria	1.1373e-08	0.00872793
Thermoanaerobacterium	1.12667e-08	0.00872242
Celeribacter	1.12212e-08	0.00876371
Calidithermus	1.12025e-08	0.00882641
Erwinia	1.11587e-08	0.00887022
Methylophilus	1.11312e-08	0.00892756
Microcoleus	1.10846e-08	0.00897027
Domibacillus	1.10448e-08	0.00901893
Cereibacter	1.09714e-08	0.0090405
Acholeplasma	1.09043e-08	0.0090672
Metschnikowia	1.07878e-08	0.0090524
Sporomusa	1.07517e-08	0.00910452
Sepunavirus	1.06189e-08	0.00907467
Sulfurihydrogenibium	1.06176e-08	0.00915665
Ideonella	1.05713e-08	0.00920105
Paucibacter	1.03408e-08	0.00908394
Mucinivorans	1.03299e-08	0.00915755
Peptoclostridium	1.0303e-08	0.00921819
Leuconostoc	1.02557e-08	0.00926123
Leeuwenhoekiella	1.01664e-08	0.00926638
Candidatus_Saccharimonas	1.01136e-08	0.00930452
Leptothrix	1.00715e-08	0.00935281
Magnetospirillum	1.00654e-08	0.00943532
Wohlfahrtiimonas	1.0061e-08	0.00952107
Goniomonas	1.00017e-08	0.00955596
Ornithinicoccus	9.98043e-09	0.0096276
Synura	9.93911e-09	0.00968095
Obolenskvirus	9.91339e-09	0.00975029
Auritidibacter	9.81905e-09	0.00975259
Aurantimonas	9.65097e-09	0.00968006
Hespellia	9.63724e-09	0.00976077
Ustilaginoidea	9.59002e-09	0.00980869
Dickeya	9.57191e-09	0.00988714
Salinicola	9.49608e-09	0.00990677
Porticoccus	9.45156e-09	0.00995898
Frondihabitans	9.35656e-09	0.00995805
Viridibacillus	9.33351e-09	0.0100334
Larkinella	9.32166e-09	0.0101223
Rhodovulum	9.28518e-09	0.0101857
Filimonas	9.27695e-09	0.0102814
Pelotomaculum	9.27351e-09	0.0103844
Vectrevirus	9.25277e-09	0.0104699
Photorhabdus	9.2522e-09	0.01058
Phietavirus	9.19939e-09	0.0106321
Kordia	9.14952e-09	0.0106881
Alternaria	9.07583e-09	0.0107166
Pyricularia	8.98566e-09	0.010725
Candidatus_Rhabdochlamydia	8.86469e-09	0.0106954
Orthopoxvirus	8.83106e-09	0.01077
Thermobrachium	8.60267e-09	0.0106057
Jejuia	8.53578e-09	0.010636
Ureibacillus	8.51223e-09	0.0107207
Varibaculum	8.47178e-09	0.0107854
Marvinbryantia	8.37432e-09	0.0107775
Fonticella	8.1395e-09	0.0105895
Litunavirus	8.07215e-09	0.0106142
Sulfurimonas	7.99753e-09	0.0106289
Persicimonas	7.88044e-09	0.0105858
Cryptococcus	7.82687e-09	0.0106264
Chloriridovirus	7.7346e-09	0.0106139
Lentibacillus	7.72857e-09	0.0107194
Chlorogloea	7.6919e-09	0.0107841
Morganella	7.68289e-09	0.0108889
Kosakonia	7.57916e-09	0.0108601
Beauveria	7.53077e-09	0.0109093
Emticicia	7.4483e-09	0.0109088
Methylomonas	7.35325e-09	0.0108884
Methylotenera	7.32885e-09	0.0109717
Brachyspira	7.32355e-09	0.0110854
Oceanisphaera	7.12315e-09	0.0109029
Anaeroplasma	7.10038e-09	0.0109879
Cervidpoxvirus	7.08382e-09	0.011084
Marinospirillum	6.96086e-09	0.0110137
Acidithiobacillus	6.77498e-09	0.010839
Maribacter	6.74594e-09	0.0109108
Luteipulveratus	6.58912e-09	0.0107747
Tetrasphaera	6.5388e-09	0.0108089
Pseudoglutamicibacter	6.4921e-09	0.010849
Brussowvirus	6.48869e-09	0.0109622
Smoothievirus	6.46133e-09	0.011037
Aminipila	6.42481e-09	0.0110971
Drancourtella	6.42118e-09	0.0112153
Euplotes	6.4027e-09	0.0113098
Dictyoglomus	6.36154e-09	0.0113657
Mudcatvirus	6.30277e-09	0.0113901
Salimicrobium	6.2148e-09	0.0113605
Oxytricha	6.1798e-09	0.0114264
Gillisia	6.15728e-09	0.0115163
Gordonvirus	6.09891e-09	0.01154
Nitrobacter	6.0301e-09	0.0115431
Jannaschia	6.0131e-09	0.0116449
Hydrotalea	6.0065e-09	0.0117692
Caldanaerobacter	6.00025e-09	0.011897
Latilactobacillus	5.95134e-09	0.0119421
Tabrizicola	5.90067e-09	0.0119835
Okeania	5.87811e-09	0.0120825
Thalassolituus	5.87075e-09	0.0122149
Prosthecochloris	5.84375e-09	0.0123091
Candidatus_Phytoplasma	5.78626e-09	0.0123399
Pseudoleptotrichia	5.76878e-09	0.0124563
Gracilibacillus	5.70914e-09	0.012483
Acetobacterium	5.67088e-09	0.0125561
Gemmata	5.65495e-09	0.0126801
Fermentimonas	5.64543e-09	0.0128213
Toxocara	5.644e-09	0.0129845
Grimontia	5.5897e-09	0.0130288
Loktanella	5.5622e-09	0.0131358
Labrenzia	5.53822e-09	0.0132533
Circovirus	5.5293e-09	0.0134097
Altererythrobacter	5.50847e-09	0.0135407
Ceraceosorus	5.47034e-09	0.0136316
Sarcocystis	5.42179e-09	0.0136973
Ketogulonicigenium	5.387e-09	0.0137984
Trichomonas	5.29783e-09	0.0137599
Catonella	5.22282e-09	0.0137543
Biseptimavirus	5.11585e-09	0.0136605
Stylonychia	5.05017e-09	0.0136719
Batrachochytrium	5.03588e-09	0.0138222
Desulfonispora	4.97128e-09	0.0138361
Rahnella	4.91768e-09	0.013879
Caulimovirus	4.9134e-09	0.0140621
Pelistega	4.91178e-09	0.0142579
Prolixibacter	4.86177e-09	0.0143169
Oceanithermus	4.85878e-09	0.0145159
Schnuerera	4.80807e-09	0.014576
Okubovirus	4.79456e-09	0.01475
Agtrevirus	4.78049e-09	0.0149269
Frigoribacterium	4.77052e-09	0.0151215
Exophiala	4.73762e-09	0.0152478
Pigmentiphaga	4.70264e-09	0.0153696
Pannonibacter	4.68776e-09	0.0155601
Kushneria	4.68497e-09	0.0157966
Phaeodactylibacter	4.55248e-09	0.0155962
Kyrpidia	4.49874e-09	0.0156563
Roseateles	4.48344e-09	0.0158513
Zobellella	4.48317e-09	0.0161056
Thiorhodospira	4.41225e-09	0.0161103
Pectobacterium	4.37725e-09	0.0162442
Lactiplantibacillus	4.37313e-09	0.0164968
Propionispora	4.31458e-09	0.016549
Gilliamella	4.29124e-09	0.0167364
Puccinia	4.27693e-09	0.0169646
Aliivibrio	4.27216e-09	0.0172381
Galactobacter	4.25723e-09	0.0174791
Nonomuraea	4.23866e-09	0.0177125
Phaeocystis	4.19405e-09	0.0178421
Xanthobacter	4.17961e-09	0.0181037
Paeniglutamicibacter	4.11948e-09	0.0181722
Halothiobacillus	4.09958e-09	0.0184191
Steinernema	4.08351e-09	0.0186912
Pediococcus	4.04708e-09	0.0188773
Kandleria	4.01071e-09	0.0190676
Sextaecvirus	3.99717e-09	0.0193726
Salinivibrio	3.89627e-09	0.0192567
Castellaniella	3.88733e-09	0.0195897
Geomicrobium	3.88683e-09	0.0199785
Abidjanvirus	3.75527e-09	0.0196958
Rickettsia	3.73656e-09	0.0199915
Defluviimonas	3.70204e-09	0.0202108
Algoriphagus	3.61781e-09	0.0201584
Suicoccus	3.5615e-09	0.0202529
Symploca	3.52382e-09	0.0204528
Nippostrongylus	3.51104e-09	0.0208041
Intestinibaculum	3.49762e-09	0.021165
Peltigera	3.48079e-09	0.0215186
Marinilabilia	3.43699e-09	0.0217151
Glycomyces	3.33104e-09	0.0215129
Brugia	3.32112e-09	0.0219203
Duncaniella	3.31893e-09	0.0223968
Leptolyngbya	3.28988e-09	0.0227094
Haematobacter	3.27309e-09	0.0231185
Thiomicrospira	3.2645e-09	0.0236035
Aliterella	3.26397e-09	0.0241702
Desulfobacterium	3.24141e-09	0.0245977
Saprolegnia	3.23983e-09	0.0252057
Trichoderma	3.23537e-09	0.0258218
Ganoderma	3.20554e-09	0.0262619
Epulopiscium	3.18352e-09	0.0267849
Thiocapsa	3.12176e-09	0.0269881
Roseovarius	3.07955e-09	0.0273616
Haliea	3.0629e-09	0.0279793
Hoeflea	3.06002e-09	0.0287577
Kitasatospora	3.04616e-09	0.029475
Metarhizium	3.03349e-09	0.0302438
Rickettsiella	2.95104e-09	0.0303394
Metalysinibacillus	2.92887e-09	0.0310536
Ketobacter	2.91755e-09	0.031925
Piromyces	2.90689e-09	0.0328573
Paramecium	2.89648e-09	0.0338519
Truepera	2.82181e-09	0.0341347
Azomonas	2.80035e-09	0.0350723
Dehalobacter	2.78072e-09	0.0360923
Pseudospirillum	2.66984e-09	0.0359507
Rhizopus	2.62568e-09	0.0366746
Agreia	2.60529e-09	0.0377751
Alphatrevirus	2.60229e-09	0.0392128
Onchocerca	2.58431e-09	0.0405314
Cricetibacter	2.37423e-09	0.0388096
Aquaspirillum	2.33821e-09	0.0397639
Nitrosarchaeum	2.33158e-09	0.0412932
Gelidibacter	2.33084e-09	0.043058
Mesobacillus	2.32335e-09	0.0448508
Hapalosiphon	2.22099e-09	0.0448882
Ferrovum	2.1712e-09	0.0459441
Ronaldovirus	2.14689e-09	0.0476175
Priestia	2.09459e-09	0.0487802
Rhodotorula	1.99106e-09	0.0487472
Echinicola	1.96333e-09	0.0505314
Asticcacaulis	1.89011e-09	0.0512361
Tumebacillus	1.85966e-09	0.0531329
Micavibrio	1.84873e-09	0.0557847
Synergistes	1.83663e-09	0.0586938
Tersicoccus	1.75391e-09	0.0595451
Oerskovia	1.7473e-09	0.0630766
Bronvirus	1.65044e-09	0.063591
Fluviibacter	1.63931e-09	0.0674516
Acetoanaerobium	1.59602e-09	0.0704203
Tolypothrix	1.55645e-09	0.0738768
Rhodobacter	1.5405e-09	0.0789523
Toxoplasma	1.52543e-09	0.084882
Jiangella	1.48409e-09	0.0902414
Candidatus_Kentron	1.47311e-09	0.098459
Limnospira	1.36083e-09	0.100887
Kuravirus	1.35412e-09	0.111655
Piscirickettsia	1.22495e-09	0.113699
Pseudanabaena	1.06506e-09	0.11154
Martelella	1.06439e-09	0.125464
Komagataeibacter	1.01193e-09	0.136393
Zindervirus	1.0002e-09	0.156103
Candidatus_Symbiobacter	9.71334e-10	0.17964
Stentor	8.86354e-10	0.19982
Microlunatus	7.77448e-10	0.219035
Qipengyuania	7.04967e-10	0.25432
Berlinvirus	6.31864e-10	0.305691
Leptospirillum	6.27304e-10	0.437105
Wifcevirus	4.4109e-10	0.546017
Hanrivervirus	3.66742e-10	1
Acetivibrio	0	#DIV/0!
Acidiphilium	0	#DIV/0!
Adhaeribacter	0	#DIV/0!
Amaricoccus	0	#DIV/0!
Amphibacillus	0	#DIV/0!
Amphritea	0	#DIV/0!
Anabaena	0	#DIV/0!
Ancylomarina	0	#DIV/0!
Aneurinibacillus	0	#DIV/0!
Apilactobacillus	0	#DIV/0!
Arenibacter	0	#DIV/0!
Atlantibacter	0	#DIV/0!
Aurantiacibacter	0	#DIV/0!
Bizionia	0	#DIV/0!
Blastochloris	0	#DIV/0!
Blattabacterium	0	#DIV/0!
Boudabousia	0	#DIV/0!
Caballeronia	0	#DIV/0!
Caenimonas	0	#DIV/0!
Candidatus_Brocadia	0	#DIV/0!
Candidatus_Kryptobacter	0	#DIV/0!
Chloracidobacterium	0	#DIV/0!
Cohnella	0	#DIV/0!
Cronobacter	0	#DIV/0!
Cyclobacterium	0	#DIV/0!
Denitratisoma	0	#DIV/0!
Dhakavirus	0	#DIV/0!
Diversispora	0	#DIV/0!
Durinskia	0	#DIV/0!
Efquatrovirus	0	#DIV/0!
Enteractinococcus	0	#DIV/0!
Euhalothece	0	#DIV/0!
Frateuria	0	#DIV/0!
Friedmanniella	0	#DIV/0!
Fromanvirus	0	#DIV/0!
Gluconobacter	0	#DIV/0!
Halarcobacter	0	#DIV/0!
Hemiselmis	0	#DIV/0!
Histophilus	0	#DIV/0!
Ilzatvirus	0	#DIV/0!
Jwalphavirus	0	#DIV/0!
Kayfunavirus	0	#DIV/0!
Kojivirus	0	#DIV/0!
Kostyavirus	0	#DIV/0!
Lachnobacterium	0	#DIV/0!
Lentilactobacillus	0	#DIV/0!
Levilactobacillus	0	#DIV/0!
Mastigocladopsis	0	#DIV/0!
Melampsora	0	#DIV/0!
Methylophaga	0	#DIV/0!
Microbispora	0	#DIV/0!
Mumia	0	#DIV/0!
Mycetocola	0	#DIV/0!
Myxococcus	0	#DIV/0!
Nerrivikvirus	0	#DIV/0!
Nitrosococcus	0	#DIV/0!
Nodularia	0	#DIV/0!
Ochrobactrum	0	#DIV/0!
Pelosinus	0	#DIV/0!
Perisivirus	0	#DIV/0!
Prasinovirus	0	#DIV/0!
Pristionchus	0	#DIV/0!
Pseudarthrobacter	0	#DIV/0!
Pseudoruegeria	0	#DIV/0!
Quadrisphaera	0	#DIV/0!
Radnorvirus	0	#DIV/0!
Rhizophagus	0	#DIV/0!
Rimavirus	0	#DIV/0!
Rippkaea	0	#DIV/0!
Roseivirga	0	#DIV/0!
Rosenblumvirus	0	#DIV/0!
Ruegeria	0	#DIV/0!
Runella	0	#DIV/0!
Schleiferilactobacillus	0	#DIV/0!
Secundilactobacillus	0	#DIV/0!
Silviavirus	0	#DIV/0!
Stappia	0	#DIV/0!
Sunxiuqinia	0	#DIV/0!
Thalassotalea	0	#DIV/0!
Thermococcus	0	#DIV/0!
Thermodesulfobacterium	0	#DIV/0!
Thioalkalivibrio	0	#DIV/0!
Thioclava	0	#DIV/0!
Thiothrix	0	#DIV/0!
Unahavirus	0	#DIV/0!
Vividuovirus	0	#DIV/0!
Webervirus	0	#DIV/0!
Youngiibacter	0	#DIV/0!

## Sheet: Fig. S5c
Tax	Species	Freq	mean_Abun	ARG_contig	ARG_num
Bacteria;Tenericutes;Mollicutes;Mycoplasmatales;Mycoplasmataceae;Mycoplasma;Mycoplasma_hyopneumoniae	Mycoplasma_hyopneumoniae	745	0.010014	0	0
Bacteria;Proteobacteria;Gammaproteobacteria;Pseudomonadales;Moraxellaceae;Acinetobacter;Acinetobacter_johnsonii	Acinetobacter_johnsonii	745	0.000497996	16	16
Bacteria;Proteobacteria;Gammaproteobacteria;Enterobacterales;Enterobacteriaceae;Escherichia;Escherichia_coli	Escherichia_coli	745	0.000339024	51	52
Bacteria;Deinococcus-Thermus;Deinococci;Thermales;Thermaceae;Thermus;Thermus_scotoductus	Thermus_scotoductus	745	0.000217914	0	0
Bacteria;Proteobacteria;Gammaproteobacteria;Pseudomonadales;Moraxellaceae;Moraxella;Moraxella_osloensis	Moraxella_osloensis	745	0.000165151	13	13
Bacteria;Tenericutes;Mollicutes;Mycoplasmatales;Mycoplasmataceae;Mycoplasma;Mycoplasma_hyorhinis	Mycoplasma_hyorhinis	745	0.000158648	0	0
Bacteria;Proteobacteria;Alphaproteobacteria;Sphingomonadales;Sphingomonadaceae;Sphingobium;Sphingobium_yanoikuyae	Sphingobium_yanoikuyae	745	0.000132983	8	8
Bacteria;Tenericutes;Mollicutes;Mycoplasmatales;Mycoplasmataceae;Ureaplasma;Ureaplasma_urealyticum	Ureaplasma_urealyticum	718	0.000111917	0	0
Bacteria;Proteobacteria;Gammaproteobacteria;Pasteurellales;Pasteurellaceae;Glaesserella;Glaesserella_parasuis	Glaesserella_parasuis	745	0.000108601	7	7
Bacteria;Proteobacteria;Gammaproteobacteria;Xanthomonadales;Xanthomonadaceae;Stenotrophomonas;Stenotrophomonas_maltophilia	Stenotrophomonas_maltophilia	745	9.48188e-05	24	25
Bacteria;Proteobacteria;Gammaproteobacteria;Pasteurellales;Pasteurellaceae;Pasteurella;Pasteurella_multocida	Pasteurella_multocida	745	7.90054e-05	3	4
Bacteria;Fusobacteria;Fusobacteriia;Fusobacteriales;Fusobacteriaceae;Fusobacterium;Fusobacterium_nucleatum	Fusobacterium_nucleatum	745	6.09523e-05	0	0
Bacteria;Proteobacteria;Gammaproteobacteria;Pseudomonadales;Moraxellaceae;Acinetobacter;Acinetobacter_baumannii	Acinetobacter_baumannii	745	5.90419e-05	41	41
Bacteria;Firmicutes;Clostridia;Eubacteriales;unknown;unknown;Clostridiales_bacterium	Clostridiales_bacterium	745	5.31264e-05	0	0
Bacteria;Proteobacteria;Gammaproteobacteria;Pseudomonadales;Moraxellaceae;Acinetobacter;Acinetobacter_haemolyticus	Acinetobacter_haemolyticus	744	4.93669e-05	4	4
Bacteria;Bacteroidetes;Bacteroidia;Bacteroidales;Prevotellaceae;Prevotella;Prevotella_copri	Prevotella_copri	745	4.76453e-05	3	3
Bacteria;Firmicutes;Bacilli;Lactobacillales;Lactobacillaceae;Limosilactobacillus;Limosilactobacillus_reuteri	Limosilactobacillus_reuteri	745	4.52961e-05	3	3
Bacteria;Firmicutes;Bacilli;Lactobacillales;Streptococcaceae;Streptococcus;Streptococcus_suis	Streptococcus_suis	745	4.4432e-05	9	9
Bacteria;Actinobacteria;Actinomycetia;Corynebacteriales;Corynebacteriaceae;Corynebacterium;Corynebacterium_xerosis	Corynebacterium_xerosis	745	4.01789e-05	1	1
Bacteria;Firmicutes;Bacilli;Bacillales;Bacillaceae;Anoxybacillus;Anoxybacillus_flavithermus	Anoxybacillus_flavithermus	722	3.9068e-05	0	0

[truncated: 14 more sheets: Fig. S5d, Fig. S6a, Fig. S6b, Fig. S6c, Fig. S6d, Fig. S7a; S9a,b, Fig. S7b; S9c,d, Fig. S8a-c; S10a,b, Fig. S8d-f, Fig. S10c,d, Fig. S10e-h, Fig. S11-1, Fig. S11-2, Fig. S12]
